# Supplementary material for: Assembly drives regioselective azide-alkyne cycloaddition reaction
Source: Nat Commun. 2023 Jul 4;14:3935. doi: 10.1038/s41467-023-39658-0 (PMC10319796; doi:10.1038/s41467-023-39658-0)
Supplement: Supplementary file 2 — Source Data [file 41467_2023_39658_MOESM2_ESM.xlsx]

## Sheet: Figure 2b
Nap-FFK-Azi		Nap-FFG-Alk		CuAAC
0.00333	-66.6291	0.00167	-11.0564	0.000833333	-37.2729
0.01	-66.6085	0.00833	-11.0545	0.0075	-37.2581
0.01667	-66.573	0.015	-11.0502	0.0141667	-37.241
0.02333	-66.5346	0.02167	-11.045	0.0208333	-37.2229
0.03	-66.4932	0.02833	-11.0378	0.0275	-37.2052
0.03667	-66.4637	0.035	-11.0297	0.0341667	-37.1881
0.04333	-66.4607	0.04167	-11.024	0.0408333	-37.1718
0.05	-66.4873	0.04833	-11.0226	0.0475	-37.159
0.05667	-66.5287	0.055	-11.0245	0.0541667	-37.148
0.06333	-66.573	0.06167	-11.0283	0.0608333	-37.1389
0.07	-66.6173	0.06833	-11.0331	0.0675	-37.1299
0.07667	-66.6557	0.075	-11.0378	0.0741667	-37.1203
0.08333	-66.6764	0.08167	-11.0421	0.0808333	-37.1089
0.09	-66.6794	0.08833	-11.0469	0.0875	-37.1003
0.09667	-66.6735	0.095	-11.0497	0.0941667	-37.0951
0.10333	-66.6705	0.10167	-11.0521	0.100833	-37.0932
0.11	-66.6764	0.10833	-11.0531	0.1075	-37.0932
0.11667	-66.6764	0.115	-11.0545	0.114167	-37.096
0.12333	-66.6705	0.12167	-11.055	0.120833	-37.1022
0.13	-66.6646	0.12833	-11.0536	0.1275	-37.1099
0.13667	-66.6616	0.135	-11.0502	0.134167	-37.1151
0.14333	-66.6616	0.14167	-11.0483	0.140833	-37.1184
0.15	-66.6587	0.14833	-11.0469	0.1475	-37.1203
0.15667	-66.6616	0.155	-11.0445	0.154167	-37.1232
0.16333	-66.6735	0.16167	-11.0426	0.160833	-37.127
0.17	-66.6735	0.16833	-11.0416	0.1675	-37.1318
0.17667	-66.6587	0.175	-11.0421	0.174167	-37.1385
0.18333	-66.6409	0.18167	-11.0421	0.180833	-37.1466
0.19	-66.6232	0.18833	-11.0412	0.1875	-37.1566
0.19667	-66.5996	0.195	-11.0402	0.194167	-37.1652
0.20333	-66.57	0.20167	-11.0388	0.200833	-37.1709
0.21	-66.5494	0.20833	-11.0364	0.2075	-37.1742
0.21667	-66.5464	0.215	-11.034	0.214167	-37.1747
0.22333	-66.5464	0.22167	-11.0321	0.220833	-37.1718
0.23	-66.5375	0.22833	-11.0307	0.2275	-37.1666
0.23667	-66.5257	0.235	-11.0292	0.234167	-37.1604
0.24333	-66.5287	0.24167	-11.0278	0.240833	-37.1566
0.25	-66.5375	0.24833	-11.0273	0.2475	-37.1561
0.25667	-66.5435	0.255	-11.0273	0.254167	-37.1571
0.26333	-66.5435	0.26167	-11.0264	0.260833	-37.158
0.27	-66.5523	0.26833	-11.0259	0.2675	-37.1585
0.27667	-66.57	0.275	-11.0259	0.274167	-37.1594
0.28333	-66.5848	0.28167	-11.0259	0.280833	-37.1604
0.29	-66.5966	0.28833	-11.0259	0.2875	-37.1609
0.29667	-66.6114	0.295	-11.025	0.294167	-37.1604
0.30333	-66.6321	0.30167	-11.0235	0.300833	-37.1633
0.31	-66.6439	0.30833	-11.0211	0.3075	-37.168
0.31667	-66.6439	0.315	-11.0192	0.314167	-37.1737
0.32333	-66.635	0.32167	-11.0173	0.320833	-37.1771
0.33	-66.6291	0.32833	-11.0159	0.3275	-37.1804
0.33667	-66.6202	0.335	-11.0164	0.334167	-37.1852
0.34333	-66.5996	0.34167	-11.0173	0.340833	-37.1928
0.35	-66.5759	0.34833	-11.0188	0.3475	-37.2043
0.35667	-66.5612	0.355	-11.0188	0.354167	-37.2176
0.36333	-66.5552	0.36167	-11.0183	0.360833	-37.2338
0.37	-66.5435	0.36833	-11.0178	0.3675	-37.2505
0.37667	-66.5346	0.375	-11.0154	0.374167	-37.2667
0.38333	-66.5316	0.38167	-11.0125	0.380833	-37.2801
0.39	-66.5405	0.38833	-11.0097	0.3875	-37.291
0.39667	-66.5523	0.395	-11.0092	0.394167	-37.302
0.40333	-66.5582	0.40167	-11.0083	0.400833	-37.3116
0.41	-66.5641	0.40833	-11.0064	0.4075	-37.3211
0.41667	-66.5759	0.415	-11.0035	0.414167	-37.3287
0.42333	-66.5907	0.42167	-11.0006	0.420833	-37.3359
0.43	-66.5966	0.42833	-10.9983	0.4275	-37.3411
0.43667	-66.6025	0.435	-10.9949	0.434167	-37.344
0.44333	-66.6173	0.44167	-10.9911	0.440833	-37.3464
0.45	-66.638	0.44833	-10.9882	0.4475	-37.3473
0.45667	-66.6616	0.455	-10.9868	0.454167	-37.3464
0.46333	-66.6852	0.46167	-10.9878	0.460833	-37.3421
0.47	-66.7059	0.46833	-10.9897	0.4675	-37.3335
0.47667	-66.7237	0.475	-10.9925	0.474167	-37.3235
0.48333	-66.7414	0.48167	-10.9949	0.480833	-37.313
0.49	-66.7562	0.48833	-10.9963	0.4875	-37.3015
0.49667	-66.768	0.495	-10.9963	0.494167	-37.2882
0.50333	-66.7769	0.50167	-10.9949	0.500833	-37.2748
0.51	-66.7828	0.50833	-10.9925	0.5075	-37.261
0.51667	-66.7887	0.515	-10.9897	0.514167	-37.2448
0.52333	-66.7946	0.52167	-10.9873	0.520833	-37.2252
0.53	-66.8064	0.52833	-10.9854	0.5275	-37.2043
0.53667	-66.8182	0.535	-10.9849	0.534167	-37.1852
0.54333	-66.83	0.54167	-10.9849	0.540833	-37.1671
0.55	-66.8389	0.54833	-10.983	0.5475	-37.149
0.55667	-66.8596	0.555	-10.9787	0.554167	-37.1313
0.56333	-66.8743	0.56167	-10.973	0.560833	-37.1165
0.57	-66.8714	0.56833	-10.9677	0.5675	-37.1037
0.57667	-66.8566	0.575	-10.9625	0.574167	-37.0889
0.58333	-66.8478	0.58167	-10.9572	0.580833	-37.0741
0.59	-66.8478	0.58833	-10.952	0.5875	-37.0631
0.59667	-66.8448	0.595	-10.9491	0.594167	-37.056
0.60333	-66.8448	0.60167	-10.9477	0.600833	-37.0512
0.61	-66.8419	0.60833	-10.9472	0.6075	-37.0464
0.61667	-66.8478	0.615	-10.9467	0.614167	-37.045
0.62333	-66.8448	0.62167	-10.9458	0.620833	-37.0474
0.63	-66.8419	0.62833	-10.9453	0.6275	-37.0517
0.63667	-66.8389	0.635	-10.9444	0.634167	-37.0555
0.64333	-66.8389	0.64167	-10.9429	0.640833	-37.0588
0.65	-66.8389	0.64833	-10.9415	0.6475	-37.0622
0.65667	-66.83	0.655	-10.9405	0.654167	-37.0665
0.66333	-66.8271	0.66167	-10.9391	0.660833	-37.0722
0.67	-66.8271	0.66833	-10.9367	0.6675	-37.0784
0.67667	-66.83	0.675	-10.9339	0.674167	-37.0865
0.68333	-66.833	0.68167	-10.9315	0.680833	-37.0975
0.69	-66.8389	0.68833	-10.9301	0.6875	-37.1103
0.69667	-66.8448	0.695	-10.9291	0.694167	-37.1232
0.70333	-66.8507	0.70167	-10.9291	0.700833	-37.1337
0.71	-66.8537	0.70833	-10.9296	0.7075	-37.1432
0.71667	-66.8596	0.715	-10.931	0.714167	-37.1532
0.72333	-66.8714	0.72167	-10.9324	0.720833	-37.1623
0.73	-66.8832	0.72833	-10.9334	0.7275	-37.1695
0.73667	-66.9009	0.735	-10.9339	0.734167	-37.1766
0.74333	-66.9186	0.74167	-10.9339	0.740833	-37.1857
0.75	-66.9335	0.74833	-10.9329	0.7475	-37.1962
0.75667	-66.9393	0.755	-10.9329	0.754167	-37.2057
0.76333	-66.9335	0.76167	-10.9329	0.760833	-37.2138
0.77	-66.9186	0.76833	-10.932	0.7675	-37.2214
0.77667	-66.895	0.775	-10.9296	0.774167	-37.2286
0.78333	-66.8743	0.78167	-10.9272	0.780833	-37.2334
0.79	-66.8566	0.78833	-10.9267	0.7875	-37.2348
0.79667	-66.8478	0.795	-10.9267	0.794167	-37.2334
0.80333	-66.8537	0.80167	-10.9262	0.800833	-37.2305
0.81	-66.8625	0.80833	-10.9248	0.8075	-37.2272
0.81667	-66.8655	0.815	-10.9229	0.814167	-37.2229
0.82333	-66.8625	0.82167	-10.9205	0.820833	-37.219
0.83	-66.8625	0.82833	-10.9181	0.8275	-37.2152
0.83667	-66.8685	0.835	-10.9153	0.834167	-37.2124
0.84333	-66.8743	0.84167	-10.9119	0.840833	-37.2105
0.85	-66.8832	0.84833	-10.9096	0.8475	-37.209
0.85667	-66.898	0.855	-10.9091	0.854167	-37.209
0.86333	-66.9157	0.86167	-10.91	0.860833	-37.2109
0.87	-66.9186	0.86833	-10.9115	0.8675	-37.2143
0.87667	-66.9069	0.875	-10.9134	0.874167	-37.22
0.88333	-66.8921	0.88167	-10.9139	0.880833	-37.2286
0.89	-66.8862	0.88833	-10.9153	0.8875	-37.2396
0.89667	-66.8832	0.895	-10.9167	0.894167	-37.251
0.90333	-66.8832	0.90167	-10.9172	0.900833	-37.2605
0.91	-66.8921	0.90833	-10.9181	0.9075	-37.2705
0.91667	-66.9069	0.915	-10.9177	0.914167	-37.281
0.92333	-66.9246	0.92167	-10.9177	0.920833	-37.291
0.93	-66.9305	0.92833	-10.9167	0.9275	-37.2987
0.93667	-66.9335	0.935	-10.9153	0.934167	-37.3054
0.94333	-66.9482	0.94167	-10.9119	0.940833	-37.312
0.95	-66.96	0.94833	-10.9067	0.9475	-37.3154
0.95667	-66.9689	0.955	-10.9005	0.954167	-37.3158
0.96333	-66.9689	0.96167	-10.8953	0.960833	-37.313
0.97	-66.9778	0.96833	-10.89	0.9675	-37.3077
0.97667	-66.9866	0.975	-10.8857	0.974167	-37.3001
0.98333	-66.9896	0.98167	-10.8824	0.980833	-37.2896
0.99	-66.9896	0.98833	-10.88	0.9875	-37.2753
0.99667	-66.9985	0.995	-10.8795	0.994167	-37.2567
1.00333	-67.0192	1.00167	-10.8795	1.00083	-37.2357
1.01	-67.0398	1.00833	-10.879	1.0075	-37.2133
1.01667	-67.0664	1.015	-10.8771	1.01417	-37.189
1.02333	-67.096	1.02167	-10.8757	1.02083	-37.1637
1.03	-67.1226	1.02833	-10.8733	1.0275	-37.1404
1.03667	-67.1432	1.035	-10.87	1.03417	-37.1213
1.04333	-67.1462	1.04167	-10.8652	1.04083	-37.1051
1.05	-67.1343	1.04833	-10.8609	1.0475	-37.0903
1.05667	-67.1226	1.055	-10.8581	1.05417	-37.0793
1.06333	-67.1048	1.06167	-10.8576	1.06083	-37.0727
1.07	-67.096	1.06833	-10.859	1.0675	-37.0693
1.07667	-67.0842	1.075	-10.8614	1.07417	-37.0698
1.08333	-67.0723	1.08167	-10.8643	1.08083	-37.0741
1.09	-67.0605	1.08833	-10.8671	1.0875	-37.0831
1.09667	-67.0516	1.095	-10.87	1.09417	-37.0941
1.10333	-67.0398	1.10167	-10.8714	1.10083	-37.106
1.11	-67.0221	1.10833	-10.8705	1.1075	-37.1194
1.11667	-67.0073	1.115	-10.8686	1.11417	-37.1351
1.12333	-67.0043	1.12167	-10.8676	1.12083	-37.1523
1.13	-67.0073	1.12833	-10.8666	1.1275	-37.1675
1.13667	-67.0132	1.135	-10.8657	1.13417	-37.1823
1.14333	-67.0221	1.14167	-10.8643	1.14083	-37.1985
1.15	-67.0339	1.14833	-10.8652	1.1475	-37.2148
1.15667	-67.0428	1.155	-10.8676	1.15417	-37.2281
1.16333	-67.0428	1.16167	-10.8695	1.16083	-37.2381
1.17	-67.0428	1.16833	-10.8714	1.1675	-37.2496
1.17667	-67.0546	1.175	-10.8743	1.17417	-37.2605
1.18333	-67.0635	1.18167	-10.8771	1.18083	-37.271
1.19	-67.0723	1.18833	-10.8781	1.1875	-37.2796
1.19667	-67.0753	1.195	-10.8771	1.19417	-37.2849
1.20333	-67.09	1.20167	-10.8762	1.20083	-37.2858
1.21	-67.1078	1.20833	-10.8733	1.2075	-37.2825
1.21667	-67.1166	1.215	-10.8686	1.21417	-37.2753
1.22333	-67.1196	1.22167	-10.8638	1.22083	-37.2643
1.23	-67.1166	1.22833	-10.8604	1.2275	-37.2515
1.23667	-67.1166	1.235	-10.8581	1.23417	-37.2367
1.24333	-67.1166	1.24167	-10.8571	1.24083	-37.2205
1.25	-67.1137	1.24833	-10.8571	1.2475	-37.2028
1.25667	-67.1137	1.255	-10.8585	1.25417	-37.1814
1.26333	-67.1166	1.26167	-10.8614	1.26083	-37.1566
1.27	-67.1343	1.26833	-10.8643	1.2675	-37.128
1.27667	-67.161	1.275	-10.8647	1.27417	-37.0979
1.28333	-67.1876	1.28167	-10.8638	1.28083	-37.066
1.29	-67.2053	1.28833	-10.8633	1.2875	-37.0331
1.29667	-67.2141	1.295	-10.8628	1.29417	-36.9997
1.30333	-67.2141	1.30167	-10.8623	1.30083	-36.9663
1.31	-67.2171	1.30833	-10.8609	1.3075	-36.9334
1.31667	-67.2112	1.315	-10.859	1.31417	-36.9024
1.32333	-67.2053	1.32167	-10.8571	1.32083	-36.8748
1.33	-67.2023	1.32833	-10.8547	1.3275	-36.849
1.33667	-67.2112	1.335	-10.8514	1.33417	-36.8252
1.34333	-67.223	1.34167	-10.8461	1.34083	-36.8037
1.35	-67.2348	1.34833	-10.8404	1.3475	-36.7851
1.35667	-67.2407	1.355	-10.8361	1.35417	-36.7684
1.36333	-67.2437	1.36167	-10.8342	1.36083	-36.7522
1.37	-67.2466	1.36833	-10.8337	1.3675	-36.7374
1.37667	-67.2496	1.375	-10.8347	1.37417	-36.7255
1.38333	-67.2555	1.38167	-10.8371	1.38083	-36.7169
1.39	-67.2555	1.38833	-10.8404	1.3875	-36.7079
1.39667	-67.2585	1.395	-10.8423	1.39417	-36.6983
1.40333	-67.2673	1.40167	-10.8428	1.40083	-36.6912
1.41	-67.2762	1.40833	-10.8423	1.4075	-36.6883
1.41667	-67.2821	1.415	-10.8409	1.41417	-36.6893
1.42333	-67.285	1.42167	-10.838	1.42083	-36.694
1.43	-67.288	1.42833	-10.8347	1.4275	-36.7026
1.43667	-67.2939	1.435	-10.8337	1.43417	-36.7146
1.44333	-67.2969	1.44167	-10.8342	1.44083	-36.727
1.45	-67.2939	1.44833	-10.8347	1.4475	-36.7384
1.45667	-67.288	1.455	-10.8352	1.45417	-36.7508
1.46333	-67.288	1.46167	-10.8366	1.46083	-36.7646
1.47	-67.285	1.46833	-10.8395	1.4675	-36.7789
1.47667	-67.2733	1.475	-10.8433	1.47417	-36.7942
1.48333	-67.2526	1.48167	-10.8476	1.48083	-36.8109
1.49	-67.2348	1.48833	-10.8523	1.4875	-36.8295
1.49667	-67.22	1.495	-10.8576	1.49417	-36.8462
1.50333	-67.2023	1.50167	-10.8619	1.50083	-36.8609
1.51	-67.1876	1.50833	-10.8638	1.5075	-36.8762
1.51667	-67.1787	1.515	-10.8633	1.51417	-36.8948
1.52333	-67.1787	1.52167	-10.8623	1.52083	-36.9148
1.53	-67.1935	1.52833	-10.8614	1.5275	-36.9353
1.53667	-67.2053	1.535	-10.8609	1.53417	-36.9554
1.54333	-67.2082	1.54167	-10.8609	1.54083	-36.9759
1.55	-67.2112	1.54833	-10.8609	1.5475	-36.9968
1.55667	-67.22	1.555	-10.8619	1.55417	-37.0169
1.56333	-67.2319	1.56167	-10.8623	1.56083	-37.0378
1.57	-67.2378	1.56833	-10.8609	1.5675	-37.0593
1.57667	-67.2378	1.575	-10.8595	1.57417	-37.0831
1.58333	-67.2466	1.58167	-10.859	1.58083	-37.1099
1.59	-67.2555	1.58833	-10.8595	1.5875	-37.1366
1.59667	-67.2585	1.595	-10.8609	1.59417	-37.1599
1.60333	-67.2526	1.60167	-10.8628	1.60083	-37.179
1.61	-67.2496	1.60833	-10.8647	1.6075	-37.1952
1.61667	-67.2526	1.615	-10.8662	1.61417	-37.2081
1.62333	-67.2526	1.62167	-10.8666	1.62083	-37.2157
1.63	-67.2496	1.62833	-10.8662	1.6275	-37.2176
1.63667	-67.2643	1.635	-10.8633	1.63417	-37.2148
1.64333	-67.291	1.64167	-10.859	1.64083	-37.209
1.65	-67.3146	1.64833	-10.8552	1.6475	-37.1981
1.65667	-67.3294	1.655	-10.8523	1.65417	-37.1799
1.66333	-67.3471	1.66167	-10.8495	1.66083	-37.1561
1.67	-67.353	1.66833	-10.8481	1.6675	-37.128
1.67667	-67.3353	1.675	-10.8476	1.67417	-37.097
1.68333	-67.291	1.68167	-10.8481	1.68083	-37.0631
1.69	-67.2378	1.68833	-10.8476	1.6875	-37.0283
1.69667	-67.1876	1.695	-10.8461	1.69417	-36.9935
1.70333	-67.1462	1.70167	-10.8438	1.70083	-36.9587
1.71	-67.1255	1.70833	-10.8404	1.7075	-36.9253
1.71667	-67.1226	1.715	-10.8366	1.71417	-36.8938
1.72333	-67.1343	1.72167	-10.8342	1.72083	-36.8662
1.73	-67.1462	1.72833	-10.8337	1.7275	-36.8438
1.73667	-67.1639	1.735	-10.8337	1.73417	-36.8247
1.74333	-67.1757	1.74167	-10.8333	1.74083	-36.8085
1.75	-67.1816	1.74833	-10.8333	1.7475	-36.7937
1.75667	-67.1816	1.755	-10.8323	1.75417	-36.7813
1.76333	-67.1846	1.76167	-10.8299	1.76083	-36.7703
1.77	-67.1876	1.76833	-10.8266	1.7675	-36.7599
1.77667	-67.1964	1.775	-10.8237	1.77417	-36.7513
1.78333	-67.2023	1.78167	-10.8213	1.78083	-36.7455
1.79	-67.2023	1.78833	-10.8209	1.7875	-36.7432
1.79667	-67.2082	1.795	-10.8209	1.79417	-36.7432
1.80333	-67.223	1.80167	-10.8209	1.80083	-36.746
1.81	-67.2407	1.80833	-10.8194	1.8075	-36.7503
1.81667	-67.2585	1.815	-10.8175	1.81417	-36.7556
1.82333	-67.285	1.82167	-10.8166	1.82083	-36.7627
1.83	-67.3176	1.82833	-10.8156	1.8275	-36.7708
1.83667	-67.35	1.835	-10.8147	1.83417	-36.7808
1.84333	-67.3796	1.84167	-10.8142	1.84083	-36.7913
1.85	-67.4033	1.84833	-10.8156	1.8475	-36.8023
1.85667	-67.418	1.855	-10.8151	1.85417	-36.8137
1.86333	-67.4298	1.86167	-10.8118	1.86083	-36.8261
1.87	-67.4416	1.86833	-10.8066	1.8675	-36.8404
1.87667	-67.4534	1.875	-10.8037	1.87417	-36.8547
1.88333	-67.4771	1.88167	-10.8037	1.88083	-36.8686
1.89	-67.4948	1.88833	-10.8042	1.8875	-36.8834
1.89667	-67.5067	1.895	-10.8066	1.89417	-36.8996
1.90333	-67.5037	1.90167	-10.8118	1.90083	-36.9163
1.91	-67.4948	1.90833	-10.818	1.9075	-36.9315
1.91667	-67.4919	1.915	-10.8223	1.91417	-36.9449
1.92333	-67.486	1.92167	-10.8242	1.92083	-36.9563
1.93	-67.483	1.92833	-10.8261	1.9275	-36.9658
1.93667	-67.483	1.935	-10.8261	1.93417	-36.9725
1.94333	-67.4889	1.94167	-10.8247	1.94083	-36.9773
1.95	-67.4889	1.94833	-10.8218	1.9475	-36.9821
1.95667	-67.48	1.955	-10.8209	1.95417	-36.9902
1.96333	-67.4653	1.96167	-10.819	1.96083	-37.0007
1.97	-67.4534	1.96833	-10.8166	1.9675	-37.0111
1.97667	-67.4446	1.975	-10.8147	1.97417	-37.0216
1.98333	-67.4387	1.98167	-10.8147	1.98083	-37.0312
1.99	-67.4387	1.98833	-10.8151	1.9875	-37.0374
1.99667	-67.4446	1.995	-10.8151	1.99417	-37.0398
2.00333	-67.4387	2.00167	-10.8137	2.00083	-37.0402
2.01	-67.4269	2.00833	-10.8137	2.0075	-37.0417
2.01667	-67.415	2.015	-10.8142	2.01417	-37.045
2.02333	-67.4003	2.02167	-10.8142	2.02083	-37.0479
2.03	-67.3796	2.02833	-10.8137	2.0275	-37.0507
2.03667	-67.3648	2.035	-10.8123	2.03417	-37.0545
2.04333	-67.3619	2.04167	-10.8104	2.04083	-37.0584
2.05	-67.3619	2.04833	-10.8085	2.0475	-37.0607
2.05667	-67.3589	2.055	-10.8061	2.05417	-37.0612
2.06333	-67.356	2.06167	-10.8032	2.06083	-37.0617
2.07	-67.3589	2.06833	-10.7999	2.0675	-37.0622
2.07667	-67.353	2.075	-10.7965	2.07417	-37.0612
2.08333	-67.3412	2.08167	-10.7946	2.08083	-37.0584
2.09	-67.3383	2.08833	-10.7946	2.0875	-37.0522
2.09667	-67.3441	2.095	-10.7946	2.09417	-37.0455
2.10333	-67.35	2.10167	-10.7965	2.10083	-37.0364
2.11	-67.35	2.10833	-10.7989	2.1075	-37.0255
2.11667	-67.3412	2.115	-10.8018	2.11417	-37.0135
2.12333	-67.3353	2.12167	-10.8037	2.12083	-37.0021
2.13	-67.3294	2.12833	-10.8051	2.1275	-36.9902
2.13667	-67.3234	2.135	-10.807	2.13417	-36.9768
2.14333	-67.3205	2.14167	-10.808	2.14083	-36.9635
2.15	-67.3234	2.14833	-10.8089	2.1475	-36.9511
2.15667	-67.3264	2.155	-10.8104	2.15417	-36.9377
2.16333	-67.3323	2.16167	-10.8128	2.16083	-36.9234
2.17	-67.3412	2.16833	-10.8147	2.1675	-36.9096
2.17667	-67.356	2.175	-10.8151	2.17417	-36.8972
2.18333	-67.3766	2.18167	-10.8147	2.18083	-36.8876
2.19	-67.4033	2.18833	-10.8137	2.1875	-36.88
2.19667	-67.4328	2.195	-10.8109	2.19417	-36.8748
2.20333	-67.4594	2.20167	-10.8075	2.20083	-36.8724
2.21	-67.483	2.20833	-10.8056	2.2075	-36.8729
2.21667	-67.4977	2.215	-10.8051	2.21417	-36.8748
2.22333	-67.5037	2.22167	-10.8061	2.22083	-36.8767
2.23	-67.5126	2.22833	-10.8075	2.2275	-36.8776
2.23667	-67.5244	2.235	-10.8089	2.23417	-36.8791
2.24333	-67.5303	2.24167	-10.8113	2.24083	-36.8829
2.25	-67.5155	2.24833	-10.8128	2.2475	-36.8867
2.25667	-67.5007	2.255	-10.8137	2.25417	-36.8886
2.26333	-67.486	2.26167	-10.8132	2.26083	-36.8867
2.27	-67.483	2.26833	-10.8118	2.2675	-36.8776
2.27667	-67.4889	2.275	-10.8113	2.27417	-36.8533
2.28333	-67.5126	2.28167	-10.8109	2.28083	-36.8056
2.29	-67.548	2.28833	-10.8109	2.2875	-36.7236
2.29667	-67.5894	2.295	-10.8104	2.29417	-36.5949
2.30333	-67.6189	2.30167	-10.8104	2.30083	-36.3989
2.31	-67.6307	2.30833	-10.8118	2.3075	-36.1109
2.31667	-67.6278	2.315	-10.8142	2.31417	-35.7027
2.32333	-67.613	2.32167	-10.8156	2.32083	-35.1396
2.33	-67.5953	2.32833	-10.8147	2.3275	-34.3795
2.33667	-67.5894	2.335	-10.8137	2.33417	-33.3757
2.34333	-67.6012	2.34167	-10.8137	2.34083	-32.0787
2.35	-67.616	2.34833	-10.8132	2.3475	-30.4337
2.35667	-67.6278	2.355	-10.8109	2.35417	-28.3794
2.36333	-67.6396	2.36167	-10.808	2.36083	-25.8479
2.37	-67.6544	2.36833	-10.807	2.3675	-22.768
2.37667	-67.6662	2.375	-10.8061	2.37417	-19.0606
2.38333	-67.6721	2.38167	-10.8042	2.38083	-14.6346
2.39	-67.6839	2.38833	-10.8018	2.3875	-9.37796
2.39667	-67.7105	2.395	-10.8013	2.39417	-3.15762
2.40333	-67.746	2.40167	-10.8027	2.40083	4.18758
2.41	-67.7696	2.40833	-10.8032	2.4075	12.8632
2.41667	-67.7844	2.415	-10.8023	2.41417	23.1395
2.42333	-67.7991	2.42167	-10.8013	2.42083	35.377
2.43	-67.811	2.42833	-10.8008	2.4275	50.0584
2.43667	-67.8198	2.435	-10.8004	2.43417	67.8391
2.44333	-67.8287	2.44167	-10.7994	2.44083	89.5991
2.45	-67.8464	2.44833	-10.798	2.4475	116.442
2.45667	-67.8641	2.455	-10.7975	2.45417	149.551
2.46333	-67.873	2.46167	-10.7985	2.46083	189.832
2.47	-67.8819	2.46833	-10.797	2.4675	237.171
2.47667	-67.8907	2.475	-10.7942	2.47417	288.629
2.48333	-67.8937	2.48167	-10.7908	2.48083	336.101
2.49	-67.8907	2.48833	-10.7899	2.4875	368.017
2.49667	-67.8937	2.495	-10.7899	2.49417	375.54
2.50333	-67.9055	2.50167	-10.7908	2.50083	356.933
2.51	-67.9174	2.50833	-10.7918	2.5075	316.247
2.51667	-67.9262	2.515	-10.7942	2.51417	259.988
2.52333	-67.9351	2.52167	-10.797	2.52083	197.545
2.53	-67.9498	2.52833	-10.798	2.5275	140.28
2.53667	-67.9617	2.535	-10.7965	2.53417	96.1595
2.54333	-67.9675	2.54167	-10.7946	2.54083	65.9971
2.55	-67.9646	2.54833	-10.7946	2.5475	45.5589
2.55667	-67.9587	2.555	-10.7956	2.55417	30.6969
2.56333	-67.9528	2.56167	-10.7961	2.56083	19.2108
2.57	-67.9528	2.56833	-10.797	2.5675	10.0646
2.57667	-67.9675	2.575	-10.7989	2.57417	2.68126
2.58333	-67.9882	2.58167	-10.8008	2.58083	-3.32451
2.59	-68.0148	2.58833	-10.8018	2.5875	-8.23736
2.59667	-68.0267	2.595	-10.8027	2.59417	-12.2809
2.60333	-68.0237	2.60167	-10.8042	2.60083	-15.6322
2.61	-68.0089	2.60833	-10.8056	2.6075	-18.425
2.61667	-67.9853	2.615	-10.8061	2.61417	-20.7672
2.62333	-67.9617	2.62167	-10.8056	2.62083	-22.7447
2.63	-67.9469	2.62833	-10.8051	2.6275	-24.4246
2.63667	-67.9498	2.635	-10.8042	2.63417	-25.8584
2.64333	-67.9646	2.64167	-10.8032	2.64083	-27.0886
2.65	-67.9794	2.64833	-10.8018	2.6475	-28.1529
2.65667	-68.003	2.655	-10.7999	2.65417	-29.0804
2.66333	-68.0267	2.66167	-10.7994	2.66083	-29.8915
2.67	-68.0474	2.66833	-10.798	2.6675	-30.6058
2.67667	-68.0532	2.675	-10.7961	2.67417	-31.2409
2.68333	-68.0532	2.68167	-10.7937	2.68083	-31.8089
2.69	-68.0503	2.68833	-10.7942	2.6875	-32.3167
2.69667	-68.0385	2.695	-10.7975	2.69417	-32.7702
2.70333	-68.0148	2.70167	-10.8004	2.70083	-33.1793
2.71	-67.9912	2.70833	-10.8027	2.7075	-33.5512
2.71667	-67.9794	2.715	-10.8056	2.71417	-33.8898
2.72333	-67.9853	2.72167	-10.8089	2.72083	-34.1969
2.73	-68.003	2.72833	-10.8094	2.7275	-34.4753
2.73667	-68.0208	2.735	-10.807	2.73417	-34.7295
2.74333	-68.0385	2.74167	-10.8037	2.74083	-34.9627
2.75	-68.0503	2.74833	-10.8023	2.7475	-35.1768
2.75667	-68.0503	2.755	-10.8023	2.75417	-35.3746
2.76333	-68.0414	2.76167	-10.8027	2.76083	-35.5597
2.77	-68.0325	2.76833	-10.8023	2.7675	-35.7323
2.77667	-68.0325	2.775	-10.8018	2.77417	-35.8939
2.78333	-68.0296	2.78167	-10.8018	2.78083	-36.0427
2.79	-68.0296	2.78833	-10.8013	2.7875	-36.1791
2.79667	-68.0325	2.795	-10.8013	2.79417	-36.303
2.80333	-68.0385	2.80167	-10.8032	2.80083	-36.4165
2.81	-68.0325	2.80833	-10.807	2.8075	-36.5224
2.81667	-68.0237	2.815	-10.8109	2.81417	-36.6206
2.82333	-68.0178	2.82167	-10.8132	2.82083	-36.7136
2.83	-68.0237	2.82833	-10.8132	2.8275	-36.8028
2.83667	-68.0355	2.835	-10.8118	2.83417	-36.8886
2.84333	-68.0444	2.84167	-10.8085	2.84083	-36.9701
2.85	-68.0532	2.84833	-10.8047	2.8475	-37.045
2.85667	-68.0621	2.855	-10.8018	2.85417	-37.1132
2.86333	-68.071	2.86167	-10.8004	2.86083	-37.1742
2.87	-68.0769	2.86833	-10.7994	2.8675	-37.2291
2.87667	-68.0798	2.875	-10.7989	2.87417	-37.2787
2.88333	-68.0828	2.88167	-10.7975	2.88083	-37.3235
2.89	-68.0946	2.88833	-10.7961	2.8875	-37.3654
2.89667	-68.1035	2.895	-10.7946	2.89417	-37.4055
2.90333	-68.1094	2.90167	-10.7932	2.90083	-37.4455
2.91	-68.1124	2.90833	-10.7904	2.9075	-37.4842
2.91667	-68.1153	2.915	-10.7875	2.91417	-37.5195
2.92333	-68.1212	2.92167	-10.7851	2.92083	-37.5524
2.93	-68.133	2.92833	-10.7842	2.9275	-37.5834
2.93667	-68.1389	2.935	-10.7837	2.93417	-37.6115
2.94333	-68.1419	2.94167	-10.7842	2.94083	-37.6353
2.95	-68.136	2.94833	-10.7851	2.9475	-37.6554
2.95667	-68.1301	2.955	-10.7861	2.95417	-37.6744
2.96333	-68.1212	2.96167	-10.7865	2.96083	-37.693
2.97	-68.1064	2.96833	-10.7851	2.9675	-37.7111
2.97667	-68.0887	2.975	-10.7822	2.97417	-37.7293
2.98333	-68.0828	2.98167	-10.7803	2.98083	-37.7498
2.99	-68.0798	2.98833	-10.7789	2.9875	-37.7717
2.99667	-68.0739	2.995	-10.7784	2.99417	-37.7951
3.00333	-68.0621	3.00167	-10.777	3.00083	-37.8184
3.01	-68.0562	3.00833	-10.7751	3.0075	-37.8432
3.01667	-68.0532	3.015	-10.7746	3.01417	-37.8699
3.02333	-68.0474	3.02167	-10.776	3.02083	-37.8981
3.03	-68.0444	3.02833	-10.7784	3.0275	-37.9276
3.03667	-68.0444	3.035	-10.7803	3.03417	-37.9572
3.04333	-68.0474	3.04167	-10.7822	3.04083	-37.9863
3.05	-68.0414	3.04833	-10.7842	3.0475	-38.013
3.05667	-68.0355	3.055	-10.7856	3.05417	-38.0383
3.06333	-68.0325	3.06167	-10.7861	3.06083	-38.0626
3.07	-68.0355	3.06833	-10.7861	3.0675	-38.085
3.07667	-68.0355	3.075	-10.7861	3.07417	-38.1045
3.08333	-68.0267	3.08167	-10.7861	3.08083	-38.1193
3.09	-68.0208	3.08833	-10.7856	3.0875	-38.1308
3.09667	-68.0148	3.095	-10.7856	3.09417	-38.1384
3.10333	-68.0119	3.10167	-10.7856	3.10083	-38.1432
3.11	-68.0089	3.10833	-10.7856	3.1075	-38.1451
3.11667	-68.0148	3.115	-10.7875	3.11417	-38.146
3.12333	-68.0296	3.12167	-10.7899	3.12083	-38.1474
3.13	-68.0591	3.12833	-10.7923	3.1275	-38.147
3.13667	-68.0946	3.135	-10.7923	3.13417	-38.1436
3.14333	-68.1241	3.14167	-10.7899	3.14083	-38.1351
3.15	-68.1508	3.14833	-10.7851	3.1475	-38.1227
3.15667	-68.1714	3.155	-10.7794	3.15417	-38.1074
3.16333	-68.1862	3.16167	-10.7751	3.16083	-38.0912
3.17	-68.1891	3.16833	-10.7732	3.1675	-38.0759
3.17667	-68.1774	3.175	-10.7732	3.17417	-38.0602
3.18333	-68.1567	3.18167	-10.7741	3.18083	-38.0464
3.19	-68.133	3.18833	-10.7741	3.1875	-38.0349
3.19667	-68.1182	3.195	-10.7737	3.19417	-38.0244
3.20333	-68.1094	3.20167	-10.7722	3.20083	-38.0116
3.21	-68.1182	3.20833	-10.7703	3.2075	-37.9982
3.21667	-68.133	3.215	-10.7694	3.21417	-37.9887
3.22333	-68.1625	3.22167	-10.7684	3.22083	-37.982
3.23	-68.1891	3.22833	-10.7679	3.2275	-37.9763
3.23667	-68.2128	3.235	-10.7675	3.23417	-37.971
3.24333	-68.2305	3.24167	-10.7679	3.24083	-37.9672
3.25	-68.2335	3.24833	-10.7684	3.2475	-37.9653
3.25667	-68.2305	3.255	-10.7679	3.25417	-37.9653
3.26333	-68.2187	3.26167	-10.7675	3.26083	-37.9672
3.27	-68.2098	3.26833	-10.7689	3.2675	-37.9729
3.27667	-68.2039	3.275	-10.7713	3.27417	-37.9834
3.28333	-68.1951	3.28167	-10.7718	3.28083	-37.9992
3.29	-68.1891	3.28833	-10.7718	3.2875	-38.0173
3.29667	-68.198	3.295	-10.7708	3.29417	-38.034
3.30333	-68.2128	3.30167	-10.7708	3.30083	-38.0497
3.31	-68.2217	3.30833	-10.7698	3.3075	-38.0659
3.31667	-68.2246	3.315	-10.7684	3.31417	-38.0816
3.32333	-68.2275	3.32167	-10.7679	3.32083	-38.096
3.33	-68.2275	3.32833	-10.7694	3.3275	-38.1098
3.33667	-68.2217	3.335	-10.7713	3.33417	-38.1255
3.34333	-68.2187	3.34167	-10.7732	3.34083	-38.1417
3.35	-68.2128	3.34833	-10.7746	3.3475	-38.156
3.35667	-68.2039	3.355	-10.776	3.35417	-38.1622
3.36333	-68.1891	3.36167	-10.7756	3.36083	-38.1508
3.37	-68.1685	3.36833	-10.7727	3.3675	-38.1036
3.37667	-68.1419	3.375	-10.7689	3.37417	-37.9972
3.38333	-68.1094	3.38167	-10.766	3.38083	-37.8041
3.39	-68.0858	3.38833	-10.7651	3.3875	-37.4961
3.39667	-68.0798	3.395	-10.766	3.39417	-37.0493
3.40333	-68.0887	3.40167	-10.7684	3.40083	-36.4475
3.41	-68.0917	3.40833	-10.7722	3.4075	-35.6565
3.41667	-68.1005	3.415	-10.7746	3.41417	-34.6122
3.42333	-68.1064	3.42167	-10.776	3.42083	-33.2518
3.43	-68.1094	3.42833	-10.7746	3.4275	-31.5361
3.43667	-68.1064	3.435	-10.7703	3.43417	-29.4309
3.44333	-68.0917	3.44167	-10.7627	3.44083	-26.8931
3.45	-68.0798	3.44833	-10.7531	3.4475	-23.9282
3.45667	-68.068	3.455	-10.7441	3.45417	-20.6137
3.46333	-68.0532	3.46167	-10.7341	3.46083	-17.0007
3.47	-68.0355	3.46833	-10.7231	3.4675	-13.0444
3.47667	-68.006	3.475	-10.7112	3.47417	-8.71658
3.48333	-67.9735	3.48167	-10.6983	3.48083	-4.07028
3.49	-67.9291	3.48833	-10.6821	3.4875	0.834942
3.49667	-67.8701	3.495	-10.663	3.49417	6.02436
3.50333	-67.8051	3.50167	-10.6411	3.50083	11.5438
3.51	-67.7341	3.50833	-10.6187	3.5075	17.3512
3.51667	-67.6721	3.515	-10.5953	3.51417	23.3488
3.52333	-67.6071	3.52167	-10.5724	3.52083	29.4046
3.53	-67.5362	3.52833	-10.5495	3.5275	35.3589
3.53667	-67.4564	3.535	-10.5281	3.53417	41.0833
3.54333	-67.3678	3.54167	-10.5076	3.54083	46.5169
3.55	-67.2643	3.54833	-10.4876	3.5475	51.6729
3.55667	-67.1373	3.555	-10.4651	3.55417	56.6325
3.56333	-67.0043	3.56167	-10.4423	3.56083	61.5191
3.57	-66.8743	3.56833	-10.4189	3.5675	66.4396
3.57667	-66.7532	3.575	-10.3965	3.57417	71.3549
3.58333	-66.6498	3.58167	-10.3745	3.58083	76.088
3.59	-66.5848	3.58833	-10.3564	3.5875	80.409
3.59667	-66.5907	3.595	-10.3493	3.59417	84.1694
3.60333	-66.7414	3.60167	-10.3631	3.60083	87.3613
3.61	-67.1521	3.60833	-10.4137	3.6075	90.0865
3.61667	-67.9055	3.615	-10.5143	3.61417	92.4878
3.62333	-69.0135	3.62167	-10.6716	3.62083	94.7127
3.63	-70.411	3.62833	-10.88	3.6275	96.9319
3.63667	-71.9976	3.635	-11.126	3.63417	99.277
3.64333	-73.6227	3.64167	-11.3907	3.64083	101.805
3.65	-75.0823	3.64833	-11.6472	3.6475	104.498
3.65667	-76.0129	3.655	-11.8537	3.65417	107.32
3.66333	-75.6938	3.66167	-11.9276	3.66083	110.233
3.67	-73.1233	3.66833	-11.7259	3.6675	113.176
3.67667	-67.5155	3.675	-11.1003	3.67417	116.071
3.68333	-58.699	3.68167	-9.97353	3.68083	118.849
3.69	-47.0431	3.68833	-8.36611	3.6875	121.508
3.69667	-33.1328	3.695	-6.35242	3.69417	124.128
3.70333	-17.769	3.70167	-4.03976	3.70083	126.822
3.71	-1.85255	3.70833	-1.56927	3.7075	129.673
3.71667	13.8984	3.715	0.94128	3.71417	132.695
3.72333	29.0112	3.72167	3.42131	3.72083	135.849
3.73	43.2228	3.72833	5.82218	3.7275	139.065
3.73667	56.3914	3.735	8.10099	3.73417	142.265
3.74333	68.4935	3.74167	10.2305	3.74083	145.375
3.75	79.4817	3.74833	12.2094	3.7475	148.362
3.75667	89.285	3.755	14.0157	3.75417	151.249
3.76333	98.1576	3.76167	15.6312	3.76083	154.118
3.77	106.646	3.76833	17.0932	3.7675	157.065
3.77667	115.256	3.775	18.4736	3.77417	160.152
3.78333	124.123	3.78167	19.8131	3.78083	163.379
3.79	133.087	3.78833	21.0962	3.7875	166.694
3.79667	141.921	3.795	22.2988	3.79417	170.033
3.80333	150.416	3.80167	23.416	3.80083	173.321
3.81	158.381	3.80833	24.4565	3.8075	176.467
3.81667	165.679	3.815	25.4288	3.81417	179.403
3.82333	172.197	3.82167	26.3324	3.82083	182.127
3.83	177.923	3.82833	27.1611	3.8275	184.713
3.83667	182.901	3.835	27.9021	3.83417	187.274
3.84333	187.197	3.84167	28.5416	3.84083	189.928
3.85	190.829	3.84833	29.0675	3.8475	192.801
3.85667	193.768	3.855	29.4733	3.85417	196.023
3.86333	195.958	3.86167	29.7542	3.86083	199.701
3.87	197.355	3.86833	29.9087	3.8675	203.906
3.87667	197.937	3.875	29.9397	3.87417	208.653
3.88333	197.725	3.88167	29.8529	3.88083	213.911
3.89	196.767	3.88833	29.6559	3.8875	219.576
3.89667	195.133	3.895	29.356	3.89417	225.475
3.90333	192.894	3.90167	28.9617	3.90083	231.349
3.91	190.122	3.90833	28.482	3.9075	236.879
3.91667	186.905	3.915	27.926	3.91417	241.737
3.92333	183.324	3.92167	27.3008	3.92083	245.625
3.93	179.427	3.92833	26.6108	3.9275	248.309
3.93667	175.267	3.935	25.8636	3.93417	249.645
3.94333	170.891	3.94167	25.0668	3.94083	249.596
3.95	166.326	3.94833	24.2281	3.9475	248.23
3.95667	161.599	3.955	23.3541	3.95417	245.688
3.96333	156.718	3.96167	22.4519	3.96083	242.155
3.97	151.707	3.96833	21.5306	3.9675	237.832
3.97667	146.595	3.975	20.5955	3.97417	232.915
3.98333	141.389	3.98167	19.6505	3.98083	227.581
3.99	136.092	3.98833	18.6968	3.9875	221.967
3.99667	130.717	3.995	17.7379	3.99417	216.18
4.00333	125.278	4.00167	16.7766	4.00083	210.298
4.01	119.771	4.00833	15.811	4.0075	204.384
4.01667	114.189	4.015	14.8401	4.01417	198.483
4.02333	108.531	4.02167	13.8621	4.02083	192.633
4.03	102.793	4.02833	12.8803	4.0275	186.861
4.03667	96.9906	4.035	11.8952	4.03417	181.195
4.04333	91.1109	4.04167	10.9053	4.04083	175.655
4.05	85.1633	4.04833	9.91154	4.0475	170.26
4.05667	79.1596	4.055	8.91733	4.05417	165.022
4.06333	73.1145	4.06167	7.92837	4.06083	159.956
4.07	67.0339	4.06833	6.94609	4.0675	155.067
4.07667	60.9326	4.075	5.97429	4.07417	150.362
4.08333	54.8432	4.08167	5.01728	4.08083	145.845
4.09	48.7981	4.08833	4.08125	4.0875	141.517
4.09667	42.8121	4.095	3.17335	4.09417	137.38
4.10333	36.9118	4.10167	2.29692	4.10083	133.43
4.11	31.1297	4.10833	1.45483	4.1075	129.664
4.11667	25.5041	4.115	0.65088	4.11417	126.074
4.12333	20.0411	4.12167	-0.11015	4.12083	122.661
4.13	14.7464	4.12833	-0.82827	4.1275	119.418
4.13667	9.62902	4.135	-1.50299	4.13417	116.341
4.14333	4.70964	4.14167	-2.13432	4.14083	113.426
4.15	-0.0147471	4.14833	-2.72226	4.1475	110.67
4.15667	-4.54711	4.155	-3.26729	4.15417	108.067
4.16333	-8.87562	4.16167	-3.77274	4.16083	105.61
4.17	-12.9913	4.16833	-4.24147	4.1675	103.291
4.17667	-16.8973	4.175	-4.67634	4.17417	101.102
4.18333	-20.5876	4.18167	-5.07784	4.18083	99.0396
4.19	-24.0622	4.18833	-5.44834	4.1875	97.0984
4.19667	-27.3153	4.195	-5.79166	4.19417	95.2754
4.20333	-30.3585	4.20167	-6.10828	4.20083	93.5655
4.21	-33.1949	4.20833	-6.40059	4.2075	91.9604
4.21667	-35.8186	4.215	-6.67048	4.21417	90.4541
4.22333	-38.2413	4.22167	-6.92225	4.22083	89.0384
4.23	-40.475	4.22833	-7.15923	4.2275	87.7013
4.23667	-42.5433	4.235	-7.38287	4.23417	86.4348
4.24333	-44.4549	4.24167	-7.59411	4.24083	85.2323
4.25	-46.2187	4.24833	-7.79295	4.2475	84.0869
4.25667	-47.8526	4.255	-7.98225	4.25417	82.9892
4.26333	-49.3625	4.26167	-8.16298	4.26083	81.9297
4.27	-50.7541	4.26833	-8.33368	4.2675	80.9016
4.27667	-52.0393	4.275	-8.49533	4.27417	79.896
4.28333	-53.2212	4.28167	-8.64697	4.28083	78.9056
4.29	-54.2996	4.28833	-8.79145	4.2875	77.9243
4.29667	-55.2835	4.295	-8.92591	4.29417	76.9458
4.30333	-56.1847	4.30167	-9.04942	4.30083	75.9654
4.31	-57.0149	4.30833	-9.16243	4.3075	74.976
4.31667	-57.7653	4.315	-9.2659	4.31417	73.9756
4.32333	-58.4508	4.32167	-9.36079	4.32083	72.9609
4.33	-59.0772	4.32833	-9.44662	4.3275	71.9295
4.33667	-59.6533	4.335	-9.52387	4.33417	70.8795
4.34333	-60.1851	4.34167	-9.59301	4.34083	69.8109
4.35	-60.6668	4.34833	-9.65643	4.3475	68.7246
4.35667	-61.0981	4.355	-9.71508	4.35417	67.6184
4.36333	-61.4852	4.36167	-9.76992	4.36083	66.4897
4.37	-61.8397	4.36833	-9.81951	4.3675	65.3358
4.37667	-62.1647	4.375	-9.86433	4.37417	64.157
4.38333	-62.4602	4.38167	-9.90629	4.38083	62.953
4.39	-62.7172	4.38833	-9.94492	4.3875	61.7223
4.39667	-62.9418	4.395	-9.98116	4.39417	60.4625
4.40333	-63.1456	4.40167	-10.0136	4.40083	59.1731
4.41	-63.3318	4.40833	-10.0427	4.4075	57.8547
4.41667	-63.4973	4.415	-10.0694	4.41417	56.5071
4.42333	-63.648	4.42167	-10.0951	4.42083	55.1314
4.43	-63.7986	4.42833	-10.1199	4.4275	53.7262
4.43667	-63.9493	4.435	-10.1428	4.43417	52.2904
4.44333	-64.0941	4.44167	-10.1657	4.44083	50.8256
4.45	-64.2241	4.44833	-10.1867	4.4475	49.3307
4.45667	-64.3364	4.455	-10.2067	4.45417	47.8029
4.46333	-64.4368	4.46167	-10.2234	4.46083	46.2389
4.47	-64.5372	4.46833	-10.2377	4.4675	44.6382
4.47667	-64.6289	4.475	-10.2496	4.47417	43.004
4.48333	-64.7175	4.48167	-10.2611	4.48083	41.3342
4.49	-64.8002	4.48833	-10.2739	4.4875	39.6256
4.49667	-64.8859	4.495	-10.2878	4.49417	37.8785
4.50333	-64.9686	4.50167	-10.3025	4.50083	36.0947
4.51	-65.0455	4.50833	-10.3183	4.5075	34.2741
4.51667	-65.1075	4.515	-10.334	4.51417	32.413
4.52333	-65.1607	4.52167	-10.3493	4.52083	30.5085
4.53	-65.2198	4.52833	-10.3636	4.5275	28.5635
4.53667	-65.2759	4.535	-10.376	4.53417	26.5794
4.54333	-65.3262	4.54167	-10.3855	4.54083	24.5566
4.55	-65.3734	4.54833	-10.3936	4.5475	22.4948
4.55667	-65.4266	4.555	-10.3998	4.55417	20.3972
4.56333	-65.4857	4.56167	-10.4046	4.56083	18.2686
4.57	-65.5448	4.56833	-10.4084	4.5675	16.1119
4.57667	-65.6039	4.575	-10.4113	4.57417	13.9298
4.58333	-65.6689	4.58167	-10.4137	4.58083	11.7269
4.59	-65.731	4.58833	-10.4146	4.5875	9.50718
4.59667	-65.7841	4.595	-10.4141	4.59417	7.27701
4.60333	-65.8196	4.60167	-10.4122	4.60083	5.0416
4.61	-65.8461	4.60833	-10.4103	4.6075	2.80714
4.61667	-65.861	4.615	-10.4094	4.61417	0.580788
4.62333	-65.8639	4.62167	-10.4094	4.62083	-1.62697
4.63	-65.8639	4.62833	-10.4117	4.6275	-3.80564
4.63667	-65.8698	4.635	-10.4141	4.63417	-5.94854
4.64333	-65.8905	4.64167	-10.4184	4.64083	-8.04377
4.65	-65.923	4.64833	-10.4246	4.6475	-10.0803
4.65667	-65.9584	4.655	-10.4322	4.65417	-12.0492
4.66333	-65.9968	4.66167	-10.4399	4.66083	-13.9451
4.67	-66.0441	4.66833	-10.4489	4.6675	-15.7633
4.67667	-66.1003	4.675	-10.4585	4.67417	-17.4952
4.68333	-66.1446	4.68167	-10.4675	4.68083	-19.134
4.69	-66.1801	4.68833	-10.4737	4.6875	-20.6776
4.69667	-66.2125	4.695	-10.4771	4.69417	-22.1248
4.70333	-66.2421	4.70167	-10.4785	4.70083	-23.4723
4.71	-66.2628	4.70833	-10.4775	4.7075	-24.7202
4.71667	-66.2628	4.715	-10.4752	4.71417	-25.8675
4.72333	-66.2657	4.72167	-10.4723	4.72083	-26.9175
4.73	-66.2687	4.72833	-10.4699	4.7275	-27.8735
4.73667	-66.2746	4.735	-10.468	4.73417	-28.7375
4.74333	-66.2805	4.74167	-10.4656	4.74083	-29.5129
4.75	-66.2982	4.74833	-10.4647	4.7475	-30.2062
4.75667	-66.3395	4.755	-10.4647	4.75417	-30.8247
4.76333	-66.3957	4.76167	-10.4637	4.76083	-31.3754
4.77	-66.4548	4.76833	-10.4623	4.7675	-31.8646
4.77667	-66.5139	4.775	-10.4609	4.77417	-32.2995
4.78333	-66.573	4.78167	-10.4609	4.78083	-32.6848
4.79	-66.6232	4.78833	-10.4613	4.7875	-33.0248
4.79667	-66.6498	4.795	-10.4628	4.79417	-33.3238
4.80333	-66.6557	4.80167	-10.4642	4.80083	-33.586
4.81	-66.6469	4.80833	-10.4666	4.8075	-33.8178
4.81667	-66.6291	4.815	-10.4685	4.81417	-34.0219
4.82333	-66.5996	4.82167	-10.4699	4.82083	-34.2021
4.83	-66.5671	4.82833	-10.4699	4.8275	-34.3599
4.83667	-66.5405	4.835	-10.4694	4.83417	-34.4992
4.84333	-66.5198	4.84167	-10.4704	4.84083	-34.6217
4.85	-66.508	4.84833	-10.4728	4.8475	-34.73
4.85667	-66.5021	4.855	-10.4752	4.85417	-34.8248
4.86333	-66.5021	4.86167	-10.4761	4.86083	-34.9083
4.87	-66.5021	4.86833	-10.4756	4.8675	-34.9822
4.87667	-66.5021	4.875	-10.4752	4.87417	-35.0456
4.88333	-66.4902	4.88167	-10.4737	4.88083	-35.1005
4.89	-66.4696	4.88833	-10.4718	4.8875	-35.1458
4.89667	-66.443	4.895	-10.4709	4.89417	-35.1834
4.90333	-66.4135	4.90167	-10.4723	4.90083	-35.2159
4.91	-66.3898	4.90833	-10.4761	4.9075	-35.2449
4.91667	-66.3691	4.915	-10.479	4.91417	-35.2721
4.92333	-66.3485	4.92167	-10.4814	4.92083	-35.296
4.93	-66.3337	4.92833	-10.4847	4.9275	-35.3189
4.93667	-66.3218	4.935	-10.4885	4.93417	-35.3417
4.94333	-66.3159	4.94167	-10.4923	4.94083	-35.3651
4.95	-66.3071	4.94833	-10.4947	4.9475	-35.3909
4.95667	-66.3012	4.955	-10.498	4.95417	-35.4185
4.96333	-66.2982	4.96167	-10.5028	4.96083	-35.449
4.97	-66.2923	4.96833	-10.5071	4.9675	-35.481
4.97667	-66.2864	4.975	-10.51	4.97417	-35.5144
4.98333	-66.2775	4.98167	-10.5119	4.98083	-35.5463
4.99	-66.2716	4.98833	-10.5143	4.9875	-35.5768
4.99667	-66.2628	4.995	-10.5162	4.99417	-35.6054
5.00333	-66.2539	5.00167	-10.5162	5.00083	-35.6345
5.01	-66.248	5.00833	-10.5147	5.0075	-35.6665
5.01667	-66.248	5.015	-10.5133	5.01417	-35.7003
5.02333	-66.2451	5.02167	-10.5133	5.02083	-35.7361
5.03	-66.2273	5.02833	-10.5133	5.0275	-35.7723
5.03667	-66.1948	5.035	-10.5123	5.03417	-35.809
5.04333	-66.1594	5.04167	-10.5095	5.04083	-35.8424
5.05	-66.1239	5.04833	-10.5047	5.0475	-35.8715
5.05667	-66.0766	5.055	-10.4957	5.05417	-35.8953
5.06333	-66.0057	5.06167	-10.479	5.06083	-35.9149
5.07	-65.9171	5.06833	-10.4542	5.0675	-35.9302
5.07667	-65.8196	5.075	-10.4217	5.07417	-35.9402
5.08333	-65.7043	5.08167	-10.3812	5.08083	-35.9449
5.09	-65.5596	5.08833	-10.3326	5.0875	-35.9449
5.09667	-65.3823	5.095	-10.2768	5.09417	-35.9426
5.10333	-65.1784	5.10167	-10.2129	5.10083	-35.9387
5.11	-64.9509	5.10833	-10.1409	5.1075	-35.9335
5.11667	-64.7028	5.115	-10.0613	5.11417	-35.9278
5.12333	-64.4309	5.12167	-9.97639	5.12083	-35.9225
5.13	-64.1414	5.12833	-9.88722	5.1275	-35.9154
5.13667	-63.843	5.135	-9.79471	5.13417	-35.903
5.14333	-63.5416	5.14167	-9.70125	5.14083	-35.8853
5.15	-63.2432	5.14833	-9.6097	5.1475	-35.8653
5.15667	-62.9506	5.155	-9.52053	5.15417	-35.8438
5.16333	-62.667	5.16167	-9.43279	5.16083	-35.8224
5.17	-62.3952	5.16833	-9.34744	5.1675	-35.8024
5.17667	-62.1441	5.175	-9.26685	5.17417	-35.7857
5.18333	-61.9254	5.18167	-9.19294	5.18083	-35.7714
5.19	-61.7452	5.18833	-9.12666	5.1875	-35.758
5.19667	-61.6033	5.195	-9.06849	5.19417	-35.7437
5.20333	-61.4911	5.20167	-9.02033	5.20083	-35.728
5.21	-61.4083	5.20833	-8.98361	5.2075	-35.7099
5.21667	-61.3581	5.215	-8.95834	5.21417	-35.6894
5.22333	-61.3433	5.22167	-8.9426	5.22083	-35.666
5.23	-61.3463	5.22833	-8.93497	5.2275	-35.6407
5.23667	-61.3552	5.235	-8.93545	5.23417	-35.6135
5.24333	-61.3699	5.24167	-8.94451	5.24083	-35.5844
5.25	-61.4024	5.24833	-8.95929	5.2475	-35.5554
5.25667	-61.4409	5.255	-8.97741	5.25417	-35.5272
5.26333	-61.4763	5.26167	-8.99839	5.26083	-35.5
5.27	-61.5088	5.26833	-9.02462	5.2675	-35.4724
5.27667	-61.5561	5.275	-9.05657	5.27417	-35.4447
5.28333	-61.624	5.28167	-9.09281	5.28083	-35.4214
5.29	-61.6979	5.28833	-9.13191	5.2875	-35.4037
5.29667	-61.7806	5.295	-9.17482	5.29417	-35.3904
5.30333	-61.884	5.30167	-9.22155	5.30083	-35.3794
5.31	-62.0022	5.30833	-9.26971	5.3075	-35.3746
5.31667	-62.1263	5.315	-9.31931	5.31417	-35.3756
5.32333	-62.2445	5.32167	-9.36937	5.32083	-35.3813
5.33	-62.3657	5.32833	-9.42087	5.3275	-35.3899
5.33667	-62.4868	5.335	-9.47428	5.33417	-35.4023
5.34333	-62.605	5.34167	-9.52911	5.34083	-35.419
5.35	-62.7232	5.34833	-9.58586	5.3475	-35.4381
5.35667	-62.8384	5.355	-9.64308	5.35417	-35.4595
5.36333	-62.9654	5.36167	-9.69887	5.36083	-35.4838
5.37	-63.1043	5.36833	-9.75227	5.3675	-35.511
5.37667	-63.2461	5.375	-9.80282	5.37417	-35.5411
5.38333	-63.3879	5.38167	-9.8505	5.38083	-35.5725
5.39	-63.5239	5.38833	-9.8958	5.3875	-35.604
5.39667	-63.6686	5.395	-9.94015	5.39417	-35.635
5.40333	-63.8075	5.40167	-9.98402	5.40083	-35.6641
5.41	-63.9434	5.40833	-10.0284	5.4075	-35.6889
5.41667	-64.0734	5.415	-10.0713	5.41417	-35.7089
5.42333	-64.1945	5.42167	-10.1128	5.42083	-35.7256
5.43	-64.3098	5.42833	-10.1523	5.4275	-35.7413
5.43667	-64.4161	5.435	-10.1891	5.43417	-35.7542
5.44333	-64.5166	5.44167	-10.2224	5.44083	-35.7642
5.45	-64.6111	5.44833	-10.251	5.4475	-35.7728
5.45667	-64.7086	5.455	-10.2773	5.45417	-35.7828
5.46333	-64.8032	5.46167	-10.303	5.46083	-35.7928
5.47	-64.8829	5.46833	-10.3283	5.4675	-35.8019
5.47667	-64.9539	5.475	-10.3521	5.47417	-35.8124
5.48333	-65.0129	5.48167	-10.375	5.48083	-35.8233
5.49	-65.0662	5.48833	-10.4003	5.4875	-35.8348
5.49667	-65.1075	5.495	-10.4265	5.49417	-35.8472
5.50333	-65.1489	5.50167	-10.4504	5.50083	-35.8601
5.51	-65.1962	5.50833	-10.4709	5.5075	-35.8748
5.51667	-65.2463	5.515	-10.489	5.51417	-35.8915
5.52333	-65.2966	5.52167	-10.5061	5.52083	-35.9092
5.53	-65.3409	5.52833	-10.5205	5.5275	-35.9297
5.53667	-65.3764	5.535	-10.5319	5.53417	-35.9497
5.54333	-65.4118	5.54167	-10.5424	5.54083	-35.9693
5.55	-65.4473	5.54833	-10.5538	5.5475	-35.9869
5.55667	-65.4768	5.555	-10.5643	5.55417	-36.0045
5.56333	-65.5093	5.56167	-10.5729	5.56083	-36.0222
5.57	-65.5448	5.56833	-10.5815	5.5675	-36.0394
5.57667	-65.592	5.575	-10.5901	5.57417	-36.056
5.58333	-65.6334	5.58167	-10.5972	5.58083	-36.0723
5.59	-65.6689	5.58833	-10.6029	5.5875	-36.0885
5.59667	-65.7073	5.595	-10.6082	5.59417	-36.1042
5.60333	-65.7398	5.60167	-10.6144	5.60083	-36.119
5.61	-65.7604	5.60833	-10.6206	5.6075	-36.1319
5.61667	-65.7694	5.615	-10.6268	5.61417	-36.1438
5.62333	-65.7694	5.62167	-10.6325	5.62083	-36.1557
5.63	-65.7753	5.62833	-10.6392	5.6275	-36.1691
5.63667	-65.7841	5.635	-10.6449	5.63417	-36.1829
5.64333	-65.8018	5.64167	-10.6492	5.64083	-36.1962
5.65	-65.8166	5.64833	-10.6525	5.6475	-36.2086
5.65667	-65.8432	5.655	-10.6545	5.65417	-36.2206
5.66333	-65.8787	5.66167	-10.6549	5.66083	-36.2315
5.67	-65.9171	5.66833	-10.6545	5.6675	-36.2415
5.67667	-65.9496	5.675	-10.6545	5.67417	-36.2487
5.68333	-65.9761	5.68167	-10.6559	5.68083	-36.2549
5.69	-66.0057	5.68833	-10.6578	5.6875	-36.2597
5.69667	-66.0353	5.695	-10.6611	5.69417	-36.2625
5.70333	-66.0559	5.70167	-10.6664	5.70083	-36.263
5.71	-66.0707	5.70833	-10.6721	5.7075	-36.2606
5.71667	-66.0796	5.715	-10.6773	5.71417	-36.2554
5.72333	-66.0884	5.72167	-10.6807	5.72083	-36.2482
5.73	-66.0884	5.72833	-10.6816	5.7275	-36.2391
5.73667	-66.0766	5.735	-10.6816	5.73417	-36.2315
5.74333	-66.0589	5.74167	-10.6816	5.74083	-36.2253
5.75	-66.0471	5.74833	-10.6831	5.7475	-36.221
5.75667	-66.0411	5.755	-10.6845	5.75417	-36.2182
5.76333	-66.0411	5.76167	-10.685	5.76083	-36.2163
5.77	-66.053	5.76833	-10.685	5.7675	-36.2167
5.77667	-66.0707	5.775	-10.6859	5.77417	-36.2177
5.78333	-66.0766	5.78167	-10.6859	5.78083	-36.2167
5.79	-66.0707	5.78833	-10.685	5.7875	-36.2158
5.79667	-66.0589	5.795	-10.6835	5.79417	-36.2153
5.80333	-66.0441	5.80167	-10.6826	5.80083	-36.2172
5.81	-66.0323	5.80833	-10.6821	5.8075	-36.2196
5.81667	-66.0264	5.815	-10.6797	5.81417	-36.2225
5.82333	-66.0353	5.82167	-10.6769	5.82083	-36.2272
5.83	-66.053	5.82833	-10.6745	5.8275	-36.2349
5.83667	-66.0766	5.835	-10.673	5.83417	-36.2449
5.84333	-66.0973	5.84167	-10.6735	5.84083	-36.2549
5.85	-66.1151	5.84833	-10.6754	5.8475	-36.2649
5.85667	-66.1328	5.855	-10.6778	5.85417	-36.2725
5.86333	-66.1475	5.86167	-10.6802	5.86083	-36.2778
5.87	-66.1682	5.86833	-10.6826	5.8675	-36.2792
5.87667	-66.1859	5.875	-10.6835	5.87417	-36.2768
5.88333	-66.2007	5.88167	-10.684	5.88083	-36.2706
5.89	-66.2096	5.88833	-10.6845	5.8875	-36.2611
5.89667	-66.2125	5.895	-10.685	5.89417	-36.2511
5.90333	-66.2037	5.90167	-10.6845	5.90083	-36.2401
5.91	-66.1918	5.90833	-10.6816	5.9075	-36.2282
5.91667	-66.183	5.915	-10.6792	5.91417	-36.2158
5.92333	-66.1711	5.92167	-10.6769	5.92083	-36.2048
5.93	-66.1505	5.92833	-10.675	5.9275	-36.1948
5.93667	-66.1328	5.935	-10.6726	5.93417	-36.1862
5.94333	-66.118	5.94167	-10.6716	5.94083	-36.1805
5.95	-66.1032	5.94833	-10.6721	5.9475	-36.18
5.95667	-66.0796	5.955	-10.6735	5.95417	-36.1838
5.96333	-66.0589	5.96167	-10.673	5.96083	-36.1915
5.97	-66.0411	5.96833	-10.6716	5.9675	-36.2043
5.97667	-66.0234	5.975	-10.6716	5.97417	-36.2225
5.98333	-66.0028	5.98167	-10.6711	5.98083	-36.2439
5.99	-65.985	5.98833	-10.6697	5.9875	-36.2659
5.99667	-65.9584	5.995	-10.6678	5.99417	-36.2892
6.00333	-65.9348	6.00167	-10.6664	6.00083	-36.3145
6.01	-65.9141	6.00833	-10.664	6.0075	-36.3398
6.01667	-65.8994	6.015	-10.6607	6.01417	-36.3641
6.02333	-65.8875	6.02167	-10.6578	6.02083	-36.3879
6.03	-65.8727	6.02833	-10.6554	6.0275	-36.4127
6.03667	-65.8698	6.035	-10.6545	6.03417	-36.437
6.04333	-65.8668	6.04167	-10.6535	6.04083	-36.4575
6.05	-65.858	6.04833	-10.653	6.0475	-36.4723
6.05667	-65.8491	6.055	-10.6521	6.05417	-36.4823
6.06333	-65.8344	6.06167	-10.6521	6.06083	-36.4895
6.07	-65.8225	6.06833	-10.6525	6.0675	-36.4938
6.07667	-65.8048	6.075	-10.6535	6.07417	-36.4957
6.08333	-65.793	6.08167	-10.6554	6.08083	-36.4952
6.09	-65.79	6.08833	-10.6587	6.0875	-36.4947
6.09667	-65.79	6.095	-10.6621	6.09417	-36.4947
6.10333	-65.796	6.10167	-10.6659	6.10083	-36.4957
6.11	-65.8018	6.10833	-10.6716	6.1075	-36.4952
6.11667	-65.8048	6.115	-10.6792	6.11417	-36.4943
6.12333	-65.8048	6.12167	-10.6878	6.12083	-36.4957
6.13	-65.8018	6.12833	-10.6955	6.1275	-36.5019
6.13667	-65.8077	6.135	-10.7036	6.13417	-36.5119
6.14333	-65.8196	6.14167	-10.7117	6.14083	-36.5238
6.15	-65.8373	6.14833	-10.7169	6.1475	-36.5367
6.15667	-65.855	6.155	-10.7183	6.15417	-36.5534
6.16333	-65.8639	6.16167	-10.7179	6.16083	-36.5729
6.17	-65.858	6.16833	-10.7193	6.1675	-36.5939
6.17667	-65.8373	6.175	-10.7207	6.17417	-36.6154
6.18333	-65.8018	6.18167	-10.7193	6.18083	-36.6416
6.19	-65.7604	6.18833	-10.7164	6.1875	-36.6721
6.19667	-65.7132	6.195	-10.7131	6.19417	-36.705
6.20333	-65.6689	6.20167	-10.7102	6.20083	-36.7365
6.21	-65.6305	6.20833	-10.7055	6.2075	-36.7665
6.21667	-65.598	6.215	-10.7002	6.21417	-36.7961
6.22333	-65.5655	6.22167	-10.6959	6.22083	-36.8237
6.23	-65.533	6.22833	-10.6921	6.2275	-36.8495
6.23667	-65.5153	6.235	-10.6897	6.23417	-36.8738
6.24333	-65.5034	6.24167	-10.6869	6.24083	-36.8977
6.25	-65.4887	6.24833	-10.684	6.2475	-36.921
6.25667	-65.4739	6.255	-10.6816	6.25417	-36.9439
6.26333	-65.4532	6.26167	-10.6797	6.26083	-36.9663
6.27	-65.4384	6.26833	-10.6783	6.2675	-36.9868
6.27667	-65.4266	6.275	-10.6769	6.27417	-37.0045
6.28333	-65.4207	6.28167	-10.6754	6.28083	-37.0202
6.29	-65.4177	6.28833	-10.6754	6.2875	-37.034
6.29667	-65.4148	6.295	-10.6759	6.29417	-37.0464
6.30333	-65.4177	6.30167	-10.6773	6.30083	-37.0555
6.31	-65.4177	6.30833	-10.6783	6.3075	-37.0636
6.31667	-65.4177	6.315	-10.6807	6.31417	-37.0722
6.32333	-65.4148	6.32167	-10.6835	6.32083	-37.0817
6.33	-65.4177	6.32833	-10.6878	6.3275	-37.0913
6.33667	-65.4325	6.335	-10.6921	6.33417	-37.0984
6.34333	-65.4562	6.34167	-10.6955	6.34083	-37.1013
6.35	-65.4887	6.34833	-10.6983	6.3475	-37.1003
6.35667	-65.5153	6.355	-10.7012	6.35417	-37.096
6.36333	-65.536	6.36167	-10.7045	6.36083	-37.0908
6.37	-65.5537	6.36833	-10.7069	6.3675	-37.0846
6.37667	-65.5714	6.375	-10.7093	6.37417	-37.0784
6.38333	-65.5803	6.38167	-10.7136	6.38083	-37.0731
6.39	-65.5861	6.38833	-10.7203	6.3875	-37.0693
6.39667	-65.601	6.395	-10.7274	6.39417	-37.0655
6.40333	-65.6275	6.40167	-10.7322	6.40083	-37.0584
6.41	-65.6482	6.40833	-10.7365	6.4075	-37.0488
6.41667	-65.66	6.415	-10.7398	6.41417	-37.0388
6.42333	-65.6807	6.42167	-10.7436	6.42083	-37.0317
6.43	-65.7103	6.42833	-10.7484	6.4275	-37.0245
6.43667	-65.7427	6.435	-10.7531	6.43417	-37.0188
6.44333	-65.7811	6.44167	-10.7593	6.44083	-37.0183
6.45	-65.8284	6.44833	-10.7655	6.4475	-37.0235
6.45667	-65.8757	6.455	-10.7737	6.45417	-37.0326
6.46333	-65.92	6.46167	-10.7818	6.46083	-37.0431
6.47	-65.9584	6.46833	-10.7884	6.4675	-37.0569
6.47667	-65.9909	6.475	-10.7927	6.47417	-37.0755
6.48333	-66.0116	6.48167	-10.7965	6.48083	-37.096
6.49	-66.0175	6.48833	-10.8004	6.4875	-37.118
6.49667	-66.0234	6.495	-10.8032	6.49417	-37.1437
6.50333	-66.0353	6.50167	-10.8032	6.50083	-37.1752
6.51	-66.0411	6.50833	-10.8027	6.5075	-37.209
6.51667	-66.0441	6.515	-10.8032	6.51417	-37.2438
6.52333	-66.053	6.52167	-10.8037	6.52083	-37.2796
6.53	-66.0766	6.52833	-10.8047	6.5275	-37.3163
6.53667	-66.0944	6.535	-10.8061	6.53417	-37.3526
6.54333	-66.1061	6.54167	-10.8094	6.54083	-37.3874
6.55	-66.1151	6.54833	-10.8137	6.5475	-37.4207
6.55667	-66.1239	6.555	-10.818	6.55417	-37.4541
6.56333	-66.1298	6.56167	-10.8237	6.56083	-37.487
6.57	-66.1268	6.56833	-10.8299	6.5675	-37.5175
6.57667	-66.1268	6.575	-10.8347	6.57417	-37.5447
6.58333	-66.1268	6.58167	-10.8385	6.58083	-37.569
6.59	-66.1328	6.58833	-10.8414	6.5875	-37.5924
6.59667	-66.1446	6.595	-10.8452	6.59417	-37.6129
6.60333	-66.1594	6.60167	-10.8476	6.60083	-37.6301
6.61	-66.183	6.60833	-10.8485	6.6075	-37.6439
6.61667	-66.2037	6.615	-10.8495	6.61417	-37.6544
6.62333	-66.2244	6.62167	-10.8509	6.62083	-37.662
6.63	-66.2362	6.62833	-10.8523	6.6275	-37.6663
6.63667	-66.2391	6.635	-10.8523	6.63417	-37.6687
6.64333	-66.2391	6.64167	-10.8528	6.64083	-37.6706
6.65	-66.2421	6.64833	-10.8523	6.6475	-37.674
6.65667	-66.248	6.655	-10.8504	6.65417	-37.6754
6.66333	-66.2509	6.66167	-10.8471	6.66083	-37.6749
6.67	-66.2598	6.66833	-10.8442	6.6675	-37.6725
6.67667	-66.2687	6.675	-10.8399	6.67417	-37.6711
6.68333	-66.2716	6.68167	-10.8347	6.68083	-37.6701
6.69	-66.2657	6.68833	-10.8299	6.6875	-37.6682
6.69667	-66.2628	6.695	-10.8285	6.69417	-37.6668
6.70333	-66.2687	6.70167	-10.8275	6.70083	-37.6687
6.71	-66.2775	6.70833	-10.8271	6.7075	-37.6744
6.71667	-66.2834	6.715	-10.8266	6.71417	-37.6811
6.72333	-66.2834	6.72167	-10.8266	6.72083	-37.6873
6.73	-66.2894	6.72833	-10.8266	6.7275	-37.693
6.73667	-66.2982	6.735	-10.8256	6.73417	-37.6997
6.74333	-66.3101	6.74167	-10.8256	6.74083	-37.7069
6.75	-66.3189	6.74833	-10.8266	6.7475	-37.714
6.75667	-66.3248	6.755	-10.8275	6.75417	-37.7221
6.76333	-66.3395	6.76167	-10.828	6.76083	-37.7326
6.77	-66.3455	6.76833	-10.8285	6.7675	-37.7445
6.77667	-66.3455	6.775	-10.8294	6.77417	-37.756
6.78333	-66.3337	6.78167	-10.8294	6.78083	-37.7665
6.79	-66.3189	6.78833	-10.8275	6.7875	-37.776
6.79667	-66.3071	6.795	-10.8256	6.79417	-37.7846
6.80333	-66.3012	6.80167	-10.8252	6.80083	-37.7927
6.81	-66.3041	6.80833	-10.8266	6.8075	-37.8003
6.81667	-66.3101	6.815	-10.829	6.81417	-37.8089
6.82333	-66.3101	6.82167	-10.8318	6.82083	-37.8184
6.83	-66.3071	6.82833	-10.8347	6.8275	-37.8275
6.83667	-66.3071	6.835	-10.8376	6.83417	-37.8342
6.84333	-66.2952	6.84167	-10.8395	6.84083	-37.8389
6.85	-66.2746	6.84833	-10.8404	6.8475	-37.8428
6.85667	-66.248	6.855	-10.839	6.85417	-37.848
6.86333	-66.2391	6.86167	-10.838	6.86083	-37.8528
6.87	-66.2391	6.86833	-10.8376	6.8675	-37.8571
6.87667	-66.2362	6.875	-10.8371	6.87417	-37.8609
6.88333	-66.2332	6.88167	-10.8371	6.88083	-37.8642
6.89	-66.2273	6.88833	-10.8385	6.8875	-37.8675
6.89667	-66.2214	6.895	-10.8414	6.89417	-37.868
6.90333	-66.2125	6.90167	-10.8442	6.90083	-37.8671
6.91	-66.2007	6.90833	-10.8476	6.9075	-37.8666
6.91667	-66.2007	6.915	-10.8528	6.91417	-37.8671
6.92333	-66.1978	6.92167	-10.8576	6.92083	-37.868
6.93	-66.1859	6.92833	-10.86	6.9275	-37.8704
6.93667	-66.1682	6.935	-10.8619	6.93417	-37.8733
6.94333	-66.1534	6.94167	-10.8633	6.94083	-37.8757
6.95	-66.1446	6.94833	-10.8652	6.9475	-37.8766
6.95667	-66.1357	6.955	-10.8657	6.95417	-37.8766
6.96333	-66.1298	6.96167	-10.8662	6.96083	-37.8761
6.97	-66.1298	6.96833	-10.8681	6.9675	-37.8766
6.97667	-66.1328	6.975	-10.869	6.97417	-37.8771
6.98333	-66.1328	6.98167	-10.8686	6.98083	-37.8785
6.99	-66.1298	6.98833	-10.8666	6.9875	-37.8809
6.99667	-66.1357	6.995	-10.8643	6.99417	-37.8828
7.00333	-66.1475	7.00167	-10.8638	7.00083	-37.8819
7.01	-66.1594	7.00833	-10.8662	7.0075	-37.879
7.01667	-66.1682	7.015	-10.87	7.01417	-37.8766
7.02333	-66.1682	7.02167	-10.8743	7.02083	-37.8747
7.03	-66.1652	7.02833	-10.8786	7.0275	-37.8728
7.03667	-66.1505	7.035	-10.8833	7.03417	-37.8704
7.04333	-66.1298	7.04167	-10.8876	7.04083	-37.8685
7.05	-66.1209	7.04833	-10.8895	7.0475	-37.8661
7.05667	-66.1239	7.055	-10.8895	7.05417	-37.8618
7.06333	-66.1328	7.06167	-10.8881	7.06083	-37.8556
7.07	-66.1357	7.06833	-10.8872	7.0675	-37.848
7.07667	-66.1357	7.075	-10.8867	7.07417	-37.8408
7.08333	-66.1357	7.08167	-10.8857	7.08083	-37.8332
7.09	-66.1357	7.08833	-10.8852	7.0875	-37.8246
7.09667	-66.1387	7.095	-10.8852	7.09417	-37.816
7.10333	-66.1416	7.10167	-10.8862	7.10083	-37.8094
7.11	-66.1475	7.10833	-10.8876	7.1075	-37.8046
7.11667	-66.1623	7.115	-10.8881	7.11417	-37.8013
7.12333	-66.1859	7.12167	-10.8872	7.12083	-37.7994
7.13	-66.2096	7.12833	-10.8848	7.1275	-37.8008
7.13667	-66.2244	7.135	-10.8833	7.13417	-37.8046
7.14333	-66.2362	7.14167	-10.8828	7.14083	-37.8089
7.15	-66.2451	7.14833	-10.8828	7.1475	-37.8127
7.15667	-66.2451	7.155	-10.8819	7.15417	-37.8165
7.16333	-66.2391	7.16167	-10.8814	7.16083	-37.8203
7.17	-66.2332	7.16833	-10.8824	7.1675	-37.8242
7.17667	-66.2273	7.175	-10.8833	7.17417	-37.828
7.18333	-66.2244	7.18167	-10.8843	7.18083	-37.8313
7.19	-66.2273	7.18833	-10.8848	7.1875	-37.8342
7.19667	-66.2273	7.195	-10.8872	7.19417	-37.837
7.20333	-66.2302	7.20167	-10.8914	7.20083	-37.8413
7.21	-66.2302	7.20833	-10.8953	7.2075	-37.8466
7.21667	-66.2244	7.215	-10.8986	7.21417	-37.8528
7.22333	-66.2184	7.22167	-10.9015	7.22083	-37.8604
7.23	-66.2184	7.22833	-10.9048	7.2275	-37.8695
7.23667	-66.2244	7.235	-10.9067	7.23417	-37.878
7.24333	-66.2273	7.24167	-10.9081	7.24083	-37.8847
7.25	-66.2332	7.24833	-10.91	7.2475	-37.889
7.25667	-66.2451	7.255	-10.9115	7.25417	-37.8904
7.26333	-66.2598	7.26167	-10.9134	7.26083	-37.8909
7.27	-66.2687	7.26833	-10.9153	7.2675	-37.8909
7.27667	-66.2775	7.275	-10.9172	7.27417	-37.8928
7.28333	-66.2805	7.28167	-10.9186	7.28083	-37.8957
7.29	-66.2805	7.28833	-10.9181	7.2875	-37.9
7.29667	-66.2687	7.295	-10.9167	7.29417	-37.9071
7.30333	-66.248	7.30167	-10.9153	7.30083	-37.9157
7.31	-66.2155	7.30833	-10.9119	7.3075	-37.9243
7.31667	-66.183	7.315	-10.9086	7.31417	-37.9314
7.32333	-66.1594	7.32167	-10.9053	7.32083	-37.9381
7.33	-66.1534	7.32833	-10.9019	7.3275	-37.9438
7.33667	-66.1623	7.335	-10.8995	7.33417	-37.9486
7.34333	-66.1859	7.34167	-10.8981	7.34083	-37.9505
7.35	-66.2155	7.34833	-10.8976	7.3475	-37.9524
7.35667	-66.2421	7.355	-10.8972	7.35417	-37.9539
7.36333	-66.2598	7.36167	-10.8976	7.36083	-37.9543
7.37	-66.2657	7.36833	-10.8991	7.3675	-37.9543
7.37667	-66.2628	7.375	-10.901	7.37417	-37.9548
7.38333	-66.2509	7.38167	-10.9029	7.38083	-37.9567
7.39	-66.2332	7.38833	-10.9048	7.3875	-37.9586
7.39667	-66.2184	7.395	-10.9057	7.39417	-37.9591
7.40333	-66.2037	7.40167	-10.9067	7.40083	-37.9605
7.41	-66.1859	7.40833	-10.9067	7.4075	-37.9629
7.41667	-66.1682	7.415	-10.9057	7.41417	-37.9643
7.42333	-66.1564	7.42167	-10.9034	7.42083	-37.9639
7.43	-66.1564	7.42833	-10.901	7.4275	-37.9629
7.43667	-66.1682	7.435	-10.8986	7.43417	-37.9643
7.44333	-66.1859	7.44167	-10.8967	7.44083	-37.9667
7.45	-66.2007	7.44833	-10.8953	7.4475	-37.9691
7.45667	-66.2155	7.455	-10.8943	7.45417	-37.9705
7.46333	-66.2244	7.46167	-10.8938	7.46083	-37.972
7.47	-66.2184	7.46833	-10.8938	7.4675	-37.9748
7.47667	-66.1978	7.475	-10.8938	7.47417	-37.9772
7.48333	-66.1801	7.48167	-10.8933	7.48083	-37.9772
7.49	-66.1771	7.48833	-10.8933	7.4875	-37.9767
7.49667	-66.1918	7.495	-10.8943	7.49417	-37.9767
7.50333	-66.2066	7.50167	-10.8972	7.50083	-37.9767
7.51	-66.2214	7.50833	-10.9	7.5075	-37.9748
7.51667	-66.248	7.515	-10.9019	7.51417	-37.9729
7.52333	-66.2687	7.52167	-10.9043	7.52083	-37.971
7.53	-66.2716	7.52833	-10.9067	7.5275	-37.9686
7.53667	-66.2539	7.535	-10.9096	7.53417	-37.9663
7.54333	-66.2302	7.54167	-10.9124	7.54083	-37.9634
7.55	-66.2184	7.54833	-10.9162	7.5475	-37.9596
7.55667	-66.2066	7.555	-10.9205	7.55417	-37.9524
7.56333	-66.1918	7.56167	-10.9239	7.56083	-37.9429
7.57	-66.1771	7.56833	-10.9248	7.5675	-37.931
7.57667	-66.1741	7.575	-10.9243	7.57417	-37.9181
7.58333	-66.1771	7.58167	-10.9239	7.58083	-37.9028
7.59	-66.1771	7.58833	-10.9234	7.5875	-37.8876
7.59667	-66.1652	7.595	-10.922	7.59417	-37.8723
7.60333	-66.1594	7.60167	-10.9229	7.60083	-37.859
7.61	-66.1594	7.60833	-10.9258	7.6075	-37.8456
7.61667	-66.1682	7.615	-10.9286	7.61417	-37.8327
7.62333	-66.1741	7.62167	-10.9301	7.62083	-37.8208
7.63	-66.1771	7.62833	-10.931	7.6275	-37.8098
7.63667	-66.1801	7.635	-10.9339	7.63417	-37.8008
7.64333	-66.1801	7.64167	-10.9386	7.64083	-37.7941
7.65	-66.1682	7.64833	-10.9425	7.6475	-37.7908
7.65667	-66.1534	7.655	-10.9434	7.65417	-37.7898
7.66333	-66.1416	7.66167	-10.9444	7.66083	-37.7908
7.67	-66.1328	7.66833	-10.9453	7.6675	-37.7941
7.67667	-66.1209	7.675	-10.9463	7.67417	-37.7989
7.68333	-66.1091	7.68167	-10.9448	7.68083	-37.8051
7.69	-66.1032	7.68833	-10.9429	7.6875	-37.8122
7.69667	-66.1032	7.695	-10.9425	7.69417	-37.8208
7.70333	-66.1091	7.70167	-10.9434	7.70083	-37.8308
7.71	-66.1151	7.70833	-10.9453	7.7075	-37.8423
7.71667	-66.1268	7.715	-10.9463	7.71417	-37.8547
7.72333	-66.1446	7.72167	-10.9472	7.72083	-37.868
7.73	-66.1534	7.72833	-10.9472	7.7275	-37.8819
7.73667	-66.1534	7.735	-10.9458	7.73417	-37.8962
7.74333	-66.1505	7.74167	-10.9425	7.74083	-37.9105
7.75	-66.1416	7.74833	-10.9377	7.7475	-37.9248
7.75667	-66.1298	7.755	-10.9334	7.75417	-37.9391
7.76333	-66.1239	7.76167	-10.9277	7.76083	-37.9548
7.77	-66.1298	7.76833	-10.922	7.7675	-37.9705
7.77667	-66.1357	7.775	-10.9181	7.77417	-37.9858
7.78333	-66.1357	7.78167	-10.9162	7.78083	-37.9996
7.79	-66.1298	7.78833	-10.9139	7.7875	-38.0139
7.79667	-66.1268	7.795	-10.9115	7.79417	-38.0282
7.80333	-66.1298	7.80167	-10.9105	7.80083	-38.0406
7.81	-66.1328	7.80833	-10.9115	7.8075	-38.0526
7.81667	-66.1446	7.815	-10.9139	7.81417	-38.064
7.82333	-66.1623	7.82167	-10.9167	7.82083	-38.0764
7.83	-66.183	7.82833	-10.921	7.8275	-38.0898
7.83667	-66.1948	7.835	-10.9262	7.83417	-38.106
7.84333	-66.2007	7.84167	-10.9301	7.84083	-38.125
7.85	-66.2007	7.84833	-10.9324	7.8475	-38.1455
7.85667	-66.1918	7.855	-10.9324	7.85417	-38.1665
7.86333	-66.1741	7.86167	-10.9315	7.86083	-38.1856
7.87	-66.1564	7.86833	-10.9301	7.8675	-38.2028
7.87667	-66.1446	7.875	-10.9277	7.87417	-38.218
7.88333	-66.1416	7.88167	-10.9239	7.88083	-38.2285
7.89	-66.1416	7.88833	-10.9191	7.8875	-38.2352
7.89667	-66.1446	7.895	-10.9148	7.89417	-38.2404
7.90333	-66.1564	7.90167	-10.9115	7.90083	-38.2452
7.91	-66.1771	7.90833	-10.9086	7.9075	-38.2485
7.91667	-66.1948	7.915	-10.9072	7.91417	-38.2471
7.92333	-66.2066	7.92167	-10.9096	7.92083	-38.2428
7.93	-66.2066	7.92833	-10.9148	7.9275	-38.2371
7.93667	-66.2007	7.935	-10.92	7.93417	-38.2276
7.94333	-66.1948	7.94167	-10.9234	7.94083	-38.2118
7.95	-66.1889	7.94833	-10.9253	7.9475	-38.1918
7.95667	-66.1978	7.955	-10.9267	7.95417	-38.1703
7.96333	-66.2096	7.96167	-10.9253	7.96083	-38.1494
7.97	-66.2244	7.96833	-10.9229	7.9675	-38.1284
7.97667	-66.2362	7.975	-10.92	7.97417	-38.1083
7.98333	-66.2451	7.98167	-10.9191	7.98083	-38.0902
7.99	-66.2509	7.98833	-10.92	7.9875	-38.0735
7.99667	-66.2421	7.995	-10.9215	7.99417	-38.0578
8.00333	-66.2214	8.00167	-10.9239	8.00083	-38.0421
8.01	-66.2096	8.00833	-10.9277	8.0075	-38.0263
8.01667	-66.2125	8.015	-10.9315	8.01417	-38.013
8.02333	-66.2214	8.02167	-10.9339	8.02083	-38.0001
8.03	-66.2332	8.02833	-10.9334	8.0275	-37.9901
8.03667	-66.248	8.035	-10.9305	8.03417	-37.9848
8.04333	-66.2716	8.04167	-10.9272	8.04083	-37.9829
8.05	-66.2952	8.04833	-10.9239	8.0475	-37.9825
8.05667	-66.3012	8.055	-10.9215	8.05417	-37.9825
8.06333	-66.2894	8.06167	-10.9196	8.06083	-37.9844
8.07	-66.2716	8.06833	-10.9177	8.0675	-37.9877
8.07667	-66.2598	8.075	-10.9162	8.07417	-37.992
8.08333	-66.2539	8.08167	-10.9153	8.08083	-37.9968
8.09	-66.2539	8.08833	-10.9158	8.0875	-38.0025
8.09667	-66.2539	8.095	-10.9153	8.09417	-38.0092
8.10333	-66.248	8.10167	-10.9148	8.10083	-38.0163
8.11	-66.2332	8.10833	-10.9158	8.1075	-38.022
8.11667	-66.1978	8.115	-10.9177	8.11417	-38.0239
8.12333	-66.1534	8.12167	-10.92	8.12083	-38.023
8.13	-66.118	8.12833	-10.9215	8.1275	-38.0211
8.13667	-66.1032	8.135	-10.9215	8.13417	-38.0187
8.14333	-66.1003	8.14167	-10.9215	8.14083	-38.0158
8.15	-66.1121	8.14833	-10.9215	8.1475	-38.0125
8.15667	-66.1298	8.155	-10.9205	8.15417	-38.0106
8.16333	-66.1416	8.16167	-10.9196	8.16083	-38.0111
8.17	-66.1416	8.16833	-10.9167	8.1675	-38.0135
8.17667	-66.1268	8.175	-10.9139	8.17417	-38.0168
8.18333	-66.0973	8.18167	-10.9115	8.18083	-38.0201
8.19	-66.0678	8.18833	-10.9096	8.1875	-38.0239
8.19667	-66.0471	8.195	-10.9067	8.19417	-38.0297
8.20333	-66.0382	8.20167	-10.9029	8.20083	-38.0354
8.21	-66.0323	8.20833	-10.8991	8.2075	-38.0402
8.21667	-66.0294	8.215	-10.8967	8.21417	-38.0445
8.22333	-66.0382	8.22167	-10.8943	8.22083	-38.0511
8.23	-66.0471	8.22833	-10.891	8.2275	-38.0607
8.23667	-66.0559	8.235	-10.8872	8.23417	-38.0735
8.24333	-66.053	8.24167	-10.8833	8.24083	-38.0893
8.25	-66.0382	8.24833	-10.8805	8.2475	-38.1079
8.25667	-66.0175	8.255	-10.8762	8.25417	-38.1293
8.26333	-65.9968	8.26167	-10.8705	8.26083	-38.1513
8.27	-65.9791	8.26833	-10.8643	8.2675	-38.1727
8.27667	-65.9584	8.275	-10.8595	8.27417	-38.1918
8.28333	-65.9348	8.28167	-10.8552	8.28083	-38.208
8.29	-65.9053	8.28833	-10.849	8.2875	-38.2204
8.29667	-65.8816	8.295	-10.8419	8.29417	-38.2271
8.30333	-65.861	8.30167	-10.8356	8.30083	-38.2295
8.31	-65.8432	8.30833	-10.8304	8.3075	-38.2285
8.31667	-65.8196	8.315	-10.8228	8.31417	-38.2266
8.32333	-65.79	8.32167	-10.8128	8.32083	-38.2233
8.33	-65.7546	8.32833	-10.8023	8.3275	-38.2195
8.33667	-65.7043	8.335	-10.7913	8.33417	-38.2152
8.34333	-65.6423	8.34167	-10.7799	8.34083	-38.2104
8.35	-65.5773	8.34833	-10.7684	8.3475	-38.2047
8.35667	-65.5093	8.355	-10.7589	8.35417	-38.1966
8.36333	-65.4414	8.36167	-10.7513	8.36083	-38.187
8.37	-65.3823	8.36833	-10.7446	8.3675	-38.178
8.37667	-65.338	8.375	-10.7379	8.37417	-38.1722
8.38333	-65.3055	8.38167	-10.7303	8.38083	-38.1684
8.39	-65.267	8.38833	-10.7207	8.3875	-38.167
8.39667	-65.2227	8.395	-10.7107	8.39417	-38.1684
8.40333	-65.1784	8.40167	-10.7021	8.40083	-38.1708
8.41	-65.143	8.40833	-10.6969	8.4075	-38.1732
8.41667	-65.1105	8.415	-10.6931	8.41417	-38.1742
8.42333	-65.0809	8.42167	-10.6902	8.42083	-38.177
8.43	-65.0691	8.42833	-10.6897	8.4275	-38.1813
8.43667	-65.0809	8.435	-10.6893	8.43417	-38.1842
8.44333	-65.1046	8.44167	-10.6869	8.44083	-38.1851
8.45	-65.1252	8.44833	-10.6831	8.4475	-38.1875
8.45667	-65.1341	8.455	-10.6792	8.45417	-38.1908
8.46333	-65.1341	8.46167	-10.675	8.46083	-38.1927
8.47	-65.1163	8.46833	-10.6711	8.4675	-38.1904
8.47667	-65.0927	8.475	-10.6687	8.47417	-38.1851
8.48333	-65.078	8.48167	-10.6687	8.48083	-38.1784
8.49	-65.075	8.48833	-10.6702	8.4875	-38.1708
8.49667	-65.0809	8.495	-10.673	8.49417	-38.1613
8.50333	-65.0957	8.50167	-10.6773	8.50083	-38.1513
8.51	-65.1163	8.50833	-10.6821	8.5075	-38.1403
8.51667	-65.137	8.515	-10.6854	8.51417	-38.1293
8.52333	-65.143	8.52167	-10.6874	8.52083	-38.1169
8.53	-65.1519	8.52833	-10.6902	8.5275	-38.1036
8.53667	-65.1755	8.535	-10.6936	8.53417	-38.0917
8.54333	-65.208	8.54167	-10.6964	8.54083	-38.0812
8.55	-65.2493	8.54833	-10.6978	8.5475	-38.0735
8.55667	-65.2936	8.555	-10.6988	8.55417	-38.0688
8.56333	-65.3468	8.56167	-10.6993	8.56083	-38.0664
8.57	-65.3853	8.56833	-10.6993	8.5675	-38.0664
8.57667	-65.4089	8.575	-10.6993	8.57417	-38.0659
8.58333	-65.4237	8.58167	-10.6997	8.58083	-38.0635
8.59	-65.4266	8.58833	-10.7012	8.5875	-38.0602
8.59667	-65.4266	8.595	-10.7021	8.59417	-38.0569
8.60333	-65.4177	8.60167	-10.7036	8.60083	-38.053
8.61	-65.4177	8.60833	-10.705	8.6075	-38.0473
8.61667	-65.4266	8.615	-10.7055	8.61417	-38.0411
8.62333	-65.4503	8.62167	-10.7064	8.62083	-38.0359
8.63	-65.4739	8.62833	-10.7093	8.6275	-38.0301
8.63667	-65.4916	8.635	-10.7131	8.63417	-38.023
8.64333	-65.5064	8.64167	-10.7169	8.64083	-38.0149
8.65	-65.527	8.64833	-10.7193	8.6475	-38.0063
8.65667	-65.5537	8.655	-10.7212	8.65417	-37.9972
8.66333	-65.5773	8.66167	-10.7226	8.66083	-37.9877
8.67	-65.5891	8.66833	-10.7217	8.6675	-37.9786
8.67667	-65.6039	8.675	-10.7207	8.67417	-37.9691
8.68333	-65.6246	8.68167	-10.7207	8.68083	-37.9591
8.69	-65.6393	8.68833	-10.7212	8.6875	-37.9491
8.69667	-65.6482	8.695	-10.7198	8.69417	-37.9405
8.70333	-65.6541	8.70167	-10.7179	8.70083	-37.9338
8.71	-65.663	8.70833	-10.716	8.7075	-37.93
8.71667	-65.6807	8.715	-10.7141	8.71417	-37.931
8.72333	-65.7014	8.72167	-10.7121	8.72083	-37.9357
8.73	-65.7221	8.72833	-10.7112	8.7275	-37.9429
8.73667	-65.731	8.735	-10.7117	8.73417	-37.9505
8.74333	-65.7368	8.74167	-10.7136	8.74083	-37.9601
8.75	-65.7427	8.74833	-10.716	8.7475	-37.9705
8.75667	-65.7516	8.755	-10.7169	8.75417	-37.9801
8.76333	-65.7516	8.76167	-10.7179	8.76083	-37.9882
8.77	-65.7427	8.76833	-10.7183	8.7675	-37.9982
8.77667	-65.7457	8.775	-10.7198	8.77417	-38.0106
8.78333	-65.7516	8.78167	-10.7226	8.78083	-38.023
8.79	-65.7546	8.78833	-10.7264	8.7875	-38.0344
8.79667	-65.7487	8.795	-10.7293	8.79417	-38.0459
8.80333	-65.7546	8.80167	-10.7322	8.80083	-38.0578
8.81	-65.7723	8.80833	-10.7326	8.8075	-38.0707
8.81667	-65.7811	8.815	-10.7312	8.81417	-38.084
8.82333	-65.7871	8.82167	-10.7279	8.82083	-38.0974
8.83	-65.7989	8.82833	-10.7241	8.8275	-38.1098
8.83667	-65.8107	8.835	-10.7217	8.83417	-38.1217
8.84333	-65.8137	8.84167	-10.7212	8.84083	-38.1341
8.85	-65.8166	8.84833	-10.7217	8.8475	-38.1455
8.85667	-65.8314	8.855	-10.7226	8.85417	-38.1556
8.86333	-65.8521	8.86167	-10.7241	8.86083	-38.1656
8.87	-65.8727	8.86833	-10.725	8.8675	-38.1746
8.87667	-65.8994	8.875	-10.7264	8.87417	-38.1837
8.88333	-65.9348	8.88167	-10.7288	8.88083	-38.1913
8.89	-65.9761	8.88833	-10.7317	8.8875	-38.1975
8.89667	-66.0087	8.895	-10.7341	8.89417	-38.2023
8.90333	-66.0353	8.90167	-10.7355	8.90083	-38.2051
8.91	-66.0618	8.90833	-10.7365	8.9075	-38.2085
8.91667	-66.0855	8.915	-10.7374	8.91417	-38.2094
8.92333	-66.0914	8.92167	-10.7374	8.92083	-38.2075
8.93	-66.0766	8.92833	-10.7365	8.9275	-38.2023
8.93667	-66.05	8.935	-10.736	8.93417	-38.1937
8.94333	-66.0175	8.94167	-10.7374	8.94083	-38.1823
8.95	-65.9939	8.94833	-10.7403	8.9475	-38.167
8.95667	-65.9791	8.955	-10.7427	8.95417	-38.1498
8.96333	-65.9761	8.96167	-10.7436	8.96083	-38.1293
8.97	-65.9791	8.96833	-10.7431	8.9675	-38.1041
8.97667	-65.9791	8.975	-10.7427	8.97417	-38.0754
8.98333	-65.9732	8.98167	-10.7403	8.98083	-38.0445
8.99	-65.9614	8.98833	-10.7365	8.9875	-38.012
8.99667	-65.9437	8.995	-10.7331	8.99417	-37.9777
9.00333	-65.923	9.00167	-10.7307	9.00083	-37.9443
9.01	-65.9053	9.00833	-10.7307	9.0075	-37.9148
9.01667	-65.8964	9.015	-10.7307	9.01417	-37.8871
9.02333	-65.8994	9.02167	-10.7317	9.02083	-37.8585
9.03	-65.9053	9.02833	-10.7317	9.0275	-37.8289
9.03667	-65.9141	9.035	-10.7312	9.03417	-37.7994
9.04333	-65.9289	9.04167	-10.7307	9.04083	-37.7722
9.05	-65.9555	9.04833	-10.7298	9.0475	-37.7455
9.05667	-65.9909	9.055	-10.7288	9.05417	-37.7221
9.06333	-66.0294	9.06167	-10.7288	9.06083	-37.7035
9.07	-66.0648	9.06833	-10.7307	9.0675	-37.6897
9.07667	-66.0884	9.075	-10.7317	9.07417	-37.6806
9.08333	-66.0973	9.08167	-10.7317	9.08083	-37.673
9.09	-66.0973	9.08833	-10.7303	9.0875	-37.6654
9.09667	-66.0884	9.095	-10.7293	9.09417	-37.6563
9.10333	-66.0766	9.10167	-10.7284	9.10083	-37.6468
9.11	-66.0707	9.10833	-10.7264	9.1075	-37.6377
9.11667	-66.0618	9.115	-10.7245	9.11417	-37.6277
9.12333	-66.053	9.12167	-10.7222	9.12083	-37.6163
9.13	-66.053	9.12833	-10.7207	9.1275	-37.6039
9.13667	-66.05	9.135	-10.7183	9.13417	-37.5896
9.14333	-66.0471	9.14167	-10.7145	9.14083	-37.571
9.15	-66.0411	9.14833	-10.7093	9.1475	-37.5457
9.15667	-66.0382	9.155	-10.7045	9.15417	-37.5123
9.16333	-66.0382	9.16167	-10.7002	9.16083	-37.4722
9.17	-66.0294	9.16833	-10.6959	9.1675	-37.4236
9.17667	-66.0116	9.175	-10.6907	9.17417	-37.3678
9.18333	-65.988	9.18167	-10.6854	9.18083	-37.3049
9.19	-65.9644	9.18833	-10.6821	9.1875	-37.2362
9.19667	-65.9348	9.195	-10.6802	9.19417	-37.1614
9.20333	-65.8994	9.20167	-10.6778	9.20083	-37.0808
9.21	-65.8668	9.20833	-10.673	9.2075	-36.9959
9.21667	-65.8432	9.215	-10.6669	9.21417	-36.9067
9.22333	-65.8225	9.22167	-10.6602	9.22083	-36.8133
9.23	-65.8107	9.22833	-10.653	9.2275	-36.7155
9.23667	-65.7989	9.235	-10.6444	9.23417	-36.6154
9.24333	-65.793	9.24167	-10.6378	9.24083	-36.5143
9.25	-65.7871	9.24833	-10.6335	9.2475	-36.4141
9.25667	-65.7811	9.255	-10.6316	9.25417	-36.3145
9.26333	-65.7723	9.26167	-10.6306	9.26083	-36.2163
9.27	-65.7604	9.26833	-10.6301	9.2675	-36.118
9.27667	-65.7487	9.275	-10.6292	9.27417	-36.0198
9.28333	-65.7457	9.28167	-10.6278	9.28083	-35.9225
9.29	-65.7457	9.28833	-10.6263	9.2875	-35.8267
9.29667	-65.7427	9.295	-10.6254	9.29417	-35.7332
9.30333	-65.731	9.30167	-10.6244	9.30083	-35.6393
9.31	-65.7191	9.30833	-10.622	9.3075	-35.5458
9.31667	-65.7132	9.315	-10.6192	9.31417	-35.4543
9.32333	-65.7043	9.32167	-10.6173	9.32083	-35.3618
9.33	-65.6925	9.32833	-10.6153	9.3275	-35.2693
9.33667	-65.6777	9.335	-10.6144	9.33417	-35.1758
9.34333	-65.6689	9.34167	-10.6149	9.34083	-35.0814
9.35	-65.6541	9.34833	-10.6177	9.3475	-34.9884
9.35667	-65.6364	9.355	-10.6215	9.35417	-34.8978
9.36333	-65.6157	9.36167	-10.6239	9.36083	-34.8105
9.37	-65.601	9.36833	-10.6249	9.3675	-34.7266
9.37667	-65.595	9.375	-10.6239	9.37417	-34.6465
9.38333	-65.592	9.38167	-10.6215	9.38083	-34.5707
9.39	-65.595	9.38833	-10.6177	9.3875	-34.5011
9.39667	-65.5891	9.395	-10.613	9.39417	-34.4367
9.40333	-65.5803	9.40167	-10.6091	9.40083	-34.3752
9.41	-65.5743	9.40833	-10.6063	9.4075	-34.318
9.41667	-65.5773	9.415	-10.6034	9.41417	-34.266
9.42333	-65.5743	9.42167	-10.5996	9.42083	-34.2188
9.43	-65.5625	9.42833	-10.5948	9.4275	-34.1754
9.43667	-65.5537	9.435	-10.5901	9.43417	-34.1344
9.44333	-65.5448	9.44167	-10.5858	9.44083	-34.0962
9.45	-65.53	9.44833	-10.5824	9.4475	-34.0605
9.45667	-65.5064	9.455	-10.5805	9.45417	-34.0261
9.46333	-65.4798	9.46167	-10.5805	9.46083	-33.9909
9.47	-65.462	9.46833	-10.582	9.4675	-33.9556
9.47667	-65.4443	9.475	-10.5824	9.47417	-33.9203
9.48333	-65.4237	9.48167	-10.5815	9.48083	-33.8826
9.49	-65.4059	9.48833	-10.5801	9.4875	-33.8435
9.49667	-65.3941	9.495	-10.5777	9.49417	-33.8039
9.50333	-65.3882	9.50167	-10.5762	9.50083	-33.7644
9.51	-65.3764	9.50833	-10.5758	9.5075	-33.7234
9.51667	-65.3557	9.515	-10.5753	9.51417	-33.68
9.52333	-65.332	9.52167	-10.5743	9.52083	-33.6347
9.53	-65.3055	9.52833	-10.5729	9.5275	-33.5898
9.53667	-65.273	9.535	-10.572	9.53417	-33.5431
9.54333	-65.2434	9.54167	-10.5686	9.54083	-33.494
9.55	-65.2316	9.54833	-10.5643	9.5475	-33.4425
9.55667	-65.2375	9.555	-10.56	9.55417	-33.3924
9.56333	-65.2493	9.56167	-10.5581	9.56083	-33.3438
9.57	-65.2463	9.56833	-10.5557	9.5675	-33.2961
9.57667	-65.2434	9.575	-10.5515	9.57417	-33.2503
9.58333	-65.2434	9.58167	-10.5472	9.58083	-33.2093
9.59	-65.2493	9.58833	-10.5438	9.5875	-33.174
9.59667	-65.2523	9.595	-10.54	9.59417	-33.1426
9.60333	-65.2553	9.60167	-10.5372	9.60083	-33.1154
9.61	-65.2641	9.60833	-10.5367	9.6075	-33.093
9.61667	-65.2789	9.615	-10.5367	9.61417	-33.0782
9.62333	-65.2819	9.62167	-10.5376	9.62083	-33.0672
9.63	-65.27	9.62833	-10.5386	9.6275	-33.0601
9.63667	-65.2553	9.635	-10.541	9.63417	-33.0553
9.64333	-65.2463	9.64167	-10.5434	9.64083	-33.0539
9.65	-65.2434	9.64833	-10.5443	9.6475	-33.0539
9.65667	-65.2434	9.655	-10.5434	9.65417	-33.0544
9.66333	-65.2434	9.66167	-10.5414	9.66083	-33.0572
9.67	-65.2463	9.66833	-10.539	9.6675	-33.0639
9.67667	-65.2523	9.675	-10.5372	9.67417	-33.0758
9.68333	-65.2553	9.68167	-10.5352	9.68083	-33.0906
9.69	-65.2582	9.68833	-10.5333	9.6875	-33.1059
9.69667	-65.2641	9.695	-10.5324	9.69417	-33.1221
9.70333	-65.2819	9.70167	-10.5329	9.70083	-33.1378
9.71	-65.2907	9.70833	-10.5329	9.7075	-33.1531
9.71667	-65.2819	9.715	-10.5319	9.71417	-33.1669
9.72333	-65.2582	9.72167	-10.529	9.72083	-33.1793
9.73	-65.2316	9.72833	-10.5281	9.7275	-33.1912
9.73667	-65.205	9.735	-10.5281	9.73417	-33.2046
9.74333	-65.1725	9.74167	-10.529	9.74083	-33.2189
9.75	-65.143	9.74833	-10.53	9.7475	-33.2327
9.75667	-65.1312	9.755	-10.5314	9.75417	-33.2479
9.76333	-65.1341	9.76167	-10.5338	9.76083	-33.2646
9.77	-65.137	9.76833	-10.5343	9.7675	-33.2832
9.77667	-65.1312	9.775	-10.5329	9.77417	-33.3009
9.78333	-65.1163	9.78167	-10.531	9.78083	-33.318
9.79	-65.0986	9.78833	-10.5295	9.7875	-33.3366
9.79667	-65.0869	9.795	-10.5262	9.79417	-33.3581
9.80333	-65.0839	9.80167	-10.5228	9.80083	-33.3815
9.81	-65.0927	9.80833	-10.5205	9.8075	-33.4044
9.81667	-65.1016	9.815	-10.5214	9.81417	-33.4272
9.82333	-65.1105	9.82167	-10.5224	9.82083	-33.4492
9.83	-65.1193	9.82833	-10.5219	9.8275	-33.4687
9.83667	-65.1312	9.835	-10.5219	9.83417	-33.484
9.84333	-65.137	9.84167	-10.5214	9.84083	-33.4969
9.85	-65.1459	9.84833	-10.5205	9.8475	-33.5078
9.85667	-65.1607	9.855	-10.5176	9.85417	-33.5174
9.86333	-65.1784	9.86167	-10.5152	9.86083	-33.5236
9.87	-65.1962	9.86833	-10.5138	9.8675	-33.5269
9.87667	-65.205	9.875	-10.5133	9.87417	-33.5298
9.88333	-65.208	9.88167	-10.5133	9.88083	-33.5317
9.89	-65.2139	9.88833	-10.5138	9.8875	-33.5331
9.89667	-65.2286	9.895	-10.5152	9.89417	-33.5331
9.90333	-65.2553	9.90167	-10.5152	9.90083	-33.5317
9.91	-65.2819	9.90833	-10.5128	9.9075	-33.5312
9.91667	-65.3143	9.915	-10.5095	9.91417	-33.5293
9.92333	-65.3409	9.92167	-10.5071	9.92083	-33.5255
9.93	-65.3468	9.92833	-10.5043	9.9275	-33.5212
9.93667	-65.3409	9.935	-10.5014	9.93417	-33.5197
9.94333	-65.3291	9.94167	-10.499	9.94083	-33.5212
9.95	-65.3173	9.94833	-10.4976	9.9475	-33.5231
9.95667	-65.3025	9.955	-10.4971	9.95417	-33.5255
9.96333	-65.2907	9.96167	-10.4957	9.96083	-33.5283
9.97	-65.2936	9.96833	-10.4942	9.9675	-33.5317
9.97667	-65.2966	9.975	-10.4933	9.97417	-33.5355
9.98333	-65.2966	9.98167	-10.4938	9.98083	-33.5407
9.99	-65.2907	9.98833	-10.4947	9.9875	-33.5493
9.99667	-65.2819	9.995	-10.4966	9.99417	-33.5588
10.0033	-65.273	10.0017	-10.498	10.0008	-33.5689
10.01	-65.2641	10.0083	-10.498	10.0075	-33.5793
10.0167	-65.2553	10.015	-10.498	10.0142	-33.5903
10.0233	-65.2434	10.0217	-10.499	10.0208	-33.6018
10.03	-65.2316	10.0283	-10.5014	10.0275	-33.6132
10.0367	-65.2198	10.035	-10.5043	10.0342	-33.6256
10.0433	-65.2109	10.0417	-10.5076	10.0408	-33.6409
10.05	-65.208	10.0483	-10.51	10.0475	-33.658
10.0567	-65.2109	10.055	-10.5114	10.0542	-33.6757
10.0633	-65.2198	10.0617	-10.5109	10.0608	-33.6943
10.07	-65.2346	10.0683	-10.509	10.0675	-33.7138
10.0767	-65.2523	10.075	-10.5076	10.0742	-33.7338
10.0833	-65.27	10.0817	-10.5066	10.0808	-33.7558
10.09	-65.2877	10.0883	-10.5076	10.0875	-33.7796
10.0967	-65.3055	10.095	-10.51	10.0942	-33.8049
10.1033	-65.332	10.1017	-10.5128	10.1008	-33.8292
10.11	-65.3646	10.1083	-10.5138	10.1075	-33.8526
10.1167	-65.397	10.115	-10.5143	10.1142	-33.8745
10.1233	-65.4237	10.1217	-10.5147	10.1208	-33.895
10.13	-65.4384	10.1283	-10.5133	10.1275	-33.9127
10.1367	-65.4443	10.135	-10.5109	10.1342	-33.9284
10.1433	-65.4384	10.1417	-10.51	10.1408	-33.9432
10.15	-65.4266	10.1483	-10.5109	10.1475	-33.9565
10.1567	-65.4118	10.155	-10.5123	10.1542	-33.9694
10.1633	-65.397	10.1617	-10.5133	10.1608	-33.9789
10.17	-65.3882	10.1683	-10.5147	10.1675	-33.9861
10.1767	-65.4	10.175	-10.5157	10.1742	-33.9909
10.1833	-65.4148	10.1817	-10.5152	10.1808	-33.9932
10.19	-65.4296	10.1883	-10.5123	10.1875	-33.9952
10.1967	-65.4532	10.195	-10.5076	10.1942	-33.9961
10.2033	-65.4857	10.2017	-10.5023	10.2008	-33.9966
10.21	-65.5123	10.2083	-10.498	10.2075	-33.9971
10.2167	-65.5241	10.215	-10.4947	10.2142	-33.999
10.2233	-65.53	10.2217	-10.4918	10.2208	-34.0018
10.23	-65.5389	10.2283	-10.4885	10.2275	-34.0066
10.2367	-65.5477	10.235	-10.4876	10.2342	-34.0114
10.2433	-65.5537	10.2417	-10.488	10.2408	-34.0157
10.25	-65.5507	10.2483	-10.488	10.2475	-34.0209
10.2567	-65.5418	10.255	-10.4871	10.2542	-34.0247
10.2633	-65.536	10.2617	-10.4856	10.2608	-34.0271
10.27	-65.536	10.2683	-10.4842	10.2675	-34.03
10.2767	-65.5389	10.275	-10.4818	10.2742	-34.0352
10.2833	-65.5448	10.2817	-10.478	10.2808	-34.0409
10.29	-65.5566	10.2883	-10.4747	10.2875	-34.0452
10.2967	-65.5714	10.295	-10.4718	10.2942	-34.0452
10.3033	-65.5832	10.3017	-10.4675	10.3008	-34.0424
10.31	-65.5803	10.3083	-10.4618	10.3075	-34.0362
10.3167	-65.5684	10.315	-10.4561	10.3142	-34.0261
10.3233	-65.5507	10.3217	-10.4518	10.3208	-34.0109
10.33	-65.527	10.3283	-10.4475	10.3275	-33.9913
10.3367	-65.5034	10.335	-10.4432	10.3342	-33.9684
10.3433	-65.4887	10.3417	-10.4399	10.3408	-33.9432
10.35	-65.465	10.3483	-10.4384	10.3475	-33.9146
10.3567	-65.4355	10.355	-10.4394	10.3542	-33.8831
10.3633	-65.4059	10.3617	-10.4389	10.3608	-33.8516
10.37	-65.3882	10.3683	-10.4361	10.3675	-33.8216
10.3767	-65.3734	10.375	-10.4327	10.3742	-33.7944
10.3833	-65.3557	10.3817	-10.4303	10.3808	-33.7687
10.39	-65.338	10.3883	-10.4279	10.3875	-33.7458
10.3967	-65.3173	10.395	-10.4251	10.3942	-33.7262
10.4033	-65.2936	10.4017	-10.4213	10.4008	-33.7124
10.41	-65.267	10.4083	-10.4189	10.4075	-33.7076
10.4167	-65.2434	10.415	-10.4175	10.4142	-33.711
10.4233	-65.2198	10.4217	-10.416	10.4208	-33.7229
10.43	-65.208	10.4283	-10.4141	10.4275	-33.7424
10.4367	-65.205	10.435	-10.4141	10.4342	-33.7682
10.4433	-65.208	10.4417	-10.416	10.4408	-33.7973
10.45	-65.208	10.4483	-10.4179	10.4475	-33.8278
10.4567	-65.208	10.455	-10.4184	10.4542	-33.8578
10.4633	-65.202	10.4617	-10.417	10.4608	-33.8888
10.47	-65.1932	10.4683	-10.4146	10.4675	-33.9184
10.4767	-65.1843	10.475	-10.4108	10.4742	-33.9465
10.4833	-65.1755	10.4817	-10.406	10.4808	-33.9723
10.49	-65.1696	10.4883	-10.4022	10.4875	-33.9956
10.4967	-65.1636	10.495	-10.4008	10.4942	-34.0152
10.5033	-65.1607	10.5017	-10.4022	10.5008	-34.03
10.51	-65.1548	10.5083	-10.4051	10.5075	-34.0395
10.5167	-65.1636	10.515	-10.4075	10.5142	-34.0433
10.5233	-65.1843	10.5217	-10.4084	10.5208	-34.0443
10.53	-65.205	10.5283	-10.407	10.5275	-34.0428
10.5367	-65.2139	10.535	-10.4036	10.5342	-34.0409
10.5433	-65.2139	10.5417	-10.4008	10.5408	-34.0366
10.55	-65.2227	10.5483	-10.3989	10.5475	-34.0309
10.5567	-65.2375	10.555	-10.3979	10.5542	-34.0228
10.5633	-65.2523	10.5617	-10.3979	10.5608	-34.0123
10.57	-65.27	10.5683	-10.3998	10.5675	-33.999
10.5767	-65.3025	10.575	-10.4022	10.5742	-33.9842
10.5833	-65.3439	10.5817	-10.4032	10.5808	-33.9699
10.59	-65.3705	10.5883	-10.4032	10.5875	-33.957
10.5967	-65.3764	10.595	-10.4036	10.5942	-33.9446
10.6033	-65.3705	10.6017	-10.4041	10.6008	-33.9317
10.61	-65.3527	10.6083	-10.4036	10.6075	-33.9184
10.6167	-65.332	10.615	-10.4027	10.6142	-33.9046
10.6233	-65.3143	10.6217	-10.3998	10.6208	-33.8922
10.63	-65.3143	10.6283	-10.395	10.6275	-33.8817
10.6367	-65.3262	10.635	-10.3884	10.6342	-33.875
10.6433	-65.3409	10.6417	-10.3826	10.6408	-33.8712
10.65	-65.3616	10.6483	-10.3784	10.6475	-33.8702
10.6567	-65.3853	10.655	-10.3745	10.6542	-33.8717
10.6633	-65.4148	10.6617	-10.3722	10.6608	-33.8764
10.67	-65.4325	10.6683	-10.3703	10.6675	-33.8821
10.6767	-65.4443	10.675	-10.3674	10.6742	-33.8879
10.6833	-65.4591	10.6817	-10.3617	10.6808	-33.8955
10.69	-65.468	10.6883	-10.354	10.6875	-33.906
10.6967	-65.468	10.695	-10.3478	10.6942	-33.9193
10.7033	-65.4591	10.7017	-10.3431	10.7008	-33.9322
10.71	-65.4532	10.7083	-10.3388	10.7075	-33.9441
10.7167	-65.4532	10.715	-10.334	10.7142	-33.9575
10.7233	-65.4562	10.7217	-10.3293	10.7208	-33.9732
10.73	-65.4562	10.7283	-10.3249	10.7275	-33.9904
10.7367	-65.462	10.735	-10.3197	10.7342	-34.009
10.7433	-65.4709	10.7417	-10.3126	10.7408	-34.03
10.75	-65.4857	10.7483	-10.3064	10.7475	-34.0557
10.7567	-65.4946	10.755	-10.3016	10.7542	-34.0853
10.7633	-65.4946	10.7617	-10.2992	10.7608	-34.1172
10.77	-65.4975	10.7683	-10.2982	10.7675	-34.1525
10.7767	-65.5064	10.775	-10.2987	10.7742	-34.1892
10.7833	-65.5093	10.7817	-10.3021	10.7808	-34.2264
10.79	-65.5123	10.7883	-10.3044	10.7875	-34.2622
10.7967	-65.5093	10.795	-10.3054	10.7942	-34.2956
10.8033	-65.4946	10.8017	-10.3054	10.8008	-34.3266
10.81	-65.468	10.8083	-10.3064	10.8075	-34.3542
10.8167	-65.4266	10.815	-10.3064	10.8142	-34.3776
10.8233	-65.3764	10.8217	-10.3035	10.8208	-34.3952
10.83	-65.3143	10.8283	-10.2992	10.8275	-34.409
10.8367	-65.2434	10.835	-10.2963	10.8342	-34.4191
10.8433	-65.1755	10.8417	-10.2911	10.8408	-34.4253
10.85	-65.1105	10.8483	-10.2811	10.8475	-34.4243
10.8567	-65.0484	10.855	-10.2687	10.8542	-34.4191
10.8633	-64.9864	10.8617	-10.2553	10.8608	-34.4143
10.87	-64.9184	10.8683	-10.2415	10.8675	-34.411
10.8767	-64.8416	10.875	-10.2263	10.8742	-34.4095
10.8833	-64.7471	10.8817	-10.2086	10.8808	-34.4095
10.89	-64.6378	10.8883	-10.1895	10.8875	-34.4133
10.8967	-64.5225	10.895	-10.1681	10.8942	-34.4195
10.9033	-64.4043	10.9017	-10.1442	10.9008	-34.4262
10.91	-64.2891	10.9083	-10.1185	10.9075	-34.4324
10.9167	-64.1738	10.915	-10.0913	10.9142	-34.4372
10.9233	-64.0675	10.9217	-10.0656	10.9208	-34.4424
10.93	-63.97	10.9283	-10.0408	10.9275	-34.4477
10.9367	-63.8754	10.935	-10.0164	10.9342	-34.452
10.9433	-63.7809	10.9417	-9.99403	10.9408	-34.4529
10.95	-63.6982	10.9483	-9.97353	10.9475	-34.4491
10.9567	-63.6273	10.955	-9.95684	10.9542	-34.44
10.9633	-63.5711	10.9617	-9.94205	10.9608	-34.4248
10.97	-63.5268	10.9683	-9.92966	10.9675	-34.4043
10.9767	-63.4825	10.975	-9.91869	10.9742	-34.3804
10.9833	-63.4411	10.9817	-9.90963	10.9808	-34.3566
10.99	-63.4086	10.9883	-9.90248	10.9875	-34.3342
10.9967	-63.3909	10.995	-9.89723	10.9942	-34.3156
11.0033	-63.3702	11.0017	-9.89532	11.0008	-34.3008
11.01	-63.3525	11.0083	-9.89723	11.0075	-34.2889
11.0167	-63.3466	11.015	-9.902	11.0142	-34.2813
11.0233	-63.3613	11.0217	-9.90868	11.0208	-34.2774
11.03	-63.382	11.0283	-9.91678	11.0275	-34.2765
11.0367	-63.3968	11.035	-9.9268	11.0342	-34.2774
11.0433	-63.4146	11.0417	-9.93729	11.0408	-34.2803
11.05	-63.4323	11.0483	-9.94778	11.0475	-34.2846
11.0567	-63.4589	11.055	-9.95922	11.0542	-34.2898
11.0633	-63.4854	11.0617	-9.9721	11.0608	-34.2965
11.07	-63.512	11.0683	-9.98449	11.0675	-34.3037
11.0767	-63.5327	11.075	-9.99784	11.0742	-34.3118
11.0833	-63.5563	11.0817	-10.0112	11.0808	-34.3194
11.09	-63.58	11.0883	-10.0241	11.0875	-34.3246
11.0967	-63.6036	11.095	-10.0379	11.0942	-34.3237
11.1033	-63.6302	11.1017	-10.0517	11.1008	-34.3142
11.11	-63.6539	11.1083	-10.0637	11.1075	-34.2975
11.1167	-63.6863	11.115	-10.0727	11.1142	-34.2736
11.1233	-63.7277	11.1217	-10.0803	11.1208	-34.2426
11.13	-63.7809	11.1283	-10.0861	11.1275	-34.204
11.1367	-63.8282	11.135	-10.0908	11.1342	-34.1582
11.1433	-63.8547	11.1417	-10.0937	11.1408	-34.1077
11.15	-63.8607	11.1483	-10.0966	11.1475	-34.0533
11.1567	-63.8459	11.155	-10.098	11.1542	-33.9971
11.1633	-63.8104	11.1617	-10.0951	11.1608	-33.9408
11.17	-63.7543	11.1683	-10.087	11.1675	-33.8888
11.1767	-63.6775	11.175	-10.0727	11.1742	-33.8445
11.1833	-63.5859	11.1817	-10.0527	11.1808	-33.8092
11.19	-63.4854	11.1883	-10.0265	11.1875	-33.7834
11.1967	-63.3613	11.195	-9.99355	11.1942	-33.7648
11.2033	-63.2018	11.2017	-9.95302	11.2008	-33.7529
11.21	-62.9979	11.2083	-9.90486	11.2075	-33.7472
11.2167	-62.7615	11.215	-9.8505	11.2142	-33.7472
11.2233	-62.4927	11.2217	-9.79042	11.2208	-33.7524
11.23	-62.1854	11.2283	-9.727	11.2275	-33.7625
11.2367	-61.8457	11.235	-9.6612	11.2342	-33.7777
11.2433	-61.4881	11.2417	-9.59682	11.2408	-33.7973
11.25	-61.1129	11.2483	-9.53722	11.2475	-33.8216
11.2567	-60.714	11.255	-9.48238	11.2542	-33.8502
11.2633	-60.3063	11.2617	-9.43327	11.2608	-33.8812
11.27	-59.9133	11.2683	-9.39131	11.2675	-33.9127
11.2767	-59.541	11.275	-9.36127	11.2742	-33.9451
11.2833	-59.1983	11.2817	-9.34267	11.2808	-33.977
11.29	-58.8999	11.2883	-9.33647	11.2875	-34.0047
11.2967	-58.6754	11.295	-9.34219	11.2942	-34.0266
11.3033	-58.5276	11.3017	-9.36079	11.3008	-34.0428
11.31	-58.4626	11.3083	-9.39083	11.3075	-34.0524
11.3167	-58.4804	11.315	-9.42755	11.3142	-34.0528
11.3233	-58.5838	11.3217	-9.46951	11.3208	-34.0447
11.33	-58.7788	11.3283	-9.51624	11.3275	-34.0323
11.3367	-59.0388	11.335	-9.56917	11.3342	-34.0157
11.3433	-59.3431	11.3417	-9.624	11.3408	-33.9942
11.35	-59.6829	11.3483	-9.67741	11.3475	-33.9689
11.3567	-60.0433	11.355	-9.72891	11.3542	-33.9422
11.3633	-60.4274	11.3617	-9.78041	11.3608	-33.9155
11.37	-60.8056	11.3683	-9.83	11.3675	-33.8888
11.3767	-61.172	11.375	-9.87387	11.3742	-33.8631
11.3833	-61.5266	11.3817	-9.91249	11.3808	-33.8392
11.39	-61.8722	11.3883	-9.94635	11.3875	-33.8173
11.3967	-62.2061	11.395	-9.97591	11.3942	-33.7944
11.4033	-62.5134	11.4017	-10.0002	11.4008	-33.7706
11.41	-62.7911	11.4083	-10.0203	11.4075	-33.7448
11.4167	-63.0482	11.415	-10.0389	11.4142	-33.72
11.4233	-63.2756	11.4217	-10.057	11.4208	-33.6981
11.43	-63.4647	11.4283	-10.0756	11.4275	-33.6795
11.4367	-63.6213	11.435	-10.0932	11.4342	-33.6671
11.4433	-63.7573	11.4417	-10.1085	11.4408	-33.6599
11.45	-63.8814	11.4483	-10.1209	11.4475	-33.6585
11.4567	-63.9907	11.455	-10.1295	11.4542	-33.6609
11.4633	-64.0793	11.4617	-10.1361	11.4608	-33.6661
11.47	-64.1621	11.4683	-10.1423	11.4675	-33.6747
11.4767	-64.2271	11.475	-10.149	11.4742	-33.6852
11.4833	-64.2655	11.4817	-10.1552	11.4808	-33.6995
11.49	-64.2773	11.4883	-10.1605	11.4875	-33.7167
11.4967	-64.2832	11.495	-10.1638	11.4942	-33.7362
11.5033	-64.2891	11.5017	-10.1652	11.5008	-33.7553
11.51	-64.3038	11.5083	-10.1652	11.5075	-33.7749
11.5167	-64.3245	11.515	-10.1633	11.5142	-33.7949
11.5233	-64.3482	11.5217	-10.1619	11.5208	-33.8149
11.53	-64.3659	11.5283	-10.1609	11.5275	-33.8335
11.5367	-64.3807	11.535	-10.1623	11.5342	-33.8511
11.5433	-64.3836	11.5417	-10.1643	11.5408	-33.8688
11.55	-64.3748	11.5483	-10.1671	11.5475	-33.8845
11.5567	-64.3511	11.555	-10.1695	11.5542	-33.9012
11.5633	-64.3245	11.5617	-10.1714	11.5608	-33.9174
11.57	-64.3068	11.5683	-10.1709	11.5675	-33.9332
11.5767	-64.295	11.575	-10.1695	11.5742	-33.9446
11.5833	-64.2861	11.5817	-10.1676	11.5808	-33.9499
11.59	-64.2773	11.5883	-10.1643	11.5875	-33.9489
11.5967	-64.2773	11.595	-10.1595	11.5942	-33.9408
11.6033	-64.2773	11.6017	-10.1538	11.6008	-33.9217
11.61	-64.2832	11.6083	-10.15	11.6075	-33.8941
11.6167	-64.2891	11.615	-10.1476	11.6142	-33.8621
11.6233	-64.295	11.6217	-10.1471	11.6208	-33.8283
11.63	-64.3009	11.6283	-10.1466	11.6275	-33.7925
11.6367	-64.2921	11.635	-10.1447	11.6342	-33.7543
11.6433	-64.2684	11.6417	-10.1409	11.6408	-33.7186
11.65	-64.23	11.6483	-10.1352	11.6475	-33.6876
11.6567	-64.1768	11.655	-10.1271	11.6542	-33.6618
11.6633	-64.1059	11.6617	-10.1166	11.6608	-33.6418
11.67	-64.0114	11.6683	-10.1037	11.6675	-33.6299
11.6767	-63.905	11.675	-10.0889	11.6742	-33.628
11.6833	-63.7957	11.6817	-10.0722	11.6808	-33.6332
11.69	-63.6804	11.6883	-10.0522	11.6875	-33.6423
11.6967	-63.5504	11.695	-10.0288	11.6942	-33.6561
11.7033	-63.3997	11.7017	-10.0026	11.7008	-33.6733
11.71	-63.2402	11.7083	-9.97543	11.7075	-33.6914
11.7167	-63.0747	11.715	-9.94778	11.7142	-33.7086
11.7233	-62.8856	11.7217	-9.92012	11.7208	-33.7257
11.73	-62.6759	11.7283	-9.89199	11.7275	-33.7439
11.7367	-62.4631	11.735	-9.86385	11.7342	-33.7625
11.7433	-62.2534	11.7417	-9.83381	11.7408	-33.7796
11.75	-62.0524	11.7483	-9.8033	11.7475	-33.7954
11.7567	-61.8574	11.755	-9.77421	11.7542	-33.8092
11.7633	-61.6802	11.7617	-9.74751	11.7608	-33.8202
11.77	-61.5324	11.7683	-9.72366	11.7675	-33.8268
11.7767	-61.4054	11.775	-9.70316	11.7742	-33.8283
11.7833	-61.2961	11.7817	-9.68742	11.7808	-33.8244
11.79	-61.2015	11.7883	-9.67503	11.7875	-33.8173
11.7967	-61.1276	11.795	-9.66692	11.7942	-33.8082
11.8033	-61.0626	11.8017	-9.66311	11.8008	-33.7992
11.81	-61.0036	11.8083	-9.66501	11.8075	-33.7925
11.8167	-60.9475	11.815	-9.67121	11.8142	-33.7906
11.8233	-60.8854	11.8217	-9.6817	11.8208	-33.7934
11.83	-60.8204	11.8283	-9.69553	11.8275	-33.8016
11.8367	-60.7436	11.835	-9.71365	11.8342	-33.8149
11.8433	-60.6402	11.8417	-9.73415	11.8408	-33.833
11.85	-60.5042	11.8483	-9.75418	11.8475	-33.8535
11.8567	-60.324	11.855	-9.77421	11.8542	-33.8745
11.8633	-60.0994	11.8617	-9.79376	11.8608	-33.8931
11.87	-59.8277	11.8683	-9.81331	11.8675	-33.9103
11.8767	-59.4967	11.875	-9.83191	11.8742	-33.9246
11.8833	-59.1067	11.8817	-9.84907	11.8808	-33.9322
11.89	-58.6635	11.8883	-9.86481	11.8875	-33.9346
11.8967	-58.1671	11.895	-9.87864	11.8942	-33.9317
11.9033	-57.6265	11.9017	-9.89008	11.9008	-33.9251
11.91	-57.0503	11.9083	-9.89962	11.9075	-33.9131
11.9167	-56.4476	11.915	-9.90438	11.9142	-33.8993
11.9233	-55.83	11.9217	-9.90629	11.9208	-33.8893
11.93	-55.2066	11.9283	-9.90438	11.9275	-33.8845
11.9367	-54.5921	11.935	-9.90105	11.9342	-33.885
11.9433	-54.0012	11.9417	-9.89676	11.9408	-33.8917
11.95	-53.4428	11.9483	-9.89151	11.9475	-33.9041
11.9567	-52.9257	11.955	-9.88531	11.9542	-33.9189
11.9633	-52.4648	11.9617	-9.87959	11.9608	-33.9322
11.97	-52.0748	11.9683	-9.87482	11.9675	-33.9375
11.9767	-51.7557	11.975	-9.87196	11.9742	-33.9327
11.9833	-51.5105	11.9817	-9.87005	11.9808	-33.9184
11.99	-51.342	11.9883	-9.87005	11.9875	-33.8936
11.9967	-51.2622	11.995	-9.87148	11.9942	-33.8573
12.0033	-51.2652	12.0017	-9.87339	12.0008	-33.812
12.01	-51.3509	12.0083	-9.87577	12.0075	-33.7625
12.0167	-51.5105	12.015	-9.87768	12.0142	-33.7133
12.0233	-51.7439	12.0217	-9.87959	12.0208	-33.6642
12.03	-52.0511	12.0283	-9.8815	12.0275	-33.617
12.0367	-52.4204	12.035	-9.88197	12.0342	-33.5732
12.0433	-52.84	12.0417	-9.8815	12.0408	-33.5321
12.05	-53.3098	12.0483	-9.87959	12.0475	-33.4945
12.0567	-53.8121	12.055	-9.87577	12.0542	-33.4592
12.0633	-54.3321	12.0617	-9.87005	12.0608	-33.4272
12.07	-54.861	12.0683	-9.86147	12.0675	-33.4001
12.0767	-55.3957	12.075	-9.84859	12.0742	-33.3757
12.0833	-55.9305	12.0817	-9.83286	12.0808	-33.3529
12.09	-56.4535	12.0883	-9.81426	12.0875	-33.3304
12.0967	-56.9617	12.095	-9.7928	12.0942	-33.3095
12.1033	-57.4522	12.1017	-9.76801	12.1008	-33.2904
12.11	-57.922	12.1083	-9.74035	12.1075	-33.2732
12.1167	-58.3621	12.115	-9.71127	12.1142	-33.2589
12.1233	-58.7669	12.1217	-9.68409	12.1208	-33.2499
12.13	-59.1363	12.1283	-9.65834	12.1275	-33.2441
12.1367	-59.4731	12.135	-9.63402	12.1342	-33.2403
12.1433	-59.7744	12.1417	-9.61208	12.1408	-33.2379
12.15	-60.0433	12.1483	-9.59301	12.1475	-33.2375
12.1567	-60.2856	12.155	-9.5787	12.1542	-33.2394
12.1633	-60.5102	12.1617	-9.56821	12.1608	-33.2422
12.17	-60.7199	12.1683	-9.56059	12.1675	-33.247
12.1767	-60.9209	12.175	-9.55677	12.1742	-33.2546
12.1833	-61.1188	12.1817	-9.55868	12.1808	-33.2632
12.19	-61.3079	12.1883	-9.56774	12.1875	-33.2708
12.1967	-61.4881	12.195	-9.58157	12.1942	-33.2751
12.2033	-61.6536	12.2017	-9.59873	12.2008	-33.2761
12.21	-61.8102	12.2083	-9.61828	12.2075	-33.2756
12.2167	-61.9579	12.215	-9.63926	12.2142	-33.2718
12.2233	-62.0968	12.2217	-9.66167	12.2208	-33.2646
12.23	-62.2208	12.2283	-9.68218	12.2275	-33.2537
12.2367	-62.3391	12.235	-9.70316	12.2342	-33.2389
12.2433	-62.4484	12.2417	-9.72509	12.2408	-33.2203
12.25	-62.5518	12.2483	-9.74941	12.2475	-33.1945
12.2567	-62.6434	12.255	-9.77468	12.2542	-33.1616
12.2633	-62.7232	12.2617	-9.799	12.2608	-33.124
12.27	-62.7999	12.2683	-9.82189	12.2675	-33.0825
12.2767	-62.8768	12.275	-9.84192	12.2742	-33.0391
12.2833	-62.9536	12.2817	-9.85956	12.2808	-32.9957
12.29	-63.0127	12.2883	-9.87625	12.2875	-32.9576
12.2967	-63.0629	12.295	-9.89199	12.2942	-32.9247
12.3033	-63.1072	12.3017	-9.90677	12.3008	-32.8946
12.31	-63.1397	12.3083	-9.92107	12.3075	-32.8693
12.3167	-63.1634	12.315	-9.93443	12.3142	-32.8498
12.3233	-63.1929	12.3217	-9.94635	12.3208	-32.8345
12.33	-63.2284	12.3283	-9.95445	12.3275	-32.8221
12.3367	-63.2639	12.335	-9.95779	12.3342	-32.8121
12.3433	-63.3023	12.3417	-9.95827	12.3408	-32.8064
12.35	-63.3347	12.3483	-9.95827	12.3475	-32.8045
12.3567	-63.3584	12.355	-9.95636	12.3542	-32.8045
12.3633	-63.3613	12.3617	-9.95398	12.3608	-32.8059
12.37	-63.3584	12.3683	-9.95064	12.3675	-32.8083
12.3767	-63.3496	12.375	-9.94968	12.3742	-32.8135
12.3833	-63.3406	12.3817	-9.94873	12.3808	-32.8231
12.39	-63.3347	12.3883	-9.94587	12.3875	-32.8374
12.3967	-63.3406	12.395	-9.94158	12.3942	-32.855
12.4033	-63.3496	12.4017	-9.93729	12.4008	-32.876
12.41	-63.3554	12.4083	-9.93252	12.4075	-32.8994
12.4167	-63.3584	12.415	-9.92727	12.4142	-32.9213
12.4233	-63.3525	12.4217	-9.92107	12.4208	-32.938
12.43	-63.3406	12.4283	-9.91631	12.4275	-32.9475
12.4367	-63.32	12.435	-9.9144	12.4342	-32.9509
12.4433	-63.2993	12.4417	-9.91297	12.4408	-32.949
12.45	-63.2875	12.4483	-9.91249	12.4475	-32.9409
12.4567	-63.2846	12.455	-9.91106	12.4542	-32.9261
12.4633	-63.2846	12.4617	-9.91058	12.4608	-32.9061
12.47	-63.2786	12.4683	-9.91058	12.4675	-32.8822
12.4767	-63.2639	12.475	-9.91106	12.4742	-32.8541
12.4833	-63.2491	12.4817	-9.91154	12.4808	-32.8212
12.49	-63.2284	12.4883	-9.91106	12.4875	-32.7854
12.4967	-63.1989	12.495	-9.91106	12.4942	-32.7501
12.5033	-63.1723	12.5017	-9.91201	12.5008	-32.7168
12.51	-63.1604	12.5083	-9.91201	12.5075	-32.6838
12.5167	-63.1634	12.515	-9.91058	12.5142	-32.6509
12.5233	-63.1782	12.5217	-9.90915	12.5208	-32.619
12.53	-63.1959	12.5283	-9.90963	12.5275	-32.5904
12.5367	-63.2106	12.535	-9.91011	12.5342	-32.5627
12.5433	-63.2254	12.5417	-9.91058	12.5408	-32.5336
12.55	-63.2343	12.5483	-9.91058	12.5475	-32.506
12.5567	-63.2343	12.555	-9.91154	12.5542	-32.4836
12.5633	-63.2225	12.5617	-9.91249	12.5608	-32.4664
12.57	-63.2047	12.5683	-9.91154	12.5675	-32.4497
12.5767	-63.187	12.575	-9.91011	12.5742	-32.4335
12.5833	-63.1693	12.5817	-9.90772	12.5808	-32.4221
12.59	-63.1486	12.5883	-9.90391	12.5875	-32.4159
12.5967	-63.1161	12.595	-9.89914	12.5942	-32.4106
12.6033	-63.0806	12.6017	-9.89342	12.6008	-32.4068
12.61	-63.0541	12.6083	-9.88865	12.6075	-32.4082
12.6167	-63.0304	12.615	-9.8834	12.6142	-32.4159
12.6233	-63.0156	12.6217	-9.87768	12.6208	-32.4259
12.63	-63.0009	12.6283	-9.87148	12.6275	-32.4373
12.6367	-62.9891	12.635	-9.86671	12.6342	-32.4535
12.6433	-62.9772	12.6417	-9.86242	12.6408	-32.475
12.65	-62.9566	12.6483	-9.85718	12.6475	-32.5012
12.6567	-62.9359	12.655	-9.85289	12.6542	-32.5336
12.6633	-62.9122	12.6617	-9.85098	12.6608	-32.5766
12.67	-62.8916	12.6683	-9.85193	12.6675	-32.6319
12.6767	-62.8738	12.675	-9.85193	12.6742	-32.6996
12.6833	-62.8591	12.6817	-9.85241	12.6808	-32.7797
12.69	-62.8384	12.6883	-9.85384	12.6875	-32.8684
12.6967	-62.8059	12.695	-9.85575	12.6942	-32.9633
12.7033	-62.7705	12.7017	-9.85718	12.7008	-33.0606
12.71	-62.7291	12.7083	-9.8567	12.7075	-33.1564
12.7167	-62.6848	12.715	-9.85527	12.7142	-33.2484
12.7233	-62.6345	12.7217	-9.85289	12.7208	-33.3319
12.73	-62.5843	12.7283	-9.85003	12.7275	-33.4063
12.7367	-62.5252	12.735	-9.84526	12.7342	-33.4711
12.7433	-62.472	12.7417	-9.83858	12.7408	-33.5255
12.75	-62.4307	12.7483	-9.83191	12.7475	-33.5684
12.7567	-62.3922	12.755	-9.82523	12.7542	-33.6008
12.7633	-62.3479	12.7617	-9.81903	12.7608	-33.6256
12.77	-62.3036	12.7683	-9.81283	12.7675	-33.6437
12.7767	-62.2652	12.775	-9.80616	12.7742	-33.6576
12.7833	-62.2268	12.7817	-9.79996	12.7808	-33.6676
12.79	-62.1736	12.7883	-9.79567	12.7875	-33.6752
12.7967	-62.1145	12.795	-9.7909	12.7942	-33.6819
12.8033	-62.0613	12.8017	-9.7847	12.8008	-33.6881
12.81	-62.02	12.8083	-9.77612	12.8075	-33.6928
12.8167	-61.9786	12.815	-9.7661	12.8142	-33.6971
12.8233	-61.9343	12.8217	-9.75418	12.8208	-33.7009
12.83	-61.89	12.8283	-9.74131	12.8275	-33.7038
12.8367	-61.8516	12.835	-9.73034	12.8342	-33.7033
12.8433	-61.8309	12.8417	-9.72176	12.8408	-33.6971
12.85	-61.819	12.8483	-9.71603	12.8475	-33.6866
12.8567	-61.8043	12.855	-9.71127	12.8542	-33.6738
12.8633	-61.7954	12.8617	-9.7084	12.8608	-33.6595
12.87	-61.7984	12.8683	-9.70793	12.8675	-33.6437
12.8767	-61.8072	12.875	-9.70793	12.8742	-33.6266
12.8833	-61.819	12.8817	-9.70793	12.8808	-33.6089
12.89	-61.8279	12.8883	-9.70984	12.8875	-33.5894
12.8967	-61.8427	12.895	-9.7146	12.8942	-33.5689
12.9033	-61.8634	12.9017	-9.72223	12.9008	-33.5488
12.91	-61.887	12.9083	-9.73129	12.9075	-33.5279
12.9167	-61.9047	12.915	-9.7394	12.9142	-33.5078
12.9233	-61.9224	12.9217	-9.74751	12.9208	-33.4926
12.93	-61.949	12.9283	-9.75609	12.9275	-33.484
12.9367	-61.9786	12.935	-9.76419	12.9342	-33.4811
12.9433	-62.0111	12.9417	-9.7723	12.9408	-33.4806
12.95	-62.0377	12.9483	-9.77945	12.9475	-33.483
12.9567	-62.0554	12.955	-9.78756	12.9542	-33.4897
12.9633	-62.0613	12.9617	-9.79567	12.9608	-33.5002
12.97	-62.0584	12.9683	-9.80139	12.9675	-33.5112
12.9767	-62.0465	12.975	-9.80425	12.9742	-33.5217
12.9833	-62.0229	12.9817	-9.8033	12.9808	-33.5326
12.99	-61.9963	12.9883	-9.79996	12.9875	-33.545
12.9967	-61.9727	12.995	-9.79519	12.9942	-33.5593
13.0033	-61.949	13.0017	-9.78947	13.0008	-33.5765
13.01	-61.9224	13.0083	-9.78327	13.0075	-33.5965
13.0167	-61.887	13.015	-9.77802	13.0142	-33.617
13.0233	-61.8516	13.0217	-9.77325	13.0208	-33.6366
13.03	-61.8161	13.0283	-9.76849	13.0275	-33.6514
13.0367	-61.7777	13.035	-9.76181	13.0342	-33.6599
13.0433	-61.7422	13.0417	-9.75418	13.0408	-33.6609
13.05	-61.7067	13.0483	-9.74703	13.0475	-33.6528
13.0567	-61.6743	13.055	-9.74035	13.0542	-33.6366
13.0633	-61.6388	13.0617	-9.73368	13.0608	-33.6156
13.07	-61.6033	13.0683	-9.72605	13.0675	-33.5932
13.0767	-61.5679	13.075	-9.71985	13.0742	-33.5708
13.0833	-61.5324	13.0817	-9.71651	13.0808	-33.5488
13.09	-61.5	13.0883	-9.7146	13.0875	-33.5298
13.0967	-61.4674	13.095	-9.71365	13.0942	-33.5159
13.1033	-61.4438	13.1017	-9.7146	13.1008	-33.505
13.11	-61.4409	13.1083	-9.71985	13.1075	-33.4954
13.1167	-61.4467	13.115	-9.72843	13.1142	-33.4859
13.1233	-61.4586	13.1217	-9.73606	13.1208	-33.4773
13.13	-61.4852	13.1283	-9.74321	13.1275	-33.4682
13.1367	-61.5295	13.135	-9.75084	13.1342	-33.4554
13.1433	-61.5827	13.1417	-9.758	13.1408	-33.4411
13.15	-61.63	13.1483	-9.76276	13.1475	-33.4253
13.1567	-61.6654	13.155	-9.76419	13.1542	-33.4101
13.1633	-61.6802	13.1617	-9.76563	13.1608	-33.3939
13.17	-61.6772	13.1683	-9.76706	13.1675	-33.3767
13.1767	-61.6566	13.175	-9.76944	13.1742	-33.36
13.1833	-61.624	13.1817	-9.77325	13.1808	-33.3433
13.19	-61.5886	13.1883	-9.77755	13.1875	-33.3276
13.1967	-61.5531	13.195	-9.78231	13.1942	-33.3099
13.2033	-61.5295	13.2017	-9.78804	13.2008	-33.2918
13.21	-61.5147	13.2083	-9.7928	13.2075	-33.2756
13.2167	-61.5029	13.215	-9.79471	13.2142	-33.2608
13.2233	-61.494	13.2217	-9.79376	13.2208	-33.2479
13.23	-61.4822	13.2283	-9.79233	13.2275	-33.236
13.2367	-61.4704	13.235	-9.7909	13.2342	-33.2246
13.2433	-61.4586	13.2417	-9.78899	13.2408	-33.2136
13.25	-61.4497	13.2483	-9.78708	13.2475	-33.2017
13.2567	-61.4379	13.255	-9.78613	13.2542	-33.1893
13.2633	-61.4202	13.2617	-9.78708	13.2608	-33.1769
13.27	-61.3995	13.2683	-9.78756	13.2675	-33.1645
13.2767	-61.3788	13.275	-9.78756	13.2742	-33.1531
13.2833	-61.367	13.2817	-9.78565	13.2808	-33.143
13.29	-61.3522	13.2883	-9.78327	13.2875	-33.1349
13.2967	-61.3345	13.295	-9.78041	13.2942	-33.1278
13.3033	-61.3197	13.3017	-9.77755	13.3008	-33.123
13.31	-61.3079	13.3083	-9.77421	13.3075	-33.1225
13.3167	-61.2961	13.315	-9.76992	13.3142	-33.1259
13.3233	-61.2724	13.3217	-9.76515	13.3208	-33.1287
[truncated: 1,046,574+ more rows]

## Sheet: Figure 3a
Nap-FFK-Azi		Nap-FFG-Alk		Nap-FFK-Tria-GFF-Nap		Nap-FFK-Azi+Nap-FFG-Alk (hydrogel)		Nap-FFK-Azi+Nap-FFG-Alk (DMF)
0.00333	-66.5479	0.00167	-11.0564	0.00542	-2.26252	0.00583	-67.7301	0.00208	45.2541
0.01	-66.5273	0.00833	-11.0545	0.01208	-2.26032	0.0125	-67.6997	0.00875	45.5214
0.01667	-66.4918	0.015	-11.0502	0.01875	-2.25591	0.01917	-67.6828	0.01542	45.7932
0.02333	-66.4536	0.02167	-11.045	0.02542	-2.24799	0.02583	-67.6727	0.02208	46.0773
0.03	-66.4122	0.02833	-11.0378	0.03208	-2.23786	0.0325	-67.6676	0.02875	46.3583
0.03667	-66.3827	0.035	-11.0297	0.03875	-2.22774	0.03917	-67.6693	0.03542	46.6271
0.04333	-66.3798	0.04167	-11.024	0.04542	-2.21849	0.04583	-67.6744	0.04208	46.873
0.05	-66.4063	0.04833	-11.0226	0.05208	-2.21365	0.0525	-67.6659	0.04875	47.1067
0.05667	-66.4476	0.055	-11.0245	0.05875	-2.21189	0.05917	-67.6491	0.05542	47.3236
0.06333	-66.4918	0.06167	-11.0283	0.06542	-2.21321	0.06583	-67.6338	0.06208	47.5237
0.07	-66.5362	0.06833	-11.0331	0.07208	-2.21673	0.0725	-67.6237	0.06875	47.6993
0.07667	-66.5745	0.075	-11.0378	0.07875	-2.21981	0.07917	-67.6052	0.07542	47.8429
0.08333	-66.5951	0.08167	-11.0421	0.08542	-2.22201	0.08583	-67.5798	0.08208	47.9528
0.09	-66.5981	0.08833	-11.0469	0.09208	-2.22289	0.0925	-67.5629	0.08875	48.0292
0.09667	-66.5922	0.095	-11.0497	0.09875	-2.22333	0.09917	-67.5579	0.09542	48.072
0.10333	-66.5893	0.10167	-11.0521	0.10542	-2.22421	0.10583	-67.568	0.10208	48.0704
0.11	-66.5951	0.10833	-11.0531	0.11208	-2.22553	0.1125	-67.5815	0.10875	48.0231
0.11667	-66.5951	0.115	-11.0545	0.11875	-2.22774	0.11917	-67.6085	0.11542	47.9253
0.12333	-66.5893	0.12167	-11.055	0.12542	-2.23126	0.12583	-67.6338	0.12208	47.7802
0.13	-66.5834	0.12833	-11.0536	0.13208	-2.23346	0.1325	-67.6491	0.12875	47.5909
0.13667	-66.5804	0.135	-11.0502	0.13875	-2.23258	0.13917	-67.6508	0.13542	47.3572
0.14333	-66.5804	0.14167	-11.0483	0.14542	-2.22818	0.14583	-67.6423	0.14208	47.0868
0.15	-66.5774	0.14833	-11.0469	0.15208	-2.22201	0.1525	-67.6305	0.14875	46.7906
0.15667	-66.5804	0.155	-11.0445	0.15875	-2.21585	0.15917	-67.6204	0.15542	46.4759
0.16333	-66.5922	0.16167	-11.0426	0.16542	-2.20836	0.16583	-67.6221	0.16208	46.146
0.17	-66.5922	0.16833	-11.0416	0.17208	-2.20088	0.1725	-67.6355	0.16875	45.807
0.17667	-66.5774	0.175	-11.0421	0.17875	-2.19648	0.17917	-67.6558	0.17542	45.4694
0.18333	-66.5597	0.18167	-11.0421	0.18542	-2.19384	0.18583	-67.6828	0.18208	45.1426
0.19	-66.542	0.18833	-11.0412	0.19208	-2.19207	0.1925	-67.7132	0.18875	44.8249
0.19667	-66.5185	0.195	-11.0402	0.19875	-2.19119	0.19917	-67.7335	0.19542	44.524
0.20333	-66.4889	0.20167	-11.0388	0.20542	-2.19296	0.20583	-67.7453	0.20208	44.2491
0.21	-66.4683	0.20833	-11.0364	0.21208	-2.19604	0.2125	-67.7622	0.20875	44.0063
0.21667	-66.4653	0.215	-11.034	0.21875	-2.19824	0.21917	-67.7758	0.21542	43.794
0.22333	-66.4653	0.22167	-11.0321	0.22542	-2.20176	0.22583	-67.7842	0.22208	43.6015
0.23	-66.4565	0.22833	-11.0307	0.23208	-2.20704	0.2325	-67.796	0.22875	43.4351
0.23667	-66.4447	0.235	-11.0292	0.23875	-2.21409	0.23917	-67.8264	0.23542	43.2991
0.24333	-66.4476	0.24167	-11.0278	0.24542	-2.22069	0.24583	-67.8636	0.24208	43.1953
0.25	-66.4565	0.24833	-11.0273	0.25208	-2.22686	0.2525	-67.8855	0.24875	43.1204
0.25667	-66.4624	0.255	-11.0273	0.25875	-2.23038	0.25917	-67.8991	0.25542	43.0761
0.26333	-66.4624	0.26167	-11.0264	0.26542	-2.2317	0.26583	-67.916	0.26208	43.07
0.27	-66.4712	0.26833	-11.0259	0.27208	-2.23082	0.2725	-67.9295	0.26875	43.099
0.27667	-66.4889	0.275	-11.0259	0.27875	-2.22906	0.27917	-67.9413	0.27542	43.1571
0.28333	-66.5037	0.28167	-11.0259	0.28542	-2.2273	0.28583	-67.9514	0.28208	43.2396
0.29	-66.5155	0.28833	-11.0259	0.29208	-2.22553	0.2925	-67.9734	0.28875	43.3465
0.29667	-66.5302	0.295	-11.025	0.29875	-2.22553	0.29917	-68.0055	0.29542	43.4778
0.30333	-66.5509	0.30167	-11.0235	0.30542	-2.22686	0.30583	-68.0291	0.30208	43.6321
0.31	-66.5627	0.30833	-11.0211	0.31208	-2.2295	0.3125	-68.046	0.30875	43.8077
0.31667	-66.5627	0.315	-11.0192	0.31875	-2.23214	0.31917	-68.0612	0.31542	44.0017
0.32333	-66.5539	0.32167	-11.0173	0.32542	-2.23258	0.32583	-68.0866	0.32208	44.214
0.33	-66.5479	0.32833	-11.0159	0.33208	-2.23214	0.3325	-68.122	0.32875	44.44
0.33667	-66.5391	0.335	-11.0164	0.33875	-2.23214	0.33917	-68.1625	0.33542	44.6752
0.34333	-66.5185	0.34167	-11.0173	0.34542	-2.2317	0.34583	-68.2082	0.34208	44.9211
0.35	-66.4948	0.34833	-11.0188	0.35208	-2.23082	0.3525	-68.2571	0.34875	45.1792
0.35667	-66.4801	0.355	-11.0188	0.35875	-2.23038	0.35917	-68.3061	0.35542	45.4419
0.36333	-66.4741	0.36167	-11.0183	0.36542	-2.23038	0.36583	-68.3382	0.36208	45.7077
0.37	-66.4624	0.36833	-11.0178	0.37208	-2.23082	0.3725	-68.3585	0.36875	45.975
0.37667	-66.4536	0.375	-11.0154	0.37875	-2.23126	0.37917	-68.377	0.37542	46.2484
0.38333	-66.4506	0.38167	-11.0125	0.38542	-2.23214	0.38583	-68.3973	0.38208	46.5279
0.39	-66.4594	0.38833	-11.0097	0.39208	-2.23258	0.3925	-68.4142	0.38875	46.8104
0.39667	-66.4712	0.395	-11.0092	0.39875	-2.2339	0.39917	-68.421	0.39542	47.0945
0.40333	-66.4771	0.40167	-11.0083	0.40542	-2.23522	0.40583	-68.4311	0.40208	47.3786
0.41	-66.483	0.40833	-11.0064	0.41208	-2.2361	0.4125	-68.4446	0.40875	47.6657
0.41667	-66.4948	0.415	-11.0035	0.41875	-2.2339	0.41917	-68.4531	0.41542	47.9528
0.42333	-66.5096	0.42167	-11.0006	0.42542	-2.22686	0.42583	-68.4548	0.42208	48.2354
0.43	-66.5155	0.42833	-10.9983	0.43208	-2.21673	0.4325	-68.4598	0.42875	48.5149
0.43667	-66.5214	0.435	-10.9949	0.43875	-2.2066	0.43917	-68.4733	0.43542	48.7959
0.44333	-66.5362	0.44167	-10.9911	0.44542	-2.19824	0.44583	-68.4852	0.44208	49.08
0.45	-66.5568	0.44833	-10.9882	0.45208	-2.19031	0.4525	-68.4919	0.44875	49.361
0.45667	-66.5804	0.455	-10.9868	0.45875	-2.18459	0.45917	-68.4919	0.45542	49.6374
0.46333	-66.604	0.46167	-10.9878	0.46542	-2.18239	0.46583	-68.4987	0.46208	49.9108
0.47	-66.6247	0.46833	-10.9897	0.47208	-2.18415	0.4725	-68.5037	0.46875	50.1812
0.47667	-66.6424	0.475	-10.9925	0.47875	-2.18679	0.47917	-68.5037	0.47542	50.4469
0.48333	-66.6601	0.48167	-10.9949	0.48542	-2.18767	0.48583	-68.5021	0.48208	50.7004
0.49	-66.6749	0.48833	-10.9963	0.49208	-2.18679	0.4925	-68.5071	0.48875	50.9464
0.49667	-66.6867	0.495	-10.9963	0.49875	-2.18371	0.49917	-68.5274	0.49542	51.1892
0.50333	-66.6955	0.50167	-10.9949	0.50542	-2.17843	0.50583	-68.5375	0.50208	51.4275
0.51	-66.7014	0.50833	-10.9925	0.51208	-2.17094	0.5125	-68.5375	0.50875	51.6581
0.51667	-66.7073	0.515	-10.9897	0.51875	-2.16302	0.51917	-68.5291	0.51542	51.8841
0.52333	-66.7132	0.52167	-10.9873	0.52542	-2.15729	0.52583	-68.5156	0.52208	52.1071
0.53	-66.725	0.52833	-10.9854	0.53208	-2.15465	0.5325	-68.4818	0.52875	52.3255
0.53667	-66.7368	0.535	-10.9849	0.53875	-2.15597	0.53917	-68.4345	0.53542	52.5393
0.54333	-66.7486	0.54167	-10.9849	0.54542	-2.15994	0.54583	-68.4007	0.54208	52.7455
0.55	-66.7575	0.54833	-10.983	0.55208	-2.16434	0.5525	-68.3855	0.54875	52.9425
0.55667	-66.7781	0.555	-10.9787	0.55875	-2.16918	0.55917	-68.3787	0.55542	53.1319
0.56333	-66.7929	0.56167	-10.973	0.56542	-2.17138	0.56583	-68.372	0.56208	53.3137
0.57	-66.79	0.56833	-10.9677	0.57208	-2.1727	0.5725	-68.3703	0.56875	53.4863
0.57667	-66.7752	0.575	-10.9625	0.57875	-2.17534	0.57917	-68.3669	0.57542	53.6527
0.58333	-66.7663	0.58167	-10.9572	0.58542	-2.18019	0.58583	-68.35	0.58208	53.8192
0.59	-66.7663	0.58833	-10.952	0.59208	-2.18547	0.5925	-68.3095	0.58875	53.9811
0.59667	-66.7634	0.595	-10.9491	0.59875	-2.18987	0.59917	-68.2639	0.59542	54.1384
0.60333	-66.7634	0.60167	-10.9477	0.60542	-2.1934	0.60583	-68.2284	0.60208	54.2896
0.61	-66.7604	0.60833	-10.9472	0.61208	-2.19604	0.6125	-68.198	0.60875	54.4362
0.61667	-66.7663	0.615	-10.9467	0.61875	-2.19604	0.61917	-68.1625	0.61542	54.5798
0.62333	-66.7634	0.62167	-10.9458	0.62542	-2.1956	0.62583	-68.1237	0.62208	54.7142
0.63	-66.7604	0.62833	-10.9453	0.63208	-2.19516	0.6325	-68.0983	0.62875	54.841
0.63667	-66.7575	0.635	-10.9444	0.63875	-2.19428	0.63917	-68.0832	0.63542	54.9647
0.64333	-66.7575	0.64167	-10.9429	0.64542	-2.19384	0.64583	-68.0612	0.64208	55.0899
0.65	-66.7575	0.64833	-10.9415	0.65208	-2.19251	0.6525	-68.0207	0.64875	55.2121
0.65667	-66.7486	0.655	-10.9405	0.65875	-2.19207	0.65917	-67.9767	0.65542	55.3297
0.66333	-66.7456	0.66167	-10.9391	0.66542	-2.19207	0.66583	-67.9413	0.66208	55.4443
0.67	-66.7456	0.66833	-10.9367	0.67208	-2.19207	0.6725	-67.9092	0.66875	55.5603
0.67667	-66.7486	0.675	-10.9339	0.67875	-2.19119	0.67917	-67.872	0.67542	55.6779
0.68333	-66.7516	0.68167	-10.9315	0.68542	-2.19207	0.68583	-67.8399	0.68208	55.794
0.69	-66.7575	0.68833	-10.9301	0.69208	-2.19516	0.6925	-67.8197	0.68875	55.9025
0.69667	-66.7634	0.695	-10.9291	0.69875	-2.19912	0.69917	-67.8112	0.69542	56.0078
0.70333	-66.7693	0.70167	-10.9291	0.70542	-2.20132	0.70583	-67.8062	0.70208	56.1102
0.71	-66.7722	0.70833	-10.9296	0.71208	-2.20264	0.7125	-67.7977	0.70875	56.2079
0.71667	-66.7781	0.715	-10.931	0.71875	-2.20308	0.71917	-67.7876	0.71542	56.2996
0.72333	-66.79	0.72167	-10.9324	0.72542	-2.20308	0.72583	-67.7724	0.72208	56.3866
0.73	-66.8017	0.72833	-10.9334	0.73208	-2.20176	0.7325	-67.7572	0.72875	56.4752
0.73667	-66.8194	0.735	-10.9339	0.73875	-2.2	0.73917	-67.7437	0.73542	56.5622
0.74333	-66.8371	0.74167	-10.9339	0.74542	-2.1978	0.74583	-67.7352	0.74208	56.6447
0.75	-66.8519	0.74833	-10.9329	0.75208	-2.19604	0.7525	-67.7301	0.74875	56.7211
0.75667	-66.8578	0.755	-10.9329	0.75875	-2.19428	0.75917	-67.7285	0.75542	56.7944
0.76333	-66.8519	0.76167	-10.9329	0.76542	-2.19207	0.76583	-67.7285	0.76208	56.8631
0.77	-66.8371	0.76833	-10.932	0.77208	-2.19031	0.7725	-67.7369	0.76875	56.9303
0.77667	-66.8135	0.775	-10.9296	0.77875	-2.19075	0.77917	-67.7538	0.77542	56.9945
0.78333	-66.7929	0.78167	-10.9272	0.78542	-2.19384	0.78583	-67.7707	0.78208	57.0602
0.79	-66.7752	0.78833	-10.9267	0.79208	-2.19824	0.7925	-67.7741	0.78875	57.1304
0.79667	-66.7663	0.795	-10.9267	0.79875	-2.2044	0.79917	-67.7707	0.79542	57.2052
0.80333	-66.7722	0.80167	-10.9262	0.80542	-2.21189	0.80583	-67.7707	0.80208	57.2786
0.81	-66.781	0.80833	-10.9248	0.81208	-2.21893	0.8125	-67.7724	0.80875	57.3519
0.81667	-66.784	0.815	-10.9229	0.81875	-2.22069	0.81917	-67.7639	0.81542	57.4221
0.82333	-66.781	0.82167	-10.9205	0.82542	-2.21937	0.82583	-67.7521	0.82208	57.4909
0.83	-66.781	0.82833	-10.9181	0.83208	-2.22025	0.8325	-67.747	0.82875	57.555
0.83667	-66.787	0.835	-10.9153	0.83875	-2.22333	0.83917	-67.7487	0.83542	57.61
0.84333	-66.7929	0.84167	-10.9119	0.84542	-2.22597	0.84583	-67.7453	0.84208	57.6634
0.85	-66.8017	0.84833	-10.9096	0.85208	-2.22774	0.8525	-67.7335	0.84875	57.7154
0.85667	-66.8165	0.855	-10.9091	0.85875	-2.23214	0.85917	-67.7183	0.85542	57.7658
0.86333	-66.8342	0.86167	-10.91	0.86542	-2.23742	0.86583	-67.698	0.86208	57.8131
0.87	-66.8371	0.86833	-10.9115	0.87208	-2.23918	0.8725	-67.6778	0.86875	57.8574
0.87667	-66.8254	0.875	-10.9134	0.87875	-2.23874	0.87917	-67.6626	0.87542	57.9032
0.88333	-66.8106	0.88167	-10.9139	0.88542	-2.2383	0.88583	-67.6609	0.88208	57.9521
0.89	-66.8047	0.88833	-10.9153	0.89208	-2.23918	0.8925	-67.671	0.88875	58.001
0.89667	-66.8017	0.895	-10.9167	0.89875	-2.24006	0.89917	-67.6828	0.89542	58.0498
0.90333	-66.8017	0.90167	-10.9172	0.90542	-2.24226	0.90583	-67.698	0.90208	58.0957
0.91	-66.8106	0.90833	-10.9181	0.91208	-2.24755	0.9125	-67.7132	0.90875	58.1354
0.91667	-66.8254	0.915	-10.9177	0.91875	-2.25547	0.91917	-67.7149	0.91542	58.1675
0.92333	-66.8431	0.92167	-10.9177	0.92542	-2.26164	0.92583	-67.6947	0.92208	58.1904
0.93	-66.8489	0.92833	-10.9167	0.93208	-2.26384	0.9325	-67.6643	0.92875	58.2102
0.93667	-66.8519	0.935	-10.9153	0.93875	-2.26384	0.93917	-67.6406	0.93542	58.227
0.94333	-66.8666	0.94167	-10.9119	0.94542	-2.26296	0.94583	-67.6254	0.94208	58.2408
0.95	-66.8785	0.94833	-10.9067	0.95208	-2.25943	0.9525	-67.6221	0.94875	58.253
0.95667	-66.8873	0.955	-10.9005	0.95875	-2.25371	0.95917	-67.6322	0.95542	58.2667
0.96333	-66.8873	0.96167	-10.8953	0.96542	-2.24887	0.96583	-67.6542	0.96208	58.282
0.97	-66.8962	0.96833	-10.89	0.97208	-2.24975	0.9725	-67.6761	0.96875	58.2973
0.97667	-66.905	0.975	-10.8857	0.97875	-2.25459	0.97917	-67.6947	0.97542	58.311
0.98333	-66.908	0.98167	-10.8824	0.98542	-2.26076	0.98583	-67.7099	0.98208	58.3248
0.99	-66.908	0.98833	-10.88	0.99208	-2.2656	0.9925	-67.7183	0.98875	58.3416
0.99667	-66.9168	0.995	-10.8795	0.99875	-2.27	0.99917	-67.7099	0.99542	58.3568
1.00333	-66.9375	1.00167	-10.8795	1.00542	-2.27352	1.00583	-67.6964	1.00208	58.3721
1.01	-66.9582	1.00833	-10.879	1.01208	-2.27616	1.0125	-67.6811	1.00875	58.3843
1.01667	-66.9847	1.015	-10.8771	1.01875	-2.27528	1.01917	-67.671	1.01542	58.3981
1.02333	-67.0142	1.02167	-10.8757	1.02542	-2.2722	1.02583	-67.6693	1.02208	58.4149
1.03	-67.0408	1.02833	-10.8733	1.03208	-2.26956	1.0325	-67.6693	1.02875	58.4301
1.03667	-67.0614	1.035	-10.87	1.03875	-2.27	1.03917	-67.671	1.03542	58.4439
1.04333	-67.0644	1.04167	-10.8652	1.04542	-2.2722	1.04583	-67.6676	1.04208	58.4561
1.05	-67.0525	1.04833	-10.8609	1.05208	-2.2722	1.0525	-67.6676	1.04875	58.4714
1.05667	-67.0408	1.055	-10.8581	1.05875	-2.27088	1.05917	-67.6609	1.05542	58.4897
1.06333	-67.0231	1.06167	-10.8576	1.06542	-2.26868	1.06583	-67.6508	1.06208	58.508
1.07	-67.0142	1.06833	-10.859	1.07208	-2.2656	1.0725	-67.6355	1.06875	58.5233
1.07667	-67.0024	1.075	-10.8614	1.07875	-2.26252	1.07917	-67.6305	1.07542	58.5386
1.08333	-66.9906	1.08167	-10.8643	1.08542	-2.26076	1.08583	-67.6389	1.08208	58.5554
1.09	-66.9788	1.08833	-10.8671	1.09208	-2.26076	1.0925	-67.6558	1.08875	58.5691
1.09667	-66.9699	1.095	-10.87	1.09875	-2.2612	1.09917	-67.6727	1.09542	58.5752
1.10333	-66.9582	1.10167	-10.8714	1.10542	-2.26032	1.10583	-67.6913	1.10208	58.5783
1.11	-66.9404	1.10833	-10.8705	1.11208	-2.26032	1.1125	-67.7116	1.10875	58.5859
1.11667	-66.9257	1.115	-10.8686	1.11875	-2.25988	1.11917	-67.7352	1.11542	58.5951
1.12333	-66.9227	1.12167	-10.8676	1.12542	-2.25855	1.12583	-67.7555	1.12208	58.6043
1.13	-66.9257	1.12833	-10.8666	1.13208	-2.25767	1.1325	-67.7656	1.12875	58.6119
1.13667	-66.9316	1.135	-10.8657	1.13875	-2.26076	1.13917	-67.7707	1.13542	58.6211
1.14333	-66.9404	1.14167	-10.8643	1.14542	-2.26604	1.14583	-67.769	1.14208	58.6317
1.15	-66.9522	1.14833	-10.8652	1.15208	-2.27132	1.1525	-67.7758	1.14875	58.6394
1.15667	-66.9611	1.155	-10.8676	1.15875	-2.27572	1.15917	-67.7892	1.15542	58.6424
1.16333	-66.9611	1.16167	-10.8695	1.16542	-2.28013	1.16583	-67.8011	1.16208	58.6455
1.17	-66.9611	1.16833	-10.8714	1.17208	-2.28365	1.1725	-67.8062	1.16875	58.6486
1.17667	-66.9729	1.175	-10.8743	1.17875	-2.28409	1.17917	-67.8163	1.17542	58.6501
1.18333	-66.9818	1.18167	-10.8771	1.18542	-2.28101	1.18583	-67.8399	1.18208	58.647
1.19	-66.9906	1.18833	-10.8781	1.19208	-2.27749	1.1925	-67.8518	1.18875	58.644
1.19667	-66.9936	1.195	-10.8771	1.19875	-2.27528	1.19917	-67.8365	1.19542	58.6409
1.20333	-67.0083	1.20167	-10.8762	1.20542	-2.2722	1.20583	-67.8163	1.20208	58.6394
1.21	-67.026	1.20833	-10.8733	1.21208	-2.26868	1.2125	-67.8095	1.20875	58.6363
1.21667	-67.0349	1.215	-10.8686	1.21875	-2.26736	1.21917	-67.8163	1.21542	58.6348
1.22333	-67.0378	1.22167	-10.8638	1.22542	-2.26824	1.22583	-67.8247	1.22208	58.6348
1.23	-67.0349	1.22833	-10.8604	1.23208	-2.27044	1.2325	-67.8298	1.22875	58.6363
1.23667	-67.0349	1.235	-10.8581	1.23875	-2.27088	1.23917	-67.8315	1.23542	58.6363
1.24333	-67.0349	1.24167	-10.8571	1.24542	-2.26824	1.24583	-67.8349	1.24208	58.6348
1.25	-67.0319	1.24833	-10.8571	1.25208	-2.26384	1.2525	-67.8365	1.24875	58.6348
1.25667	-67.0319	1.255	-10.8585	1.25875	-2.25943	1.25917	-67.8281	1.25542	58.6348
1.26333	-67.0349	1.26167	-10.8614	1.26542	-2.25591	1.26583	-67.8112	1.26208	58.6363
1.27	-67.0525	1.26833	-10.8643	1.27208	-2.25239	1.2725	-67.8062	1.26875	58.6363
1.27667	-67.0792	1.275	-10.8647	1.27875	-2.24887	1.27917	-67.8213	1.27542	58.6348
1.28333	-67.1057	1.28167	-10.8638	1.28542	-2.24755	1.28583	-67.8399	1.28208	58.6394
1.29	-67.1234	1.28833	-10.8633	1.29208	-2.24887	1.2925	-67.8484	1.28875	58.647
1.29667	-67.1323	1.295	-10.8628	1.29875	-2.25063	1.29917	-67.8467	1.29542	58.6562
1.30333	-67.1323	1.30167	-10.8623	1.30542	-2.25063	1.30583	-67.8416	1.30208	58.6653
1.31	-67.1352	1.30833	-10.8609	1.31208	-2.25195	1.3125	-67.8365	1.30875	58.6837
1.31667	-67.1293	1.315	-10.859	1.31875	-2.25415	1.31917	-67.818	1.31542	58.7081
1.32333	-67.1234	1.32167	-10.8571	1.32542	-2.25415	1.32583	-67.7909	1.32208	58.7371
1.33	-67.1204	1.32833	-10.8547	1.33208	-2.25327	1.3325	-67.7673	1.32875	58.7692
1.33667	-67.1293	1.335	-10.8514	1.33875	-2.25415	1.33917	-67.7589	1.33542	58.8074
1.34333	-67.1411	1.34167	-10.8461	1.34542	-2.25591	1.34583	-67.7639	1.34208	58.8593
1.35	-67.1529	1.34833	-10.8404	1.35208	-2.25723	1.3525	-67.7622	1.34875	58.9204
1.35667	-67.1588	1.355	-10.8361	1.35875	-2.25767	1.35917	-67.7606	1.35542	58.9907
1.36333	-67.1618	1.36167	-10.8342	1.36542	-2.25943	1.36583	-67.7606	1.36208	59.0701
1.37	-67.1647	1.36833	-10.8337	1.37208	-2.26164	1.3725	-67.7622	1.36875	59.1617
1.37667	-67.1677	1.375	-10.8347	1.37875	-2.26164	1.37917	-67.7639	1.37542	59.261
1.38333	-67.1735	1.38167	-10.8371	1.38542	-2.26032	1.38583	-67.7504	1.38208	59.3633
1.39	-67.1735	1.38833	-10.8404	1.39208	-2.25899	1.3925	-67.742	1.38875	59.4626
1.39667	-67.1765	1.395	-10.8423	1.39875	-2.25723	1.39917	-67.7504	1.39542	59.5588
1.40333	-67.1854	1.40167	-10.8428	1.40542	-2.25459	1.40583	-67.7741	1.40208	59.652
1.41	-67.1942	1.40833	-10.8423	1.41208	-2.25239	1.4125	-67.7892	1.40875	59.7345
1.41667	-67.2001	1.415	-10.8409	1.41875	-2.25151	1.41917	-67.7791	1.41542	59.8017
1.42333	-67.2031	1.42167	-10.838	1.42542	-2.25239	1.42583	-67.7622	1.42208	59.8536
1.43	-67.206	1.42833	-10.8347	1.43208	-2.25327	1.4325	-67.7538	1.42875	59.8918
1.43667	-67.2119	1.435	-10.8337	1.43875	-2.25195	1.43917	-67.7437	1.43542	59.9101
1.44333	-67.2149	1.44167	-10.8342	1.44542	-2.24931	1.44583	-67.7268	1.44208	59.9055
1.45	-67.2119	1.44833	-10.8347	1.45208	-2.24535	1.4525	-67.7014	1.44875	59.8811
1.45667	-67.206	1.455	-10.8352	1.45875	-2.24094	1.45917	-67.6896	1.45542	59.8398
1.46333	-67.206	1.46167	-10.8366	1.46542	-2.23346	1.46583	-67.6964	1.46208	59.7818
1.47	-67.2031	1.46833	-10.8395	1.47208	-2.22642	1.4725	-67.7014	1.46875	59.7085
1.47667	-67.1913	1.475	-10.8433	1.47875	-2.22157	1.47917	-67.693	1.47542	59.6199
1.48333	-67.1706	1.48167	-10.8476	1.48542	-2.21981	1.48583	-67.6744	1.48208	59.5222
1.49	-67.1529	1.48833	-10.8523	1.49208	-2.21893	1.4925	-67.6643	1.48875	59.4229
1.49667	-67.1381	1.495	-10.8576	1.49875	-2.21849	1.49917	-67.6643	1.49542	59.3252
1.50333	-67.1204	1.50167	-10.8619	1.50542	-2.21761	1.50583	-67.6525	1.50208	59.2289
1.51	-67.1057	1.50833	-10.8638	1.51208	-2.21585	1.5125	-67.6322	1.50875	59.1419
1.51667	-67.0969	1.515	-10.8633	1.51875	-2.21233	1.51917	-67.6187	1.51542	59.0686
1.52333	-67.0969	1.52167	-10.8623	1.52542	-2.20748	1.52583	-67.6288	1.52208	59.0075
1.53	-67.1116	1.52833	-10.8614	1.53208	-2.20176	1.5325	-67.6491	1.52875	58.9586
1.53667	-67.1234	1.535	-10.8609	1.53875	-2.19604	1.53917	-67.6659	1.53542	58.9174
1.54333	-67.1263	1.54167	-10.8609	1.54542	-2.19163	1.54583	-67.6862	1.54208	58.8853
1.55	-67.1293	1.54833	-10.8609	1.55208	-2.18811	1.5525	-67.7065	1.54875	58.8639
1.55667	-67.1381	1.555	-10.8619	1.55875	-2.18459	1.55917	-67.7099	1.55542	58.8456
1.56333	-67.15	1.56167	-10.8623	1.56542	-2.18283	1.56583	-67.6896	1.56208	58.8318
1.57	-67.1558	1.56833	-10.8609	1.57208	-2.18195	1.5725	-67.6525	1.56875	58.8227
1.57667	-67.1558	1.575	-10.8595	1.57875	-2.18239	1.57917	-67.6119	1.57542	58.8165
1.58333	-67.1647	1.58167	-10.859	1.58542	-2.18239	1.58583	-67.5781	1.58208	58.815
1.59	-67.1735	1.58833	-10.8595	1.59208	-2.18327	1.5925	-67.5545	1.58875	58.812
1.59667	-67.1765	1.595	-10.8609	1.59875	-2.18371	1.59917	-67.5393	1.59542	58.8089
1.60333	-67.1706	1.60167	-10.8628	1.60542	-2.18195	1.60583	-67.5359	1.60208	58.8089
1.61	-67.1677	1.60833	-10.8647	1.61208	-2.17799	1.6125	-67.5443	1.60875	58.8104
1.61667	-67.1706	1.615	-10.8662	1.61875	-2.17534	1.61917	-67.5595	1.61542	58.812
1.62333	-67.1706	1.62167	-10.8666	1.62542	-2.17578	1.62583	-67.5747	1.62208	58.812
1.63	-67.1677	1.62833	-10.8662	1.63208	-2.17843	1.6325	-67.5866	1.62875	58.8165
1.63667	-67.1824	1.635	-10.8633	1.63875	-2.18195	1.63917	-67.5933	1.63542	58.8257
1.64333	-67.209	1.64167	-10.859	1.64542	-2.18635	1.64583	-67.5984	1.64208	58.8349
1.65	-67.2326	1.64833	-10.8552	1.65208	-2.19163	1.6525	-67.6035	1.64875	58.841
1.65667	-67.2474	1.655	-10.8523	1.65875	-2.19604	1.65917	-67.6119	1.65542	58.8456
1.66333	-67.2651	1.66167	-10.8495	1.66542	-2.19692	1.66583	-67.6204	1.66208	58.8532
1.67	-67.2709	1.66833	-10.8481	1.67208	-2.19604	1.6725	-67.6254	1.66875	58.8624
1.67667	-67.2532	1.675	-10.8476	1.67875	-2.19692	1.67917	-67.6389	1.67542	58.87
1.68333	-67.209	1.68167	-10.8481	1.68542	-2.19956	1.68583	-67.6643	1.68208	58.8777
1.69	-67.1558	1.68833	-10.8476	1.69208	-2.2044	1.6925	-67.693	1.68875	58.8914
1.69667	-67.1057	1.695	-10.8461	1.69875	-2.21145	1.69917	-67.7065	1.69542	58.9082
1.70333	-67.0644	1.70167	-10.8438	1.70542	-2.22025	1.70583	-67.7031	1.70208	58.928
1.71	-67.0437	1.70833	-10.8404	1.71208	-2.22774	1.7125	-67.693	1.70875	58.9479
1.71667	-67.0408	1.715	-10.8366	1.71875	-2.23478	1.71917	-67.6913	1.71542	58.9723
1.72333	-67.0525	1.72167	-10.8342	1.72542	-2.24138	1.72583	-67.698	1.72208	59.0059
1.73	-67.0644	1.72833	-10.8337	1.73208	-2.24711	1.7325	-67.7149	1.72875	59.038
1.73667	-67.0821	1.735	-10.8337	1.73875	-2.25063	1.73917	-67.7301	1.73542	59.0624
1.74333	-67.0939	1.74167	-10.8333	1.74542	-2.25195	1.74583	-67.7521	1.74208	59.0747
1.75	-67.0998	1.74833	-10.8333	1.75208	-2.25371	1.7525	-67.7825	1.74875	59.0793
1.75667	-67.0998	1.755	-10.8323	1.75875	-2.25415	1.75917	-67.8045	1.75542	59.0731
1.76333	-67.1027	1.76167	-10.8299	1.76542	-2.25195	1.76583	-67.8146	1.76208	59.0563
1.77	-67.1057	1.76833	-10.8266	1.77208	-2.24799	1.7725	-67.8197	1.76875	59.035
1.77667	-67.1146	1.775	-10.8237	1.77875	-2.24447	1.77917	-67.8365	1.77542	59.0166
1.78333	-67.1204	1.78167	-10.8213	1.78542	-2.23962	1.78583	-67.8686	1.78208	59.0044
1.79	-67.1204	1.78833	-10.8209	1.79208	-2.2339	1.7925	-67.9092	1.78875	58.9952
1.79667	-67.1263	1.795	-10.8209	1.79875	-2.22642	1.79917	-67.9565	1.79542	58.9876
1.80333	-67.1411	1.80167	-10.8209	1.80542	-2.21937	1.80583	-67.9936	1.80208	58.9815
1.81	-67.1588	1.80833	-10.8194	1.81208	-2.21453	1.8125	-68.0156	1.80875	58.9785
1.81667	-67.1765	1.815	-10.8175	1.81875	-2.21057	1.81917	-68.0207	1.81542	58.9785
1.82333	-67.2031	1.82167	-10.8166	1.82542	-2.20572	1.82583	-68.0207	1.82208	58.9769
1.83	-67.2356	1.82833	-10.8156	1.83208	-2.2	1.8325	-68.0207	1.82875	58.9739
1.83667	-67.268	1.835	-10.8147	1.83875	-2.19604	1.83917	-68.0257	1.83542	58.9723
1.84333	-67.2975	1.84167	-10.8142	1.84542	-2.1934	1.84583	-68.0477	1.84208	58.9739
1.85	-67.3211	1.84833	-10.8156	1.85208	-2.19075	1.8525	-68.0866	1.84875	58.9723
1.85667	-67.3359	1.855	-10.8151	1.85875	-2.18987	1.85917	-68.1321	1.85542	58.9678
1.86333	-67.3477	1.86167	-10.8118	1.86542	-2.1934	1.86583	-68.171	1.86208	58.9616
1.87	-67.3594	1.86833	-10.8066	1.87208	-2.19912	1.8725	-68.1963	1.86875	58.9586
1.87667	-67.3713	1.875	-10.8037	1.87875	-2.20484	1.87917	-68.2132	1.87542	58.9555
1.88333	-67.3949	1.88167	-10.8037	1.88542	-2.21057	1.88583	-68.22	1.88208	58.9494
1.89	-67.4126	1.88833	-10.8042	1.89208	-2.21497	1.8925	-68.2216	1.88875	58.9433
1.89667	-67.4244	1.895	-10.8066	1.89875	-2.21585	1.89917	-68.2166	1.89542	58.9403
1.90333	-67.4215	1.90167	-10.8118	1.90542	-2.21365	1.90583	-68.2183	1.90208	58.9357
1.91	-67.4126	1.90833	-10.818	1.91208	-2.2088	1.9125	-68.22	1.90875	58.928
1.91667	-67.4096	1.915	-10.8223	1.91875	-2.20396	1.91917	-68.22	1.91542	58.9189
1.92333	-67.4038	1.92167	-10.8242	1.92542	-2.19868	1.92583	-68.2115	1.92208	58.9113
1.93	-67.4008	1.92833	-10.8261	1.93208	-2.19428	1.9325	-68.2031	1.92875	58.9067
1.93667	-67.4008	1.935	-10.8261	1.93875	-2.19251	1.93917	-68.2065	1.93542	58.9006
1.94333	-67.4067	1.94167	-10.8247	1.94542	-2.1934	1.94583	-68.2166	1.94208	58.896
1.95	-67.4067	1.94833	-10.8218	1.95208	-2.1956	1.9525	-68.2369	1.94875	58.8914
1.95667	-67.3978	1.955	-10.8209	1.95875	-2.19956	1.95917	-68.2521	1.95542	58.8899
1.96333	-67.3831	1.96167	-10.819	1.96542	-2.20396	1.96583	-68.2554	1.96208	58.8883
1.97	-67.3713	1.96833	-10.8166	1.97208	-2.20528	1.9725	-68.2436	1.96875	58.8853
1.97667	-67.3624	1.975	-10.8147	1.97875	-2.20396	1.97917	-68.2216	1.97542	58.8838
1.98333	-67.3565	1.98167	-10.8147	1.98542	-2.2022	1.98583	-68.1963	1.98208	58.8853
1.99	-67.3565	1.98833	-10.8151	1.99208	-2.20264	1.9925	-68.1642	1.98875	58.8868
1.99667	-67.3624	1.995	-10.8151	1.99875	-2.20308	1.99917	-68.1372	1.99542	58.8868
2.00333	-67.3565	2.00167	-10.8137	2.00542	-2.20088	2.00583	-68.1237	2.00208	58.8838
2.01	-67.3447	2.00833	-10.8137	2.01208	-2.2	2.0125	-68.1304	2.00875	58.8822
2.01667	-67.3329	2.015	-10.8142	2.01875	-2.20176	2.01917	-68.1389	2.01542	58.8822
2.02333	-67.3182	2.02167	-10.8142	2.02542	-2.20484	2.02583	-68.1406	2.02208	58.8792
2.03	-67.2975	2.02833	-10.8137	2.03208	-2.20748	2.0325	-68.1457	2.02875	58.8746
2.03667	-67.2828	2.035	-10.8123	2.03875	-2.21013	2.03917	-68.1575	2.03542	58.87
2.04333	-67.2798	2.04167	-10.8104	2.04542	-2.21365	2.04583	-68.1659	2.04208	58.87
2.05	-67.2798	2.04833	-10.8085	2.05208	-2.21585	2.0525	-68.1642	2.04875	58.87
2.05667	-67.2768	2.055	-10.8061	2.05875	-2.21717	2.05917	-68.1625	2.05542	58.8685
2.06333	-67.2739	2.06167	-10.8032	2.06542	-2.21761	2.06583	-68.171	2.06208	58.867
2.07	-67.2768	2.06833	-10.7999	2.07208	-2.21849	2.0725	-68.1794	2.06875	58.8685
2.07667	-67.2709	2.075	-10.7965	2.07875	-2.22069	2.07917	-68.1811	2.07542	58.87
2.08333	-67.2591	2.08167	-10.7946	2.08542	-2.22377	2.08583	-68.1693	2.08208	58.87
2.09	-67.2562	2.08833	-10.7946	2.09208	-2.22906	2.0925	-68.1541	2.08875	58.867
2.09667	-67.2621	2.095	-10.7946	2.09875	-2.23434	2.09917	-68.1389	2.09542	58.8639
2.10333	-67.268	2.10167	-10.7965	2.10542	-2.23962	2.10583	-68.1152	2.10208	58.8608
2.11	-67.268	2.10833	-10.7989	2.11208	-2.2427	2.1125	-68.0882	2.10875	58.8593
2.11667	-67.2591	2.115	-10.8018	2.11875	-2.24315	2.11917	-68.0646	2.11542	59.3542
2.12333	-67.2532	2.12167	-10.8037	2.12542	-2.24359	2.12583	-68.0528	2.12208	71.7803
2.13	-67.2474	2.12833	-10.8051	2.13208	-2.24579	2.1325	-68.0376	2.12875	116.449
2.13667	-67.2414	2.135	-10.807	2.13875	-2.24887	2.13917	-68.0173	2.13542	181.135
2.14333	-67.2385	2.14167	-10.808	2.14542	-2.25063	2.14583	-67.9953	2.14208	237.647
2.15	-67.2414	2.14833	-10.8089	2.15208	-2.25195	2.1525	-67.975	2.14875	260.827
2.15667	-67.2444	2.155	-10.8104	2.15875	-2.25415	2.15917	-67.948	2.15542	260.986
2.16333	-67.2503	2.16167	-10.8128	2.16542	-2.25591	2.16583	-67.9143	2.16208	243.271
2.17	-67.2591	2.16833	-10.8147	2.17208	-2.25459	2.1725	-67.8889	2.16875	192.141
2.17667	-67.2739	2.175	-10.8151	2.17875	-2.25195	2.17917	-67.8822	2.17542	120.705
2.18333	-67.2945	2.18167	-10.8147	2.18542	-2.24975	2.18583	-67.8872	2.18208	57.2847
2.19	-67.3211	2.18833	-10.8137	2.19208	-2.24755	2.1925	-67.8923	2.18875	27.0822
2.19667	-67.3506	2.195	-10.8109	2.19875	-2.24667	2.19917	-67.9041	2.19542	19.3128
2.20333	-67.3772	2.20167	-10.8075	2.20542	-2.24711	2.20583	-67.9193	2.20208	17.3991
2.21	-67.4008	2.20833	-10.8056	2.21208	-2.24975	2.2125	-67.9345	2.20875	16.5789
2.21667	-67.4155	2.215	-10.8051	2.21875	-2.25107	2.21917	-67.9429	2.21542	15.9848
2.22333	-67.4215	2.22167	-10.8061	2.22542	-2.24843	2.22583	-67.9379	2.22208	15.4945
2.23	-67.4303	2.22833	-10.8075	2.23208	-2.24315	2.2325	-67.9261	2.22875	15.076
2.23667	-67.4421	2.235	-10.8089	2.23875	-2.23654	2.23917	-67.9109	2.23542	14.7278
2.24333	-67.448	2.24167	-10.8113	2.24542	-2.23082	2.24583	-67.9058	2.24208	14.4575
2.25	-67.4333	2.24833	-10.8128	2.25208	-2.22642	2.2525	-67.9041	2.24875	14.2727
2.25667	-67.4185	2.255	-10.8137	2.25875	-2.22421	2.25917	-67.9007	2.25542	14.1749
2.26333	-67.4038	2.26167	-10.8132	2.26542	-2.22553	2.26583	-67.9041	2.26208	14.1566
2.27	-67.4008	2.26833	-10.8118	2.27208	-2.22994	2.2725	-67.916	2.26875	14.2009
2.27667	-67.4067	2.275	-10.8113	2.27875	-2.23654	2.27917	-67.9328	2.27542	14.2498
2.28333	-67.4303	2.28167	-10.8109	2.28542	-2.24182	2.28583	-67.9413	2.28208	14.2009
2.29	-67.4657	2.28833	-10.8109	2.29208	-2.24447	2.2925	-67.9345	2.28875	13.9092
2.29667	-67.5071	2.295	-10.8104	2.29875	-2.24359	2.29917	-67.9244	2.29542	13.2341
2.30333	-67.5366	2.30167	-10.8104	2.30542	-2.24006	2.30583	-67.9075	2.30208	12.0901
2.31	-67.5483	2.30833	-10.8118	2.31208	-2.2361	2.3125	-67.8855	2.30875	10.4911
2.31667	-67.5454	2.315	-10.8142	2.31875	-2.23126	2.31917	-67.8636	2.31542	8.54833
2.32333	-67.5306	2.32167	-10.8156	2.32542	-2.22597	2.32583	-67.8501	2.32208	6.44065
2.33	-67.5129	2.32833	-10.8147	2.33208	-2.22069	2.3325	-67.8551	2.32875	4.38184
2.33667	-67.5071	2.335	-10.8137	2.33875	-2.21849	2.33917	-67.8686	2.33542	2.55824
2.34333	-67.5188	2.34167	-10.8137	2.34542	-2.21805	2.34583	-67.8872	2.34208	1.0905
2.35	-67.5336	2.34833	-10.8132	2.35208	-2.21717	2.3525	-67.9058	2.34875	-0.00305
2.35667	-67.5454	2.355	-10.8109	2.35875	-2.21629	2.35917	-67.921	2.35542	-0.77434
2.36333	-67.5572	2.36167	-10.808	2.36542	-2.21453	2.36583	-67.9227	2.36208	-1.30279
2.37	-67.572	2.36833	-10.807	2.37208	-2.21277	2.3725	-67.9143	2.36875	-1.66476
2.37667	-67.5837	2.375	-10.8061	2.37875	-2.21101	2.37917	-67.9075	2.37542	-1.91066
2.38333	-67.5897	2.38167	-10.8042	2.38542	-2.21101	2.38583	-67.9041	2.38208	-2.07866
2.39	-67.6015	2.38833	-10.8018	2.39208	-2.21409	2.3925	-67.9041	2.38875	-2.19168
2.39667	-67.628	2.395	-10.8013	2.39875	-2.21893	2.39917	-67.9041	2.39542	-2.26347
2.40333	-67.6634	2.40167	-10.8027	2.40542	-2.22509	2.40583	-67.9075	2.40208	-2.30776
2.41	-67.687	2.40833	-10.8032	2.41208	-2.23038	2.4125	-67.916	2.40875	-2.32761
2.41667	-67.7018	2.415	-10.8023	2.41875	-2.23434	2.41917	-67.9244	2.41542	-2.33067
2.42333	-67.7165	2.42167	-10.8013	2.42542	-2.23742	2.42583	-67.9244	2.42208	-2.31845
2.43	-67.7284	2.42833	-10.8008	2.43208	-2.23874	2.4325	-67.916	2.42875	-2.29554
2.43667	-67.7372	2.435	-10.8004	2.43875	-2.23786	2.43917	-67.9143	2.43542	-2.26499
2.44333	-67.746	2.44167	-10.7994	2.44542	-2.2361	2.44583	-67.921	2.44208	-2.22681
2.45	-67.7638	2.44833	-10.798	2.45208	-2.23698	2.4525	-67.9379	2.44875	-2.18557
2.45667	-67.7815	2.455	-10.7975	2.45875	-2.2427	2.45917	-67.9531	2.45542	-2.14281
2.46333	-67.7903	2.46167	-10.7985	2.46542	-2.24975	2.46583	-67.975	2.46208	-2.10005
2.47	-67.7991	2.46833	-10.797	2.47208	-2.25591	2.4725	-68.0021	2.46875	-2.05728
2.47667	-67.808	2.475	-10.7942	2.47875	-2.26296	2.47917	-68.0224	2.47542	-2.01452
2.48333	-67.811	2.48167	-10.7908	2.48542	-2.27352	2.48583	-68.0325	2.48208	-1.97175
2.49	-67.808	2.48833	-10.7899	2.49208	-2.28585	2.4925	-68.0409	2.48875	-1.92899
2.49667	-67.811	2.495	-10.7899	2.49875	-2.2951	2.49917	-68.0561	2.49542	-1.88622
2.50333	-67.8228	2.50167	-10.7908	2.50542	-2.30126	2.50583	-68.0679	2.50208	-1.84193
2.51	-67.8346	2.50833	-10.7918	2.51208	-2.3061	2.5125	-68.0662	2.50875	-1.80069
2.51667	-67.8435	2.515	-10.7942	2.51875	-2.31051	2.51917	-68.0662	2.51542	-1.76404
2.52333	-67.8523	2.52167	-10.797	2.52542	-2.31227	2.52583	-68.0713	2.52208	-1.73502
2.53	-67.867	2.52833	-10.798	2.53208	-2.31139	2.5325	-68.0815	2.52875	-1.70906
2.53667	-67.8789	2.535	-10.7965	2.53875	-2.31183	2.53917	-68.0798	2.53542	-1.68462
2.54333	-67.8847	2.54167	-10.7946	2.54542	-2.31491	2.54583	-68.0713	2.54208	-1.66324
2.55	-67.8818	2.54833	-10.7946	2.55208	-2.31975	2.5525	-68.0713	2.54875	-1.64644
2.55667	-67.8759	2.555	-10.7956	2.55875	-2.32107	2.55917	-68.0899	2.55542	-1.62964
2.56333	-67.87	2.56167	-10.7961	2.56542	-2.31843	2.56583	-68.1136	2.56208	-1.60978
2.57	-67.87	2.56833	-10.797	2.57208	-2.31359	2.5725	-68.1254	2.56875	-1.5884
2.57667	-67.8847	2.575	-10.7989	2.57875	-2.30786	2.57917	-68.1271	2.57542	-1.56854
2.58333	-67.9054	2.58167	-10.8008	2.58542	-2.30082	2.58583	-68.1321	2.58208	-1.54869
2.59	-67.932	2.58833	-10.8018	2.59208	-2.29113	2.5925	-68.1473	2.58875	-1.52578
2.59667	-67.9438	2.595	-10.8027	2.59875	-2.28189	2.59917	-68.1558	2.59542	-1.49829
2.60333	-67.9408	2.60167	-10.8042	2.60542	-2.27352	2.60583	-68.1389	2.60208	-1.47538
2.61	-67.9261	2.60833	-10.8056	2.61208	-2.26648	2.6125	-68.1068	2.60875	-1.45552
2.61667	-67.9024	2.615	-10.8061	2.61875	-2.26164	2.61917	-68.0832	2.61542	-1.43414
2.62333	-67.8789	2.62167	-10.8056	2.62542	-2.25855	2.62583	-68.073	2.62208	-1.40818
2.63	-67.8641	2.62833	-10.8051	2.63208	-2.25635	2.6325	-68.0662	2.62875	-1.38068
2.63667	-67.867	2.635	-10.8042	2.63875	-2.25547	2.63917	-68.0561	2.63542	-1.35472
2.64333	-67.8818	2.64167	-10.8032	2.64542	-2.25767	2.64583	-68.0528	2.64208	-1.3257
2.65	-67.8966	2.64833	-10.8018	2.65208	-2.26208	2.6525	-68.0696	2.64875	-1.29057
2.65667	-67.9201	2.655	-10.7999	2.65875	-2.26604	2.65917	-68.0983	2.65542	-1.25392
2.66333	-67.9438	2.66167	-10.7994	2.66542	-2.2678	2.66583	-68.1271	2.66208	-1.21574
2.67	-67.9644	2.66833	-10.798	2.67208	-2.27132	2.6725	-68.1473	2.66875	-1.17755
2.67667	-67.9703	2.675	-10.7961	2.67875	-2.27661	2.67917	-68.1693	2.67542	-1.13632
2.68333	-67.9703	2.68167	-10.7937	2.68542	-2.27881	2.68583	-68.1946	2.68208	-1.09355
2.69	-67.9674	2.68833	-10.7942	2.69208	-2.27616	2.6925	-68.2132	2.68875	-1.05079
2.69667	-67.9556	2.695	-10.7975	2.69875	-2.27132	2.69917	-68.2082	2.69542	-1.00649
2.70333	-67.932	2.70167	-10.8004	2.70542	-2.26692	2.70583	-68.1862	2.70208	-0.96068
2.71	-67.9084	2.70833	-10.8027	2.71208	-2.26296	2.7125	-68.1693	2.70875	-0.90875
2.71667	-67.8966	2.715	-10.8056	2.71875	-2.25943	2.71917	-68.1676	2.71542	-0.85529
2.72333	-67.9024	2.72167	-10.8089	2.72542	-2.26032	2.72583	-68.1778	2.72208	-0.79878
2.73	-67.9201	2.72833	-10.8094	2.73208	-2.26604	2.7325	-68.193	2.72875	-0.73922
2.73667	-67.9379	2.735	-10.807	2.73875	-2.27308	2.73917	-68.2132	2.73542	-0.67507
2.74333	-67.9556	2.74167	-10.8037	2.74542	-2.28057	2.74583	-68.2318	2.74208	-0.6094
2.75	-67.9674	2.74833	-10.8023	2.75208	-2.28981	2.7525	-68.2436	2.74875	-0.54525
2.75667	-67.9674	2.755	-10.8023	2.75875	-2.2973	2.75917	-68.2386	2.75542	-0.47957
2.76333	-67.9585	2.76167	-10.8027	2.76542	-2.30258	2.76583	-68.2216	2.76208	-0.41085
2.77	-67.9497	2.76833	-10.8023	2.77208	-2.30566	2.7725	-68.2031	2.76875	-0.33906
2.77667	-67.9497	2.775	-10.8018	2.77875	-2.30786	2.77917	-68.1913	2.77542	-0.26575
2.78333	-67.9467	2.78167	-10.8018	2.78542	-2.30874	2.78583	-68.1896	2.78208	-0.19397
2.79	-67.9467	2.78833	-10.8013	2.79208	-2.30742	2.7925	-68.1862	2.78875	-0.12066
2.79667	-67.9497	2.795	-10.8013	2.79875	-2.30522	2.79917	-68.1879	2.79542	-0.04582
2.80333	-67.9556	2.80167	-10.8032	2.80542	-2.30214	2.80583	-68.1845	2.80208	0.02749
2.81	-67.9497	2.80833	-10.807	2.81208	-2.29774	2.8125	-68.1778	2.80875	0.09622
2.81667	-67.9408	2.815	-10.8109	2.81875	-2.29422	2.81917	-68.1659	2.81542	0.16495
2.82333	-67.9349	2.82167	-10.8132	2.82542	-2.29157	2.82583	-68.144	2.82208	0.23215
2.83	-67.9408	2.82833	-10.8132	2.83208	-2.29069	2.8325	-68.1152	2.82875	0.29935
2.83667	-67.9526	2.835	-10.8118	2.83875	-2.28981	2.83917	-68.0866	2.83542	0.36503
2.84333	-67.9615	2.84167	-10.8085	2.84542	-2.28937	2.84583	-68.0764	2.84208	0.4307
2.85	-67.9703	2.84833	-10.8047	2.85208	-2.28849	2.8525	-68.0798	2.84875	0.49332
2.85667	-67.9792	2.855	-10.8018	2.85875	-2.28409	2.85917	-68.1051	2.85542	0.55441
2.86333	-67.988	2.86167	-10.8004	2.86542	-2.27837	2.86583	-68.1473	2.86208	0.6094
2.87	-67.9939	2.86833	-10.7994	2.87208	-2.27264	2.8725	-68.198	2.86875	0.65827
2.87667	-67.9969	2.875	-10.7989	2.87875	-2.26736	2.87917	-68.2369	2.87542	0.70562
2.88333	-67.9998	2.88167	-10.7975	2.88542	-2.26208	2.88583	-68.2605	2.88208	0.74685
2.89	-68.0117	2.88833	-10.7961	2.89208	-2.25988	2.8925	-68.274	2.88875	0.78504
2.89667	-68.0205	2.895	-10.7946	2.89875	-2.26252	2.89917	-68.2706	2.89542	0.82322
2.90333	-68.0264	2.90167	-10.7932	2.90542	-2.26692	2.90583	-68.2453	2.90208	0.85835
2.91	-68.0294	2.90833	-10.7904	2.91208	-2.2722	2.9125	-68.2014	2.90875	0.89042
2.91667	-68.0323	2.915	-10.7875	2.91875	-2.27749	2.91917	-68.1541	2.91542	0.91791
2.92333	-68.0382	2.92167	-10.7851	2.92542	-2.28189	2.92583	-68.1136	2.92208	0.9454
2.93	-68.05	2.92833	-10.7842	2.93208	-2.28277	2.9325	-68.0747	2.92875	0.97137
2.93667	-68.0559	2.935	-10.7837	2.93875	-2.28101	2.93917	-68.0392	2.93542	0.9958
2.94333	-68.0589	2.94167	-10.7842	2.94542	-2.27969	2.94583	-68.0207	2.94208	1.02024
2.95	-68.0529	2.94833	-10.7851	2.95208	-2.27749	2.9525	-68.0291	2.94875	1.04315
2.95667	-68.0471	2.955	-10.7861	2.95875	-2.27484	2.95917	-68.0528	2.95542	1.06453
2.96333	-68.0382	2.96167	-10.7865	2.96542	-2.27484	2.96583	-68.0798	2.96208	1.08439
2.97	-68.0234	2.96833	-10.7851	2.97208	-2.27925	2.9725	-68.095	2.96875	1.09966
2.97667	-68.0057	2.975	-10.7822	2.97875	-2.28409	2.97917	-68.1068	2.97542	1.11188
2.98333	-67.9998	2.98167	-10.7803	2.98542	-2.28497	2.98583	-68.1085	2.98208	1.12104
2.99	-67.9969	2.98833	-10.7789	2.99208	-2.28497	2.9925	-68.1034	2.98875	1.13021
2.99667	-67.991	2.995	-10.7784	2.99875	-2.28717	2.99917	-68.095	2.99542	1.13784
3.00333	-67.9792	3.00167	-10.777	3.00542	-2.28981	3.00583	-68.0815	3.00208	1.14395
3.01	-67.9733	3.00833	-10.7751	3.01208	-2.28981	3.0125	-68.073	3.00875	1.14853
3.01667	-67.9703	3.015	-10.7746	3.01875	-2.28585	3.01917	-68.0696	3.01542	1.15464
3.02333	-67.9644	3.02167	-10.776	3.02542	-2.28189	3.02583	-68.073	3.02208	1.16228
3.03	-67.9615	3.02833	-10.7784	3.03208	-2.27881	3.0325	-68.0713	3.02875	1.16686
3.03667	-67.9615	3.035	-10.7803	3.03875	-2.27616	3.03917	-68.0696	3.03542	1.16992
3.04333	-67.9644	3.04167	-10.7822	3.04542	-2.27396	3.04583	-68.0578	3.04208	1.17144
3.05	-67.9585	3.04833	-10.7842	3.05208	-2.27308	3.0525	-68.0325	3.04875	1.17297
3.05667	-67.9526	3.055	-10.7856	3.05875	-2.27528	3.05917	-68.0004	3.05542	1.17297
3.06333	-67.9497	3.06167	-10.7861	3.06542	-2.27837	3.06583	-67.9666	3.06208	1.17144
3.07	-67.9526	3.06833	-10.7861	3.07208	-2.28057	3.0725	-67.9413	3.06875	1.17144
3.07667	-67.9526	3.075	-10.7861	3.07875	-2.28013	3.07917	-67.9244	3.07542	1.17144
3.08333	-67.9438	3.08167	-10.7861	3.08542	-2.27837	3.08583	-67.9193	3.08208	1.16992
3.09	-67.9379	3.08833	-10.7856	3.09208	-2.27793	3.0925	-67.9295	3.08875	1.17144
3.09667	-67.932	3.095	-10.7856	3.09875	-2.27969	3.09917	-67.9514	3.09542	1.17297
3.10333	-67.929	3.10167	-10.7856	3.10542	-2.28189	3.10583	-67.975	3.10208	1.17144
3.11	-67.9261	3.10833	-10.7856	3.11208	-2.28233	3.1125	-68.0004	3.10875	1.16839
3.11667	-67.932	3.115	-10.7875	3.11875	-2.28189	3.11917	-68.0257	3.11542	1.16533
3.12333	-67.9467	3.12167	-10.7899	3.12542	-2.27793	3.12583	-68.046	3.12208	1.16381
3.13	-67.9762	3.12833	-10.7923	3.13208	-2.27	3.1325	-68.0528	3.12875	1.16228
3.13667	-68.0117	3.135	-10.7923	3.13875	-2.25943	3.13917	-68.0528	3.13542	1.16228
3.14333	-68.0411	3.14167	-10.7899	3.14542	-2.25107	3.14583	-68.0595	3.14208	1.16228
3.15	-68.0677	3.14833	-10.7851	3.15208	-2.24623	3.1525	-68.0679	3.14875	1.16533
3.15667	-68.0884	3.155	-10.7794	3.15875	-2.24226	3.15917	-68.0679	3.15542	1.16992
3.16333	-68.1031	3.16167	-10.7751	3.16542	-2.23918	3.16583	-68.0679	3.16208	1.16992
3.17	-68.106	3.16833	-10.7732	3.17208	-2.23874	3.1725	-68.0849	3.16875	1.16992
3.17667	-68.0943	3.175	-10.7732	3.17875	-2.23918	3.17917	-68.1051	3.17542	1.16839
3.18333	-68.0736	3.18167	-10.7741	3.18542	-2.23918	3.18583	-68.1034	3.18208	1.16839
3.19	-68.05	3.18833	-10.7741	3.19208	-2.23786	3.1925	-68.0899	3.18875	1.16686
3.19667	-68.0353	3.195	-10.7737	3.19875	-2.23654	3.19917	-68.0882	3.19542	1.16686
3.20333	-68.0264	3.20167	-10.7722	3.20542	-2.2361	3.20583	-68.1	3.20208	1.16686
3.21	-68.0353	3.20833	-10.7703	3.21208	-2.23698	3.2125	-68.1034	3.20875	1.16686
3.21667	-68.05	3.215	-10.7694	3.21875	-2.23786	3.21917	-68.0983	3.21542	1.16686
3.22333	-68.0795	3.22167	-10.7684	3.22542	-2.23566	3.22583	-68.0983	3.22208	1.16686
3.23	-68.106	3.22833	-10.7679	3.23208	-2.23258	3.2325	-68.1017	3.22875	1.16533
3.23667	-68.1297	3.235	-10.7675	3.23875	-2.23082	3.23917	-68.0899	3.23542	1.16533
3.24333	-68.1474	3.24167	-10.7679	3.24542	-2.2295	3.24583	-68.0696	3.24208	1.16686
3.25	-68.1504	3.24833	-10.7684	3.25208	-2.22509	3.2525	-68.0595	3.24875	1.16533
3.25667	-68.1474	3.255	-10.7679	3.25875	-2.21805	3.25917	-68.0578	3.25542	1.16381
3.26333	-68.1356	3.26167	-10.7675	3.26542	-2.21321	3.26583	-68.0511	3.26208	1.16381
3.27	-68.1267	3.26833	-10.7689	3.27208	-2.21145	3.2725	-68.0342	3.26875	1.16228
3.27667	-68.1208	3.275	-10.7713	3.27875	-2.2088	3.27917	-68.0257	3.27542	1.1577
3.28333	-68.112	3.28167	-10.7718	3.28542	-2.20484	3.28583	-68.0207	3.28208	1.15006
3.29	-68.106	3.28833	-10.7718	3.29208	-2.20132	3.2925	-68.0173	3.28875	1.14395
3.29667	-68.115	3.295	-10.7708	3.29875	-2.19648	3.29917	-68.0105	3.29542	1.13937
3.30333	-68.1297	3.30167	-10.7708	3.30542	-2.18767	3.30583	-68.0038	3.30208	1.13479
3.31	-68.1385	3.30833	-10.7698	3.31208	-2.17402	3.3125	-68.0105	3.30875	1.13021
3.31667	-68.1415	3.315	-10.7684	3.31875	-2.15861	3.31917	-68.024	3.31542	1.13021
3.32333	-68.1444	3.32167	-10.7679	3.32542	-2.13924	3.32583	-68.0342	3.32208	1.13173
3.33	-68.1444	3.32833	-10.7694	3.33208	-2.11503	3.3325	-68.0291	3.32875	1.13632
3.33667	-68.1385	3.335	-10.7713	3.33875	-2.08597	3.33917	-68.0325	3.33542	1.14242
3.34333	-68.1356	3.34167	-10.7732	3.34542	-2.04943	3.34583	-68.0494	3.34208	1.15006
3.35	-68.1297	3.34833	-10.7746	3.35208	-1.99836	3.3525	-68.0646	3.34875	1.15923
3.35667	-68.1208	3.355	-10.776	3.35875	-1.91735	3.35917	-68.0713	3.35542	1.16992
3.36333	-68.106	3.36167	-10.7756	3.36542	-1.79496	3.36583	-68.0815	3.36208	1.18213
3.37	-68.0854	3.36833	-10.7727	3.37208	-1.61797	3.3725	-68.1068	3.36875	1.19283
3.37667	-68.0589	3.375	-10.7689	3.37875	-1.37715	3.37917	-68.1338	3.37542	1.20352
3.38333	-68.0264	3.38167	-10.766	3.38542	-1.0738	3.38583	-68.1609	3.38208	1.21726
3.39	-68.0028	3.38833	-10.7651	3.39208	-0.726	3.3925	-68.1794	3.38875	1.23406
3.39667	-67.9969	3.395	-10.766	3.39875	-0.3729	3.39917	-68.1744	3.39542	1.25392
3.40333	-68.0057	3.40167	-10.7684	3.40542	-0.059	3.40583	-68.1186	3.40208	1.27683
3.41	-68.0087	3.40833	-10.7722	3.41208	0.1739	3.4125	-67.9936	3.40875	1.30126
3.41667	-68.0175	3.415	-10.7746	3.41875	0.28881	3.41917	-67.818	3.41542	1.32876
3.42333	-68.0234	3.42167	-10.776	3.42542	0.26856	3.42583	-67.6271	3.42208	1.35778
3.43	-68.0264	3.42833	-10.7746	3.43208	0.12371	3.4325	-67.4362	3.42875	1.38527
3.43667	-68.0234	3.435	-10.7703	3.43875	-0.10654	3.43917	-67.2369	3.43542	1.41734
3.44333	-68.0087	3.44167	-10.7627	3.44542	-0.37334	3.44583	-67.0207	3.44208	1.45247
3.45	-67.9969	3.44833	-10.7531	3.45208	-0.62562	3.4525	-66.7758	3.44875	1.49218
3.45667	-67.9851	3.455	-10.7441	3.45875	-0.8048	3.45917	-66.4938	3.45542	1.53647
3.46333	-67.9703	3.46167	-10.7341	3.46542	-0.85763	3.46583	-66.1779	3.46208	1.58687
3.47	-67.9526	3.46833	-10.7231	3.47208	-0.74581	3.4725	-65.8485	3.46875	1.64338
3.47667	-67.9231	3.475	-10.7112	3.47875	-0.44907	3.47917	-65.5327	3.47542	1.706
3.48333	-67.8907	3.48167	-10.6983	3.48542	0.03566	3.48583	-65.2624	3.48208	1.7732
3.49	-67.8464	3.48833	-10.6821	3.49208	0.69606	3.4925	-65.0597	3.48875	1.84651
3.49667	-67.7874	3.495	-10.663	3.49875	1.50526	3.49917	-64.933	3.49542	1.92746
3.50333	-67.7225	3.50167	-10.6411	3.50542	2.42233	3.50583	-64.8587	3.50208	2.0191
3.51	-67.6516	3.50833	-10.6187	3.51208	3.39752	3.5125	-64.8216	3.50875	2.12601
3.51667	-67.5897	3.515	-10.5953	3.51875	4.37534	3.51917	-64.8165	3.51542	2.25278
3.52333	-67.5247	3.52167	-10.5724	3.52542	5.30474	3.52583	-64.83	3.52208	2.40551
3.53	-67.4539	3.52833	-10.5495	3.53208	6.14256	3.5325	-64.8199	3.52875	2.58878
3.53667	-67.3742	3.535	-10.5281	3.53875	6.85051	3.53917	-64.7371	3.53542	2.80719
3.54333	-67.2857	3.54167	-10.5076	3.54542	7.39776	3.54583	-64.5784	3.54208	3.06989
3.55	-67.1824	3.54833	-10.4876	3.55208	7.76406	3.5525	-64.3756	3.54875	3.3784
3.55667	-67.0555	3.555	-10.4651	3.55875	7.94412	3.55917	-64.1915	3.55542	3.73732
3.56333	-66.9227	3.56167	-10.4423	3.56542	7.94412	3.56583	-64.0902	3.56208	4.15122
3.57	-66.7929	3.56833	-10.4189	3.57208	7.78167	3.5725	-64.1189	3.56875	4.62163
3.57667	-66.6719	3.575	-10.3965	3.57875	7.47788	3.57917	-64.2996	3.57542	5.14702
3.58333	-66.5686	3.58167	-10.3745	3.58542	7.05083	3.58583	-64.5952	3.58208	5.72282
3.59	-66.5037	3.58833	-10.3564	3.59208	6.51327	3.5925	-64.9466	3.58875	6.33832
3.59667	-66.5096	3.595	-10.3493	3.59875	5.86872	3.59917	-65.2759	3.59542	6.97979
3.60333	-66.6601	3.60167	-10.3631	3.60542	5.11939	3.60583	-65.5327	3.60208	7.6182
3.61	-67.0703	3.60833	-10.4137	3.61208	4.27144	3.6125	-65.7117	3.60875	8.2108
3.61667	-67.8228	3.615	-10.5143	3.61875	3.34821	3.61917	-65.8299	3.61542	8.69495
3.62333	-68.9294	3.62167	-10.6716	3.62542	2.38359	3.62583	-65.9144	3.62208	9.00958
3.63	-70.3252	3.62833	-10.88	3.63208	1.41545	3.6325	-65.9904	3.62875	9.10733
3.63667	-71.9099	3.635	-11.126	3.63875	0.48605	3.63917	-66.0799	3.63542	8.97445
3.64333	-73.533	3.64167	-11.3907	3.64542	-0.36718	3.64583	-66.1981	3.64208	8.62928
3.65	-74.9908	3.64833	-11.6472	3.65208	-1.12267	3.6525	-66.3569	3.64875	8.13443
3.65667	-75.9203	3.655	-11.8537	3.65875	-1.7747	3.65917	-66.5782	3.65542	7.58613
3.66333	-75.6016	3.66167	-11.9276	3.66542	-2.33252	3.66583	-66.8637	3.66208	7.10197
3.67	-73.0342	3.66833	-11.7259	3.67208	-2.80448	3.6725	-67.1626	3.66875	6.80262
3.67667	-67.4333	3.675	-11.1003	3.67875	-3.20204	3.67917	-67.4396	3.67542	6.84539
3.68333	-58.6275	3.68167	-9.97353	3.68542	-3.5384	3.68583	-67.6828	3.68208	7.50976
3.69	-46.9858	3.68833	-8.36611	3.69208	-3.82633	3.6925	-67.8923	3.68875	9.21729
3.69667	-33.0925	3.695	-6.35242	3.69875	-4.0742	3.69917	-68.0426	3.69542	12.3391
3.70333	-17.7473	3.70167	-4.03976	3.70542	-4.28025	3.70583	-68.1203	3.70208	16.9592
3.71	-1.85029	3.70833	-1.56927	3.71208	-4.43962	3.7125	-68.1676	3.70875	22.8683
3.71667	13.8815	3.715	0.94128	3.71875	-4.54573	3.71917	-68.2115	3.71542	29.7535
3.72333	28.9758	3.72167	3.42131	3.72542	-4.59548	3.72583	-68.2487	3.72208	37.2724
3.73	43.1701	3.72833	5.82218	3.73208	-4.58711	3.7325	-68.2622	3.72875	45.0189
3.73667	56.3227	3.735	8.10099	3.73875	-4.52459	3.73917	-68.2504	3.73542	52.6203
3.74333	68.41	3.74167	10.2305	3.74542	-4.41585	3.74583	-68.2352	3.74208	59.8734
3.75	79.3848	3.74833	12.2094	3.75208	-4.27672	3.7525	-68.198	3.74875	66.786
3.75667	89.1762	3.755	14.0157	3.75875	-4.12219	3.75917	-68.1355	3.75542	73.5276
3.76333	98.038	3.76167	15.6312	3.76542	-3.9681	3.76583	-68.0545	3.76208	80.4432
3.77	106.516	3.76833	17.0932	3.77208	-3.8303	3.7725	-67.9767	3.76875	88.0477
3.77667	115.115	3.775	18.4736	3.77875	-3.72287	3.77917	-67.9278	3.77542	96.8877
3.78333	123.971	3.78167	19.8131	3.78542	-3.65815	3.78583	-67.9092	3.78208	107.382
3.79	132.925	3.78833	21.0962	3.79208	-3.63526	3.7925	-67.9295	3.78875	119.625
3.79667	141.748	3.795	22.2988	3.79875	-3.61016	3.79917	-67.9784	3.79542	133.239
3.80333	150.232	3.80167	23.416	3.80542	-3.34645	3.80583	-68.0426	3.80208	147.342
3.81	158.188	3.80833	24.4565	3.81208	-1.99352	3.8125	-68.1169	3.80875	160.683
3.81667	165.477	3.815	25.4288	3.81875	2.63322	3.81917	-68.1913	3.81542	171.929
3.82333	171.987	3.82167	26.3324	3.82542	14.8021	3.82583	-68.274	3.82208	179.972
3.83	177.706	3.82833	27.1611	3.83208	40.5673	3.8325	-68.3669	3.82875	184.196
3.83667	182.679	3.835	27.9021	3.83875	84.6042	3.83917	-68.4818	3.83542	184.578
3.84333	186.969	3.84167	28.5416	3.84542	144.94	3.84583	-68.6135	3.84208	181.606
3.85	190.596	3.84833	29.0675	3.85208	211.675	3.8525	-68.7453	3.84875	176.112
3.85667	193.532	3.855	29.4733	3.85875	271.587	3.85917	-68.8567	3.85542	169.109
3.86333	195.719	3.86167	29.7542	3.86542	313.551	3.86583	-68.9497	3.86208	161.653
3.87	197.115	3.86833	29.9087	3.87208	329.303	3.8725	-69.0358	3.86875	154.653
3.87667	197.696	3.875	29.9397	3.87875	313.997	3.87917	-69.1101	3.87542	148.714
3.88333	197.484	3.88167	29.8529	3.88542	270.929	3.88583	-69.1726	3.88208	144.074
3.89	196.528	3.88833	29.6559	3.89208	212.524	3.8925	-69.23	3.88875	140.682
3.89667	194.896	3.895	29.356	3.89875	153.675	3.89917	-69.2807	3.89542	138.325
3.90333	192.659	3.90167	28.9617	3.90542	103.6	3.90583	-69.2993	3.90208	136.744
3.91	189.891	3.90833	28.482	3.91208	65.3686	3.9125	-69.2807	3.90875	135.704
3.91667	186.677	3.915	27.926	3.91875	39.4027	3.91917	-69.2435	3.91542	135.029
3.92333	183.101	3.92167	27.3008	3.92542	24.2867	3.92583	-69.203	3.92208	134.597
3.93	179.208	3.92833	26.6108	3.93208	16.738	3.9325	-69.1692	3.92875	134.328
3.93667	175.053	3.935	25.8636	3.93875	12.9631	3.93917	-69.1439	3.93542	134.16
3.94333	170.683	3.94167	25.0668	3.94542	10.6447	3.94583	-69.1337	3.94208	134.036
3.95	166.123	3.94833	24.2281	3.95208	8.94616	3.9525	-69.1354	3.94875	133.908
3.95667	161.402	3.955	23.3541	3.95875	7.5972	3.95917	-69.1422	3.95542	133.726
3.96333	156.527	3.96167	22.4519	3.96542	6.47628	3.96583	-69.1557	3.96208	133.448
3.97	151.522	3.96833	21.5306	3.97208	5.5099	3.9725	-69.1625	3.96875	133.031
3.97667	146.417	3.975	20.5955	3.97875	4.65623	3.97917	-69.1625	3.97542	132.45
3.98333	141.217	3.98167	19.6505	3.98542	3.89193	3.98583	-69.1523	3.98208	131.695
3.99	135.926	3.98833	18.6968	3.99208	3.20336	3.9925	-69.1354	3.98875	130.773
3.99667	130.558	3.995	17.7379	3.99875	2.57687	3.99917	-69.1135	3.99542	129.705
4.00333	125.125	4.00167	16.7766	4.00542	2.00056	4.00583	-69.0831	4.00208	128.521
4.01	119.625	4.00833	15.811	4.01208	1.47621	4.0125	-69.0459	4.00875	127.266
4.01667	114.05	4.015	14.8401	4.01875	1.00732	4.01917	-69.0088	4.01542	125.986
4.02333	108.399	4.02167	13.8621	4.02542	0.59348	4.02583	-68.9801	4.02208	124.721
4.03	102.668	4.02833	12.8803	4.03208	0.2285	4.0325	-68.9598	4.02875	123.498
4.03667	96.8724	4.035	11.8952	4.03875	-0.08937	4.03917	-68.9311	4.03542	122.331
4.04333	90.9999	4.04167	10.9053	4.04542	-0.35837	4.04583	-68.9024	4.04208	121.221
4.05	85.0595	4.04833	9.91154	4.05208	-0.58071	4.0525	-68.8855	4.04875	120.149
4.05667	79.0631	4.055	8.91733	4.05875	-0.76342	4.05917	-68.8652	4.05542	119.078
4.06333	73.0254	4.06167	7.92837	4.06542	-0.91003	4.06583	-68.8331	4.06208	117.966
4.07	66.9522	4.06833	6.94609	4.07208	-1.02582	4.0725	-68.7943	4.06875	116.766
4.07667	60.8584	4.075	5.97429	4.07875	-1.11211	4.07917	-68.7655	4.07542	115.435
4.08333	54.7764	4.08167	5.01728	4.08542	-1.17242	4.08583	-68.7385	4.08208	113.94
4.09	48.7387	4.08833	4.08125	4.09208	-1.21029	4.0925	-68.698	4.08875	112.24
4.09667	42.76	4.095	3.17335	4.09875	-1.22834	4.09917	-68.6507	4.09542	110.299
4.10333	36.8668	4.10167	2.29692	4.10542	-1.22922	4.10583	-68.6051	4.10208	108.068
4.11	31.0917	4.10833	1.45483	4.11208	-1.21513	4.1125	-68.5595	4.10875	105.49
4.11667	25.473	4.115	0.65088	4.11875	-1.18739	4.11917	-68.5122	4.11542	102.511
4.12333	20.0166	4.12167	-0.11015	4.12542	-1.14777	4.12583	-68.47	4.12208	99.0992
4.13	14.7284	4.12833	-0.82827	4.13208	-1.09714	4.1325	-68.4243	4.12875	95.2657
4.13667	9.61729	4.135	-1.50299	4.13875	-1.03418	4.13917	-68.377	4.13542	91.0671
4.14333	4.7039	4.14167	-2.13432	4.14542	-0.95978	4.14583	-68.3348	4.14208	86.615
4.15	-0.01473	4.14833	-2.72226	4.15208	-0.87348	4.1525	-68.296	4.14875	82.0637
4.15667	-4.54157	4.155	-3.26729	4.15875	-0.77486	4.15917	-68.2537	4.15542	77.5963
4.16333	-8.8648	4.16167	-3.77274	4.16542	-0.66524	4.16583	-68.2031	4.16208	73.4283
4.17	-12.9755	4.16833	-4.24147	4.17208	-0.54857	4.1725	-68.1575	4.16875	69.7918
4.17667	-16.8768	4.175	-4.67634	4.17875	-0.43146	4.17917	-68.1169	4.17542	66.9586
4.18333	-20.5625	4.18167	-5.07784	4.18542	-0.31567	4.18583	-68.073	4.18208	65.2221
4.19	-24.0329	4.18833	-5.44834	4.19208	-0.20384	4.1925	-68.0173	4.18875	64.8998
4.19667	-27.282	4.195	-5.79166	4.19875	-0.1017	4.19917	-67.9649	4.19542	66.2927
4.20333	-30.3215	4.20167	-6.10828	4.20542	-0.01057	4.20583	-67.9328	4.20208	69.6497
4.21	-33.1545	4.20833	-6.40059	4.21208	0.06824	4.2125	-67.9143	4.20875	75.0976
4.21667	-35.775	4.215	-6.67048	4.21875	0.13252	4.21917	-67.9007	4.21542	82.6013
4.22333	-38.1947	4.22167	-6.92225	4.22542	0.17611	4.22583	-67.8822	4.22208	91.9286
4.23	-40.4257	4.22833	-7.15923	4.23208	0.199	4.2325	-67.8619	4.22875	102.664
4.23667	-42.4914	4.235	-7.38287	4.23875	0.20076	4.23917	-67.8298	4.23542	114.232
4.24333	-44.4007	4.24167	-7.59411	4.24542	0.18271	4.24583	-67.7707	4.24208	125.948
4.25	-46.1624	4.24833	-7.79295	4.25208	0.14485	4.2525	-67.6964	4.24875	137.1
4.25667	-47.7943	4.255	-7.98225	4.25875	0.08849	4.25917	-67.6187	4.25542	147.037
4.26333	-49.3023	4.26167	-8.16298	4.26542	0.01761	4.26583	-67.5612	4.26208	155.214
4.27	-50.6923	4.26833	-8.33368	4.27208	-0.06472	4.2725	-67.5173	4.26875	161.253
4.27667	-51.9759	4.275	-8.49533	4.27875	-0.15409	4.27917	-67.4818	4.27542	164.949
4.28333	-53.1563	4.28167	-8.64697	4.28542	-0.25051	4.28583	-67.4464	4.28208	166.273
4.29	-54.2334	4.28833	-8.79145	4.29208	-0.35089	4.2925	-67.4092	4.28875	165.354
4.29667	-55.2161	4.295	-8.92591	4.29875	-0.45215	4.29917	-67.3805	4.29542	162.417
4.30333	-56.1162	4.30167	-9.04942	4.30542	-0.54945	4.30583	-67.3518	4.30208	157.766
4.31	-56.9454	4.30833	-9.16243	4.31208	-0.64058	4.3125	-67.318	4.30875	151.741
4.31667	-57.6949	4.315	-9.2659	4.31875	-0.72159	4.31917	-67.2775	4.31542	144.683
4.32333	-58.3796	4.32167	-9.36079	4.32542	-0.78455	4.32583	-67.2572	4.32208	136.921
4.33	-59.0052	4.32833	-9.44662	4.33208	-0.8277	4.3325	-67.2538	4.32875	128.749
4.33667	-59.5806	4.335	-9.52387	4.33875	-0.84531	4.33917	-67.2487	4.33542	120.427
4.34333	-60.1118	4.34167	-9.59301	4.34542	-0.83166	4.34583	-67.2302	4.34208	112.168
4.35	-60.5928	4.34833	-9.65643	4.35208	-0.77486	4.3525	-67.2082	4.34875	104.141
4.35667	-61.0237	4.355	-9.71508	4.35875	-0.66304	4.35917	-67.193	4.35542	96.4662
4.36333	-61.4103	4.36167	-9.76992	4.36542	-0.48693	4.36583	-67.1761	4.36208	89.2237
4.37	-61.7644	4.36833	-9.81951	4.37208	-0.23642	4.3725	-67.1609	4.36875	82.4562
4.37667	-62.089	4.375	-9.86433	4.37875	0.0929	4.37917	-67.1559	4.37542	76.179
4.38333	-62.3841	4.38167	-9.90629	4.38542	0.50102	4.38583	-67.1677	4.38208	70.3859
4.39	-62.6408	4.38833	-9.94492	4.39208	0.97783	4.3925	-67.193	4.38875	65.0556
4.39667	-62.8651	4.395	-9.98116	4.39875	1.51011	4.39917	-67.2251	4.39542	60.1606
4.40333	-63.0687	4.40167	-10.0136	4.40542	2.07584	4.40583	-67.2487	4.40208	55.6703
4.41	-63.2546	4.40833	-10.0427	4.41208	2.65127	4.4125	-67.2555	4.40875	51.5573
4.41667	-63.4199	4.415	-10.0694	4.41875	3.21041	4.41917	-67.2555	4.41542	47.797
4.42333	-63.5704	4.42167	-10.0951	4.42542	3.72904	4.42583	-67.2572	4.42208	44.3774
4.43	-63.7209	4.42833	-10.1199	4.43208	4.18603	4.4325	-67.264	4.42875	41.2907
4.43667	-63.8714	4.435	-10.1428	4.43875	4.5629	4.43917	-67.2758	4.43542	38.5477
4.44333	-64.016	4.44167	-10.1657	4.44542	4.84775	4.44583	-67.2961	4.44208	36.1681
4.45	-64.1458	4.44833	-10.1867	4.45208	5.03486	4.4525	-67.318	4.44875	34.1811
4.45667	-64.258	4.455	-10.2067	4.45875	5.12555	4.45917	-67.3366	4.45542	32.6309
4.46333	-64.3583	4.46167	-10.2234	4.46542	5.12115	4.46583	-67.3467	4.46208	31.5633
4.47	-64.4586	4.46833	-10.2377	4.47208	5.02429	4.4725	-67.345	4.46875	31.0272
4.47667	-64.5502	4.475	-10.2496	4.47875	4.84114	4.47917	-67.3434	4.47542	31.0608
4.48333	-64.6386	4.48167	-10.2611	4.48542	4.58007	4.48583	-67.3467	4.48208	31.6885
4.49	-64.7213	4.48833	-10.2739	4.49208	4.25339	4.4925	-67.3619	4.48875	32.9058
4.49667	-64.8069	4.495	-10.2878	4.49875	3.87608	4.49917	-67.3805	4.49542	34.6729
4.50333	-64.8895	4.50167	-10.3025	4.50542	3.46488	4.50583	-67.4092	4.50208	36.9104
4.51	-64.9662	4.50833	-10.3183	4.51208	3.03298	4.5125	-67.4498	4.50875	39.5038
4.51667	-65.0282	4.515	-10.334	4.51875	2.59139	4.51917	-67.5038	4.51542	42.3094
4.52333	-65.0813	4.52167	-10.3493	4.52542	2.15245	4.52583	-67.5612	4.52208	45.1594
4.53	-65.1403	4.52833	-10.3636	4.53208	1.72892	4.5325	-67.617	4.52875	47.8826
4.53667	-65.1964	4.535	-10.376	4.53875	1.3274	4.53917	-67.6592	4.53542	50.3217
4.54333	-65.2466	4.54167	-10.3855	4.54542	0.95097	4.54583	-67.6896	4.54208	52.3454
4.55	-65.2938	4.54833	-10.3936	4.55208	0.60624	4.5525	-67.7099	4.54875	53.8543
4.55667	-65.3469	4.555	-10.3998	4.55875	0.30246	4.55917	-67.7301	4.55542	54.7906
4.56333	-65.4059	4.56167	-10.4046	4.56542	0.04535	4.56583	-67.7572	4.56208	55.1342
4.57	-65.465	4.56833	-10.4084	4.57208	-0.16554	4.5725	-67.7977	4.56875	54.9021
4.57667	-65.5239	4.575	-10.4113	4.57875	-0.32888	4.57917	-67.8501	4.57542	54.1354
4.58333	-65.5889	4.58167	-10.4137	4.58542	-0.44467	4.58583	-67.9024	4.58208	52.8967
4.59	-65.6509	4.58833	-10.4146	4.59208	-0.51291	4.5925	-67.9514	4.58875	51.2594
4.59667	-65.704	4.595	-10.4141	4.59875	-0.53756	4.59917	-67.997	4.59542	49.3014
4.60333	-65.7394	4.60167	-10.4122	4.60542	-0.52568	4.60583	-68.0376	4.60208	47.1036
4.61	-65.7659	4.60833	-10.4103	4.61208	-0.48385	4.6125	-68.0578	4.60875	44.7485
4.61667	-65.7807	4.615	-10.4094	4.61875	-0.41605	4.61917	-68.0629	4.61542	42.3064
4.62333	-65.7836	4.62167	-10.4094	4.62542	-0.32624	4.62583	-68.0679	4.62208	39.8398
4.63	-65.7836	4.62833	-10.4117	4.63208	-0.22189	4.6325	-68.0798	4.62875	37.4037
4.63667	-65.7896	4.635	-10.4141	4.63875	-0.11139	4.63917	-68.0866	4.63542	35.0456
4.64333	-65.8102	4.64167	-10.4184	4.64542	-0.000880528	4.64583	-68.0967	4.64208	32.7974
4.65	-65.8427	4.64833	-10.4246	4.65208	0.1083	4.6525	-68.1068	4.64875	30.679
4.65667	-65.8781	4.655	-10.4322	4.65875	0.21045	4.65917	-68.1102	4.65542	28.7042
4.66333	-65.9164	4.66167	-10.4399	4.66542	0.30246	4.66583	-68.1	4.66208	26.8791
4.67	-65.9637	4.66833	-10.4489	4.67208	0.38259	4.6725	-68.0696	4.66875	25.2021
4.67667	-66.0197	4.675	-10.4585	4.67875	0.45523	4.67917	-68.0257	4.67542	23.6656
4.68333	-66.064	4.68167	-10.4675	4.68542	0.52215	4.68583	-67.9717	4.68208	22.262
4.69	-66.0994	4.68833	-10.4737	4.69208	0.58291	4.6925	-67.9295	4.68875	20.9791
4.69667	-66.1319	4.695	-10.4771	4.69875	0.64014	4.69917	-67.9176	4.69542	19.8092
4.70333	-66.1614	4.70167	-10.4785	4.70542	0.69694	4.70583	-67.9295	4.70208	18.7385
4.71	-66.1821	4.70833	-10.4775	4.71208	0.75813	4.7125	-67.9599	4.70875	17.7565
4.71667	-66.1821	4.715	-10.4752	4.71875	0.82594	4.71917	-67.9919	4.71542	16.8554
4.72333	-66.185	4.72167	-10.4723	4.72542	0.90254	4.72583	-68.0173	4.72208	16.0245
4.73	-66.1879	4.72833	-10.4699	4.73208	0.98707	4.7325	-68.0308	4.72875	15.2593
4.73667	-66.1938	4.735	-10.468	4.73875	1.07909	4.73917	-68.0291	4.73542	14.5506
4.74333	-66.1997	4.74167	-10.4656	4.74542	1.17595	4.74583	-68.0156	4.74208	13.897
4.75	-66.2174	4.74833	-10.4647	4.75208	1.27368	4.7525	-67.9919	4.74875	13.2952
4.75667	-66.2587	4.755	-10.4647	4.75875	1.36746	4.75917	-67.9649	4.75542	12.7438
4.76333	-66.3148	4.76167	-10.4637	4.76542	1.45023	4.76583	-67.9362	4.76208	12.2444
4.77	-66.3738	4.76833	-10.4623	4.77208	1.51759	4.7725	-67.9143	4.76875	11.7923
4.77667	-66.4329	4.775	-10.4609	4.77875	1.5647	4.77917	-67.8957	4.77542	11.3907
4.78333	-66.4918	4.78167	-10.4609	4.78542	1.58671	4.78583	-67.8839	4.78208	11.0348
4.79	-66.542	4.78833	-10.4613	4.79208	1.58363	4.7925	-67.8703	4.78875	10.7232
4.79667	-66.5686	4.795	-10.4628	4.79875	1.55545	4.79917	-67.8534	4.79542	10.4544
4.80333	-66.5745	4.80167	-10.4642	4.80542	1.50614	4.80583	-67.8315	4.80208	10.2238
4.81	-66.5657	4.80833	-10.4666	4.81208	1.4401	4.8125	-67.7994	4.80875	10.0283
4.81667	-66.5479	4.815	-10.4685	4.81875	1.35998	4.81917	-67.7639	4.81542	9.86181
4.82333	-66.5185	4.82167	-10.4699	4.82542	1.26444	4.82583	-67.7268	4.82208	9.71825
4.83	-66.486	4.82833	-10.4699	4.83208	1.15173	4.8325	-67.6964	4.82875	9.59606
4.83667	-66.4594	4.835	-10.4694	4.83875	1.02449	4.83917	-67.6744	4.83542	9.4861
4.84333	-66.4387	4.84167	-10.4704	4.84542	0.89109	4.84583	-67.6508	4.84208	9.38224
4.85	-66.4269	4.84833	-10.4728	4.85208	0.75505	4.8525	-67.6237	4.84875	9.28144
4.85667	-66.421	4.855	-10.4752	4.85875	0.61945	4.85917	-67.5866	4.85542	9.18216
4.86333	-66.421	4.86167	-10.4761	4.86542	0.48737	4.86583	-67.5359	4.86208	9.07983
4.87	-66.421	4.86833	-10.4756	4.87208	0.36146	4.8725	-67.4784	4.86875	8.97292
4.87667	-66.421	4.875	-10.4752	4.87875	0.24259	4.87917	-67.4177	4.87542	8.8599
4.88333	-66.4092	4.88167	-10.4737	4.88542	0.12327	4.88583	-67.3721	4.88208	8.74077
4.89	-66.3886	4.88833	-10.4718	4.89208	0	4.8925	-67.3315	4.88875	8.61706
4.89667	-66.362	4.895	-10.4709	4.89875	-0.12768	4.89917	-67.3011	4.89542	8.49335
4.90333	-66.3326	4.90167	-10.4723	4.90542	-0.25315	4.90583	-67.2893	4.90208	8.36964
4.91	-66.3089	4.90833	-10.4761	4.91208	-0.3729	4.9125	-67.2977	4.90875	8.24898
4.91667	-66.2883	4.915	-10.479	4.91875	-0.48649	4.91917	-67.3113	4.91542	8.1329
4.92333	-66.2676	4.92167	-10.4814	4.92542	-0.59304	4.92583	-67.3113	4.92208	8.02447
4.93	-66.2528	4.92833	-10.4847	4.93208	-0.69254	4.9325	-67.3028	4.92875	7.92672
4.93667	-66.241	4.935	-10.4885	4.93875	-0.78323	4.93917	-67.2876	4.93542	7.83966
4.94333	-66.2352	4.94167	-10.4923	4.94542	-0.86908	4.94583	-67.2521	4.94208	7.77093
4.95	-66.2263	4.94833	-10.4947	4.95208	-0.95009	4.9525	-67.1964	4.94875	7.72206
4.95667	-66.2204	4.955	-10.498	4.95875	-1.0267	4.95917	-67.1457	4.95542	7.69762
4.96333	-66.2174	4.96167	-10.5028	4.96542	-1.10154	4.96583	-67.1153	4.96208	7.69762
4.97	-66.2116	4.96833	-10.5071	4.97208	-1.17462	4.9725	-67.1001	4.96875	7.719
4.97667	-66.2056	4.975	-10.51	4.97875	-1.24727	4.97917	-67.09	4.97542	7.76788
4.98333	-66.1968	4.98167	-10.5119	4.98542	-1.31815	4.98583	-67.0832	4.98208	7.84272
4.99	-66.1909	4.98833	-10.5143	4.99208	-1.38727	4.9925	-67.0815	4.98875	7.94352
4.99667	-66.1821	4.995	-10.5162	4.99875	-1.45419	4.99917	-67.0714	4.99542	8.06723
5.00333	-66.1732	5.00167	-10.5162	5.00542	-1.51627	5.00583	-67.046	5.00208	8.20927
5.01	-66.1673	5.00833	-10.5147	5.01208	-1.5713	5.0125	-67.0038	5.00875	8.36658
5.01667	-66.1673	5.015	-10.5133	5.01875	-1.62193	5.01917	-66.9565	5.01542	8.53306
5.02333	-66.1643	5.02167	-10.5133	5.02542	-1.66816	5.02583	-66.9126	5.02208	8.70259
5.03	-66.1466	5.02833	-10.5133	5.03208	-1.71175	5.0325	-66.8704	5.02875	8.87212
5.03667	-66.1142	5.035	-10.5123	5.03875	-1.75093	5.03917	-66.84	5.03542	9.04165
5.04333	-66.0788	5.04167	-10.5095	5.04542	-1.78791	5.04583	-66.8316	5.04208	9.21729
5.05	-66.0434	5.04833	-10.5047	5.05208	-1.82005	5.0525	-66.8434	5.04875	9.40515
5.05667	-65.9961	5.055	-10.4957	5.05875	-1.84779	5.05917	-66.8569	5.05542	9.61897
5.06333	-65.9253	5.06167	-10.479	5.06542	-1.87508	5.06583	-66.8653	5.06208	9.87403
5.07	-65.8368	5.06833	-10.4542	5.07208	-1.90238	5.0725	-66.8772	5.06875	10.1932
5.07667	-65.7394	5.075	-10.4217	5.07875	-1.92836	5.07917	-66.889	5.07542	10.5965
5.08333	-65.6243	5.08167	-10.3812	5.08542	-1.95081	5.08583	-66.8856	5.08208	11.1035
5.09	-65.4797	5.08833	-10.3326	5.09208	-1.97238	5.0925	-66.8738	5.08875	11.7343
5.09667	-65.3026	5.095	-10.2768	5.09875	-1.99131	5.09917	-66.8653	5.09542	12.4964
5.10333	-65.099	5.10167	-10.2129	5.10542	-2.00628	5.10583	-66.862	5.10208	13.3868
5.11	-64.8718	5.10833	-10.1409	5.11208	-2.01685	5.1125	-66.8451	5.10875	14.3903
5.11667	-64.6239	5.115	-10.0613	5.11875	-2.02654	5.11917	-66.8079	5.11542	15.4793
5.12333	-64.3524	5.12167	-9.97639	5.12542	-2.03534	5.12583	-66.7657	5.12208	16.6156
5.13	-64.0632	5.12833	-9.88722	5.13208	-2.04503	5.1325	-66.7268	5.12875	17.7519
5.13667	-63.7652	5.135	-9.79471	5.13875	-2.05427	5.13917	-66.6863	5.13542	18.8332
5.14333	-63.4642	5.14167	-9.70125	5.14542	-2.06308	5.14583	-66.6424	5.14208	19.8107
5.15	-63.1661	5.14833	-9.6097	5.15208	-2.0688	5.1525	-66.6052	5.14875	20.6415
5.15667	-62.8739	5.155	-9.52053	5.15875	-2.07364	5.15917	-66.585	5.15542	21.2891
5.16333	-62.5907	5.16167	-9.43279	5.16542	-2.07893	5.16583	-66.5816	5.16208	21.7259
5.17	-62.3192	5.16833	-9.34744	5.17208	-2.08333	5.1725	-66.585	5.16875	21.9428
5.17667	-62.0684	5.175	-9.26685	5.17875	-2.08509	5.17917	-66.5866	5.17542	21.9474
5.18333	-61.85	5.18167	-9.19294	5.18542	-2.08509	5.18583	-66.585	5.18208	21.7595
5.19	-61.6699	5.18833	-9.12666	5.19208	-2.08641	5.1925	-66.5799	5.18875	21.4052
5.19667	-61.5283	5.195	-9.06849	5.19875	-2.08773	5.19917	-66.5664	5.19542	20.9195
5.20333	-61.4161	5.20167	-9.02033	5.20542	-2.08641	5.20583	-66.5427	5.20208	20.3483
5.21	-61.3335	5.20833	-8.98361	5.21208	-2.08157	5.2125	-66.5089	5.20875	19.7282
5.21667	-61.2834	5.215	-8.95834	5.21875	-2.0754	5.21917	-66.4768	5.21542	19.0959
5.22333	-61.2686	5.22167	-8.9426	5.22542	-2.071	5.22583	-66.46	5.22208	18.4789
5.23	-61.2716	5.22833	-8.93497	5.23208	-2.06748	5.2325	-66.4481	5.22875	17.8985
5.23667	-61.2804	5.235	-8.93545	5.23875	-2.06396	5.23917	-66.4431	5.23542	17.3685
5.24333	-61.2951	5.24167	-8.94451	5.24542	-2.06264	5.24583	-66.4397	5.24208	16.8935
5.25	-61.3276	5.24833	-8.95929	5.25208	-2.06484	5.2525	-66.4346	5.24875	16.4705
5.25667	-61.366	5.255	-8.97741	5.25875	-2.0688	5.25917	-66.4279	5.25542	16.0932
5.26333	-61.4014	5.26167	-8.99839	5.26542	-2.07188	5.26583	-66.4177	5.26208	15.7496
5.27	-61.4339	5.26833	-9.02462	5.27208	-2.07408	5.2725	-66.4093	5.26875	15.4212
5.27667	-61.4811	5.275	-9.05657	5.27875	-2.07452	5.27917	-66.3975	5.27542	15.0959
5.28333	-61.5489	5.28167	-9.09281	5.28542	-2.07364	5.28583	-66.3823	5.28208	14.7645
5.29	-61.6227	5.28833	-9.13191	5.29208	-2.07188	5.2925	-66.3772	5.28875	14.4147
5.29667	-61.7053	5.295	-9.17482	5.29875	-2.07144	5.29917	-66.3755	5.29542	14.0359
5.30333	-61.8086	5.30167	-9.22155	5.30542	-2.07144	5.30583	-66.3687	5.30208	13.6236
5.31	-61.9267	5.30833	-9.26971	5.31208	-2.07056	5.3125	-66.3569	5.30875	13.1761
5.31667	-62.0506	5.315	-9.31931	5.31875	-2.07012	5.31917	-66.3535	5.31542	12.698
5.32333	-62.1687	5.32167	-9.36937	5.32542	-2.07056	5.32583	-66.3603	5.32208	12.1879
5.33	-62.2897	5.32833	-9.42087	5.33208	-2.07144	5.3325	-66.362	5.32875	11.6533
5.33667	-62.4107	5.335	-9.47428	5.33875	-2.07232	5.33917	-66.3603	5.33542	11.105
5.34333	-62.5287	5.34167	-9.52911	5.34542	-2.07232	5.34583	-66.362	5.34208	10.5567
5.35	-62.6468	5.34833	-9.58586	5.35208	-2.07188	5.3525	-66.3637	5.34875	10.0222
5.35667	-62.7618	5.355	-9.64308	5.35875	-2.07188	5.35917	-66.3518	5.35542	9.50595
5.36333	-62.8887	5.36167	-9.69887	5.36542	-2.07232	5.36583	-66.3282	5.36208	9.02027
5.37	-63.0274	5.36833	-9.75227	5.37208	-2.07056	5.3725	-66.313	5.36875	8.56819
5.37667	-63.1691	5.375	-9.80282	5.37875	-2.06528	5.37917	-66.3147	5.37542	8.15429
5.38333	-63.3107	5.38167	-9.8505	5.38542	-2.05867	5.38583	-66.3265	5.38208	7.77857
5.39	-63.4465	5.38833	-9.8958	5.39208	-2.05735	5.3925	-66.3451	5.38875	7.44103
5.39667	-63.591	5.395	-9.94015	5.39875	-2.06088	5.39917	-66.3671	5.39542	7.14016
5.40333	-63.7298	5.40167	-9.98402	5.40542	-2.06792	5.40583	-66.3941	5.40208	6.8744
5.41	-63.8655	5.40833	-10.0284	5.41208	-2.07629	5.4125	-66.4262	5.40875	6.64225
5.41667	-63.9953	5.415	-10.0713	5.41875	-2.08465	5.41917	-66.4566	5.41542	6.44065
5.42333	-64.1163	5.42167	-10.1128	5.42542	-2.09037	5.42583	-66.4802	5.42208	6.26501
5.43	-64.2314	5.42833	-10.1523	5.43208	-2.09081	5.4325	-66.4971	5.42875	6.11533
5.43667	-64.3376	5.435	-10.1891	5.43875	-2.08905	5.43917	-66.5241	5.43542	5.98551
5.44333	-64.438	5.44167	-10.2224	5.44542	-2.08685	5.44583	-66.5647	5.44208	5.87249
5.45	-64.5324	5.44833	-10.251	5.45208	-2.08641	5.4525	-66.5917	5.44875	5.77169
5.45667	-64.6298	5.455	-10.2773	5.45875	-2.08773	5.45917	-66.6019	5.45542	5.68616
5.46333	-64.7242	5.46167	-10.303	5.46542	-2.09081	5.46583	-66.6019	5.46208	5.61132
5.47	-64.8039	5.46833	-10.3283	5.47208	-2.09434	5.4725	-66.6137	5.46875	5.5487
5.47667	-64.8748	5.475	-10.3521	5.47875	-2.09346	5.47917	-66.6289	5.47542	5.49525
5.48333	-64.9337	5.48167	-10.375	5.48542	-2.08773	5.48583	-66.6373	5.48208	5.45096
5.49	-64.9869	5.48833	-10.4003	5.49208	-2.07937	5.4925	-66.6525	5.48875	5.4143
5.49667	-65.0282	5.495	-10.4265	5.49875	-2.07232	5.49917	-66.6795	5.49542	5.38375
5.50333	-65.0695	5.50167	-10.4504	5.50542	-2.06748	5.50583	-66.7218	5.50208	5.35932
5.51	-65.1167	5.50833	-10.4709	5.51208	-2.06572	5.5125	-66.7708	5.50875	5.34252
5.51667	-65.1668	5.515	-10.489	5.51875	-2.06748	5.51917	-66.8248	5.51542	5.33793
5.52333	-65.217	5.52167	-10.5061	5.52542	-2.0732	5.52583	-66.8856	5.52208	5.35168
5.53	-65.2613	5.52833	-10.5205	5.53208	-2.07981	5.5325	-66.9515	5.52875	5.38986
5.53667	-65.2968	5.535	-10.5319	5.53875	-2.08465	5.53917	-67.014	5.53542	5.45706
5.54333	-65.3321	5.54167	-10.5424	5.54542	-2.08817	5.54583	-67.0731	5.54208	5.55939
5.55	-65.3675	5.54833	-10.5538	5.55208	-2.09037	5.5525	-67.1221	5.54875	5.70143
5.55667	-65.3971	5.555	-10.5643	5.55875	-2.09081	5.55917	-67.1592	5.55542	5.88624
5.56333	-65.4295	5.56167	-10.5729	5.56542	-2.08993	5.56583	-67.1846	5.56208	6.11686
5.57	-65.465	5.56833	-10.5815	5.57208	-2.09037	5.5725	-67.2082	5.56875	6.3933
5.57667	-65.5121	5.575	-10.5901	5.57875	-2.09346	5.57917	-67.2352	5.57542	6.71251
5.58333	-65.5535	5.58167	-10.5972	5.58542	-2.09566	5.58583	-67.2606	5.58208	7.06837
5.59	-65.5889	5.58833	-10.6029	5.59208	-2.0961	5.5925	-67.2808	5.58875	7.45478
5.59667	-65.6272	5.595	-10.6082	5.59875	-2.09566	5.59917	-67.291	5.59542	7.86104
5.60333	-65.6597	5.60167	-10.6144	5.60542	-2.09786	5.60583	-67.3096	5.60208	8.28105
5.61	-65.6803	5.60833	-10.6206	5.61208	-2.10226	5.6125	-67.3265	5.60875	8.70259
5.61667	-65.6892	5.615	-10.6268	5.61875	-2.10754	5.61917	-67.3434	5.61542	9.11802
5.62333	-65.6892	5.62167	-10.6325	5.62542	-2.11371	5.62583	-67.3653	5.62208	9.51664
5.63	-65.6951	5.62833	-10.6392	5.63208	-2.12207	5.6325	-67.3923	5.62875	9.89236
5.63667	-65.704	5.635	-10.6449	5.63875	-2.13088	5.63917	-67.4177	5.63542	10.2406
5.64333	-65.7217	5.64167	-10.6492	5.64542	-2.13792	5.64583	-67.4312	5.64208	10.5583
5.65	-65.7364	5.64833	-10.6525	5.65208	-2.14365	5.6525	-67.4464	5.64875	10.8484
5.65667	-65.763	5.655	-10.6545	5.65875	-2.14849	5.65917	-67.4616	5.65542	11.1127
5.66333	-65.7984	5.66167	-10.6549	5.66542	-2.15421	5.66583	-67.4683	5.66208	11.357
5.67	-65.8368	5.66833	-10.6545	5.67208	-2.16038	5.6725	-67.47	5.66875	11.5861
5.67667	-65.8692	5.675	-10.6545	5.67875	-2.16742	5.67917	-67.4784	5.67542	11.8
5.68333	-65.8958	5.68167	-10.6559	5.68542	-2.17711	5.68583	-67.4954	5.68208	12.0031
5.69	-65.9253	5.68833	-10.6578	5.69208	-2.18855	5.6925	-67.5072	5.68875	12.1925
5.69667	-65.9548	5.695	-10.6611	5.69875	-2.20176	5.69917	-67.5122	5.69542	12.3681
5.70333	-65.9755	5.70167	-10.6664	5.70542	-2.21629	5.70583	-67.5207	5.70208	12.5285
5.71	-65.9902	5.70833	-10.6721	5.71208	-2.2317	5.7125	-67.5291	5.70875	12.6721
5.71667	-65.999	5.715	-10.6773	5.71875	-2.24491	5.71917	-67.5359	5.71542	12.7927
5.72333	-66.0079	5.72167	-10.6807	5.72542	-2.25327	5.72583	-67.5325	5.72208	12.8843
5.73	-66.0079	5.72833	-10.6816	5.73208	-2.25767	5.7325	-67.5224	5.72875	12.9439
5.73667	-65.9961	5.735	-10.6816	5.73875	-2.26032	5.73917	-67.5038	5.73542	12.9653
5.74333	-65.9784	5.74167	-10.6816	5.74542	-2.26076	5.74583	-67.4937	5.74208	12.9454
5.75	-65.9666	5.74833	-10.6831	5.75208	-2.25767	5.7525	-67.4937	5.74875	12.8798
5.75667	-65.9607	5.755	-10.6845	5.75875	-2.25371	5.75917	-67.4971	5.75542	12.7683
5.76333	-65.9607	5.76167	-10.685	5.76542	-2.25063	5.76583	-67.5021	5.76208	12.614
5.77	-65.9725	5.76833	-10.685	5.77208	-2.24843	5.7725	-67.5004	5.76875	12.417
5.77667	-65.9902	5.775	-10.6859	5.77875	-2.24579	5.77917	-67.4954	5.77542	12.1787
5.78333	-65.9961	5.78167	-10.6859	5.78542	-2.24447	5.78583	-67.4835	5.78208	11.9023
5.79	-65.9902	5.78833	-10.685	5.79208	-2.24579	5.7925	-67.47	5.78875	11.5922
5.79667	-65.9784	5.795	-10.6835	5.79875	-2.24887	5.79917	-67.4531	5.79542	11.2562
5.80333	-65.9637	5.80167	-10.6826	5.80542	-2.25107	5.80583	-67.4362	5.80208	10.8943
5.81	-65.9518	5.80833	-10.6821	5.81208	-2.25195	5.8125	-67.4261	5.80875	10.514
5.81667	-65.9459	5.815	-10.6797	5.81875	-2.25195	5.81917	-67.4312	5.81542	10.1184
5.82333	-65.9548	5.82167	-10.6769	5.82542	-2.25063	5.82583	-67.4362	5.82208	9.71367
5.83	-65.9725	5.82833	-10.6745	5.83208	-2.24535	5.8325	-67.4346	5.82875	9.30588
5.83667	-65.9961	5.835	-10.673	5.83875	-2.23742	5.83917	-67.4227	5.83542	8.89656
5.84333	-66.0168	5.84167	-10.6735	5.84542	-2.22994	5.84583	-67.4143	5.84208	8.49182
5.85	-66.0345	5.84833	-10.6754	5.85208	-2.22553	5.8525	-67.4126	5.84875	8.09778
5.85667	-66.0522	5.855	-10.6778	5.85875	-2.22377	5.85917	-67.4092	5.85542	7.72053
5.86333	-66.0669	5.86167	-10.6802	5.86542	-2.22333	5.86583	-67.4075	5.86208	7.36161
5.87	-66.0876	5.86833	-10.6826	5.87208	-2.22377	5.8725	-67.4075	5.86875	7.02255
5.87667	-66.1053	5.875	-10.6835	5.87875	-2.22421	5.87917	-67.416	5.87542	6.70487
5.88333	-66.12	5.88167	-10.684	5.88542	-2.22333	5.88583	-67.4244	5.88208	6.4101
5.89	-66.1289	5.88833	-10.6845	5.89208	-2.21893	5.8925	-67.4227	5.88875	6.13824
5.89667	-66.1319	5.895	-10.685	5.89875	-2.21101	5.89917	-67.4177	5.89542	5.88929
5.90333	-66.123	5.90167	-10.6845	5.90542	-2.2022	5.90583	-67.4177	5.90208	5.6602
5.91	-66.1112	5.90833	-10.6816	5.91208	-2.19296	5.9125	-67.4194	5.90875	5.45248
5.91667	-66.1023	5.915	-10.6792	5.91875	-2.18679	5.91917	-67.4261	5.91542	5.26615
5.92333	-66.0905	5.92167	-10.6769	5.92542	-2.18459	5.92583	-67.4329	5.92208	5.09662
5.93	-66.0699	5.92833	-10.675	5.93208	-2.18679	5.9325	-67.4498	5.92875	4.94542
5.93667	-66.0522	5.935	-10.6726	5.93875	-2.19207	5.93917	-67.4683	5.93542	4.81101
5.94333	-66.0374	5.94167	-10.6716	5.94542	-2.19956	5.94583	-67.4818	5.94208	4.69341
5.95	-66.0227	5.94833	-10.6721	5.95208	-2.2066	5.9525	-67.4835	5.94875	4.58955
5.95667	-65.999	5.955	-10.6735	5.95875	-2.21145	5.95917	-67.4852	5.95542	4.5025
5.96333	-65.9784	5.96167	-10.673	5.96542	-2.21145	5.96583	-67.4988	5.96208	4.43071
5.97	-65.9607	5.96833	-10.6716	5.97208	-2.21013	5.9725	-67.5241	5.96875	4.37573
5.97667	-65.943	5.975	-10.6716	5.97875	-2.20748	5.97917	-67.5562	5.97542	4.33449
5.98333	-65.9224	5.98167	-10.6711	5.98542	-2.20616	5.98583	-67.59	5.98208	4.307
5.99	-65.9046	5.98833	-10.6697	5.99208	-2.20792	5.9925	-67.6322	5.98875	4.29478
5.99667	-65.8781	5.995	-10.6678	5.99875	-2.21321	5.99917	-67.6693	5.99542	4.29937
6.00333	-65.8545	6.00167	-10.6664	6.00542	-2.22289	6.00583	-67.693	6.00208	4.31922
6.01	-65.8338	6.00833	-10.664	6.01208	-2.23346	6.0125	-67.7065	6.00875	4.35129
6.01667	-65.8191	6.015	-10.6607	6.01875	-2.24359	6.01917	-67.7251	6.01542	4.4017
6.02333	-65.8073	6.02167	-10.6578	6.02542	-2.25283	6.02583	-67.7504	6.02208	4.47042
6.03	-65.7925	6.02833	-10.6554	6.03208	-2.25988	6.0325	-67.7707	6.02875	4.55748
6.03667	-65.7896	6.035	-10.6545	6.03875	-2.2656	6.03917	-67.7876	6.03542	4.65523
6.04333	-65.7866	6.04167	-10.6535	6.04542	-2.27088	6.04583	-67.8079	6.04208	4.76061
6.05	-65.7777	6.04833	-10.653	6.05208	-2.27661	6.0525	-67.8281	6.04875	4.87211
6.05667	-65.7689	6.055	-10.6521	6.05875	-2.28365	6.05917	-67.8416	6.05542	4.98207
6.06333	-65.7542	6.06167	-10.6521	6.06542	-2.29201	6.06583	-67.8686	6.06208	5.08593
6.07	-65.7423	6.06833	-10.6525	6.07208	-2.30302	6.0725	-67.9126	6.06875	5.17604
6.07667	-65.7246	6.075	-10.6535	6.07875	-2.31623	6.07917	-67.9767	6.07542	5.25241
6.08333	-65.7128	6.08167	-10.6554	6.08542	-2.32812	6.08583	-68.0477	6.08208	5.31044
6.09	-65.7099	6.08833	-10.6587	6.09208	-2.33692	6.0925	-68.1203	6.08875	5.3471
6.09667	-65.7099	6.095	-10.6621	6.09875	-2.34309	6.09917	-68.1946	6.09542	5.35932
6.10333	-65.7158	6.10167	-10.6659	6.10542	-2.34661	6.10583	-68.2571	6.10208	5.34252
6.11	-65.7217	6.10833	-10.6716	6.11208	-2.34705	6.1125	-68.3146	6.10875	5.29517
6.11667	-65.7246	6.115	-10.6792	6.11875	-2.34573	6.11917	-68.3737	6.11542	5.22033
6.12333	-65.7246	6.12167	-10.6878	6.12542	-2.34485	6.12583	-68.4497	6.12208	5.11953
6.13	-65.7217	6.12833	-10.6955	6.13208	-2.34441	6.1325	-68.5324	6.12875	4.99735
6.13667	-65.7275	6.135	-10.7036	6.13875	-2.34264	6.13917	-68.6085	6.13542	4.86141
6.14333	-65.7394	6.14167	-10.7117	6.14542	-2.34	6.14583	-68.6744	6.14208	4.71479
6.15	-65.7571	6.14833	-10.7169	6.15208	-2.33648	6.1525	-68.725	6.14875	4.56206
6.15667	-65.7748	6.155	-10.7183	6.15875	-2.33208	6.15917	-68.7639	6.15542	4.41086
6.16333	-65.7836	6.16167	-10.7179	6.16542	-2.32591	6.16583	-68.7993	6.16208	4.26577
6.17	-65.7777	6.16833	-10.7193	6.17208	-2.31843	6.1725	-68.8213	6.16875	4.12831
6.17667	-65.7571	6.175	-10.7207	6.17875	-2.31051	6.17917	-68.8399	6.17542	4.00154
6.18333	-65.7217	6.18167	-10.7193	6.18542	-2.3017	6.18583	-68.8703	6.18208	3.88852
6.19	-65.6803	6.18833	-10.7164	6.19208	-2.29157	6.1925	-68.9243	6.18875	3.79077
6.19667	-65.6332	6.195	-10.7131	6.19875	-2.28057	6.19917	-68.9902	6.19542	3.7083
6.20333	-65.5889	6.20167	-10.7102	6.20542	-2.27044	6.20583	-69.0459	6.20208	3.63957
6.21	-65.5505	6.20833	-10.7055	6.21208	-2.26252	6.2125	-69.0949	6.20875	3.58459
6.21667	-65.5181	6.215	-10.7002	6.21875	-2.25547	6.21917	-69.1456	6.21542	3.54182
6.22333	-65.4856	6.22167	-10.6959	6.22542	-2.24843	6.22583	-69.1929	6.22208	3.51586
6.23	-65.4531	6.22833	-10.6921	6.23208	-2.24006	6.2325	-69.2081	6.22875	3.50364
6.23667	-65.4354	6.235	-10.6897	6.23875	-2.23082	6.23917	-69.1912	6.23542	3.50517
6.24333	-65.4236	6.24167	-10.6869	6.24542	-2.22113	6.24583	-69.1591	6.24208	3.52349
6.25	-65.4089	6.24833	-10.684	6.25208	-2.21101	6.2525	-69.1372	6.24875	3.5571
6.25667	-65.3941	6.255	-10.6816	6.25875	-2.20352	6.25917	-69.1236	6.25542	3.6075
6.26333	-65.3734	6.26167	-10.6797	6.26542	-2.19868	6.26583	-69.1169	6.26208	3.67317
6.27	-65.3587	6.26833	-10.6783	6.27208	-2.19428	6.2725	-69.1185	6.26875	3.75106
6.27667	-65.3469	6.275	-10.6769	6.27875	-2.18943	6.27917	-69.1236	6.27542	3.8427
6.28333	-65.341	6.28167	-10.6754	6.28542	-2.18371	6.28583	-69.1236	6.28208	3.94503
6.29	-65.338	6.28833	-10.6754	6.29208	-2.17887	6.2925	-69.1101	6.28875	4.055
6.29667	-65.3351	6.295	-10.6759	6.29875	-2.1749	6.29917	-69.0899	6.29542	4.16955
6.30333	-65.338	6.30167	-10.6773	6.30542	-2.17446	6.30583	-69.0645	6.30208	4.28868
6.31	-65.338	6.30833	-10.6783	6.31208	-2.17799	6.3125	-69.0358	6.30875	4.40628
6.31667	-65.338	6.315	-10.6807	6.31875	-2.18767	6.31917	-69.002	6.31542	4.52083
6.32333	-65.3351	6.32167	-10.6835	6.32542	-2.19956	6.32583	-68.9801	6.32208	4.63079
6.33	-65.338	6.32833	-10.6878	6.33208	-2.21013	6.3325	-68.9648	6.32875	4.73007
6.33667	-65.3528	6.335	-10.6921	6.33875	-2.21893	6.33917	-68.9514	6.33542	4.8156
6.34333	-65.3764	6.34167	-10.6955	6.34542	-2.22642	6.34583	-68.9361	6.34208	4.8828
6.35	-65.4089	6.34833	-10.6983	6.35208	-2.23346	6.3525	-68.9311	6.34875	4.93167
6.35667	-65.4354	6.355	-10.7012	6.35875	-2.23874	6.35917	-68.9412	6.35542	4.95764
6.36333	-65.4561	6.36167	-10.7045	6.36542	-2.2427	6.36583	-68.9514	6.36208	4.96069
6.37	-65.4738	6.36833	-10.7069	6.37208	-2.24667	6.3725	-68.953	6.36875	4.94236
6.37667	-65.4915	6.375	-10.7093	6.37875	-2.25107	6.37917	-68.9446	6.37542	4.90723
6.38333	-65.5004	6.38167	-10.7136	6.38542	-2.25283	6.38583	-68.9378	6.38208	4.85531
6.39	-65.5062	6.38833	-10.7203	6.39208	-2.25151	6.3925	-68.9243	6.38875	4.78963
6.39667	-65.521	6.395	-10.7274	6.39875	-2.25019	6.39917	-68.9041	6.39542	4.70868
6.40333	-65.5476	6.40167	-10.7322	6.40542	-2.25283	6.40583	-68.8821	6.40208	4.61857
6.41	-65.5682	6.40833	-10.7365	6.41208	-2.25943	6.4125	-68.8652	6.40875	4.52083
6.41667	-65.58	6.415	-10.7398	6.41875	-2.2678	6.41917	-68.8449	6.41542	4.41697
6.42333	-65.6007	6.42167	-10.7436	6.42542	-2.27572	6.42583	-68.8145	6.42208	4.31006
6.43	-65.6302	6.42833	-10.7484	6.43208	-2.28233	6.4325	-68.7808	6.42875	4.20315
6.43667	-65.6626	6.435	-10.7531	6.43875	-2.28761	6.43917	-68.7318	6.43542	4.09776
6.44333	-65.701	6.44167	-10.7593	6.44542	-2.29113	6.44583	-68.6777	6.44208	3.99543
6.45	-65.7482	6.44833	-10.7655	6.45208	-2.29245	6.4525	-68.627	6.44875	3.89921
6.45667	-65.7954	6.455	-10.7737	6.45875	-2.29201	6.45917	-68.5848	6.45542	3.80605
6.46333	-65.8397	6.46167	-10.7818	6.46542	-2.28893	6.46583	-68.5494	6.46208	3.71899
6.47	-65.8781	6.46833	-10.7884	6.47208	-2.28673	6.4725	-68.5156	6.46875	3.63804
6.47667	-65.9106	6.475	-10.7927	6.47875	-2.28497	6.47917	-68.497	6.47542	3.56473
6.48333	-65.9312	6.48167	-10.7965	6.48542	-2.28101	6.48583	-68.4869	6.48208	3.49906
6.49	-65.9371	6.48833	-10.8004	6.49208	-2.2744	6.4925	-68.4733	6.48875	3.44255
6.49667	-65.943	6.495	-10.8032	6.49875	-2.2678	6.49917	-68.4463	6.49542	3.39215
6.50333	-65.9548	6.50167	-10.8032	6.50542	-2.2656	6.50583	-68.4091	6.50208	3.34938
6.51	-65.9607	6.50833	-10.8027	6.51208	-2.26736	6.5125	-68.3821	6.50875	3.31273
6.51667	-65.9637	6.515	-10.8032	6.51875	-2.26956	6.51917	-68.3686	6.51542	3.28065
6.52333	-65.9725	6.52167	-10.8037	6.52542	-2.2722	6.52583	-68.3619	6.52208	3.25469
6.53	-65.9961	6.52833	-10.8047	6.53208	-2.27572	6.5325	-68.3602	6.52875	3.23483
6.53667	-66.0138	6.535	-10.8061	6.53875	-2.27969	6.53917	-68.3669	6.53542	3.22262
6.54333	-66.0256	6.54167	-10.8094	6.54542	-2.28057	6.54583	-68.3872	6.54208	3.21651
6.55	-66.0345	6.54833	-10.8137	6.55208	-2.28057	6.5525	-68.399	6.54875	3.21803
6.55667	-66.0434	6.555	-10.818	6.55875	-2.28013	6.55917	-68.394	6.55542	3.22414
6.56333	-66.0492	6.56167	-10.8237	6.56542	-2.28057	6.56583	-68.377	6.56208	3.23483
6.57	-66.0463	6.56833	-10.8299	6.57208	-2.28013	6.5725	-68.3619	6.56875	3.24858
6.57667	-66.0463	6.575	-10.8347	6.57875	-2.27837	6.57917	-68.3484	6.57542	3.26385
6.58333	-66.0463	6.58167	-10.8385	6.58542	-2.27572	6.58583	-68.3348	6.58208	3.28065
6.59	-66.0522	6.58833	-10.8414	6.59208	-2.27352	6.5925	-68.3196	6.58875	3.29745
6.59667	-66.064	6.595	-10.8452	6.59875	-2.27264	6.59917	-68.3078	6.59542	3.31578
6.60333	-66.0788	6.60167	-10.8476	6.60542	-2.27352	6.60583	-68.301	6.60208	3.33411
6.61	-66.1023	6.60833	-10.8485	6.61208	-2.27528	6.6125	-68.3027	6.60875	3.35244
6.61667	-66.123	6.615	-10.8495	6.61875	-2.27749	6.61917	-68.3044	6.61542	3.36771
6.62333	-66.1437	6.62167	-10.8509	6.62542	-2.27837	6.62583	-68.2943	6.62208	3.38298
6.63	-66.1555	6.62833	-10.8523	6.63208	-2.27793	6.6325	-68.2858	6.62875	3.3952
6.63667	-66.1584	6.635	-10.8523	6.63875	-2.2744	6.63917	-68.2808	6.63542	3.40589
6.64333	-66.1584	6.64167	-10.8528	6.64542	-2.27	6.64583	-68.2706	6.64208	3.41658
6.65	-66.1614	6.64833	-10.8523	6.65208	-2.26824	6.6525	-68.247	6.64875	3.42575
6.65667	-66.1673	6.655	-10.8504	6.65875	-2.27044	6.65917	-68.22	6.65542	3.43491
6.66333	-66.1702	6.66167	-10.8471	6.66542	-2.27308	6.66583	-68.2014	6.66208	3.44408
6.67	-66.1791	6.66833	-10.8442	6.67208	-2.27572	6.6725	-68.1879	6.66875	3.45171
6.67667	-66.1879	6.675	-10.8399	6.67875	-2.28013	6.67917	-68.171	6.67542	3.45935
6.68333	-66.1909	6.68167	-10.8347	6.68542	-2.28321	6.68583	-68.1575	6.68208	3.46546
6.69	-66.185	6.68833	-10.8299	6.69208	-2.28189	6.6925	-68.1524	6.68875	3.47157
6.69667	-66.1821	6.695	-10.8285	6.69875	-2.27572	6.69917	-68.1473	6.69542	3.47768
6.70333	-66.1879	6.70167	-10.8275	6.70542	-2.27264	6.70583	-68.1271	6.70208	3.48531
6.71	-66.1968	6.70833	-10.8271	6.71208	-2.27132	6.7125	-68.1034	6.70875	3.49295
6.71667	-66.2027	6.715	-10.8266	6.71875	-2.26912	6.71917	-68.0849	6.71542	3.49906
6.72333	-66.2027	6.72167	-10.8266	6.72542	-2.26516	6.72583	-68.073	6.72208	3.50669
6.73	-66.2086	6.72833	-10.8266	6.73208	-2.26164	6.7325	-68.0646	6.72875	3.5128
6.73667	-66.2174	6.735	-10.8256	6.73875	-2.25943	6.73917	-68.0612	6.73542	3.51739
6.74333	-66.2293	6.74167	-10.8256	6.74542	-2.25415	6.74583	-68.073	6.74208	3.52044
6.75	-66.2381	6.74833	-10.8266	6.75208	-2.24755	6.7525	-68.0899	6.74875	3.52044
6.75667	-66.244	6.755	-10.8275	6.75875	-2.24403	6.75917	-68.095	6.75542	3.51891
6.76333	-66.2587	6.76167	-10.828	6.76542	-2.24447	6.76583	-68.0933	6.76208	3.51891
6.77	-66.2647	6.76833	-10.8285	6.77208	-2.24623	6.7725	-68.0916	6.76875	3.51739
6.77667	-66.2647	6.775	-10.8294	6.77875	-2.24535	6.77917	-68.0983	6.77542	3.51433
6.78333	-66.2528	6.78167	-10.8294	6.78542	-2.2427	6.78583	-68.1017	6.78208	3.51128
6.79	-66.2381	6.78833	-10.8275	6.79208	-2.24006	6.7925	-68.0983	6.78875	3.50822
6.79667	-66.2263	6.795	-10.8256	6.79875	-2.23566	6.79917	-68.0967	6.79542	3.50822
6.80333	-66.2204	6.80167	-10.8252	6.80542	-2.23126	6.80583	-68.0916	6.80208	3.50822
6.81	-66.2233	6.80833	-10.8266	6.81208	-2.2273	6.8125	-68.0832	6.80875	3.50669
6.81667	-66.2293	6.815	-10.829	6.81875	-2.22642	6.81917	-68.0578	6.81542	3.50669
6.82333	-66.2293	6.82167	-10.8318	6.82542	-2.22862	6.82583	-68.0376	6.82208	3.50822
6.83	-66.2263	6.82833	-10.8347	6.83208	-2.22994	6.8325	-68.0274	6.82875	3.50975
6.83667	-66.2263	6.835	-10.8376	6.83875	-2.22597	6.83917	-68.0274	6.83542	3.51128
6.84333	-66.2145	6.84167	-10.8395	6.84542	-2.21629	6.84583	-68.0342	6.84208	3.50822
6.85	-66.1938	6.84833	-10.8404	6.85208	-2.2044	6.8525	-68.0392	6.84875	3.49906
6.85667	-66.1673	6.855	-10.839	6.85875	-2.19384	6.85917	-68.0477	6.85542	3.48531
6.86333	-66.1584	6.86167	-10.838	6.86542	-2.18503	6.86583	-68.0578	6.86208	3.46393
6.87	-66.1584	6.86833	-10.8376	6.87208	-2.17931	6.8725	-68.0679	6.86875	3.43338
6.87667	-66.1555	6.875	-10.8371	6.87875	-2.17755	6.87917	-68.0747	6.87542	3.39826
6.88333	-66.1525	6.88167	-10.8371	6.88542	-2.18063	6.88583	-68.0764	6.88208	3.35855
6.89	-66.1466	6.88833	-10.8385	6.89208	-2.18503	6.8925	-68.0849	6.88875	3.31731
6.89667	-66.1407	6.895	-10.8414	6.89875	-2.18679	6.89917	-68.1152	6.89542	3.2776
6.90333	-66.1319	6.90167	-10.8442	6.90542	-2.18547	6.90583	-68.1592	6.90208	3.23789
6.91	-66.12	6.90833	-10.8476	6.91208	-2.18371	6.9125	-68.2048	6.90875	3.19512
6.91667	-66.12	6.915	-10.8528	6.91875	-2.18195	6.91917	-68.2403	6.91542	3.15236
6.92333	-66.1171	6.92167	-10.8576	6.92542	-2.17887	6.92583	-68.274	6.92208	3.10654
6.93	-66.1053	6.92833	-10.86	6.93208	-2.17578	6.9325	-68.3044	6.92875	3.06072
6.93667	-66.0876	6.935	-10.8619	6.93875	-2.17578	6.93917	-68.3196	6.93542	3.01337
6.94333	-66.0728	6.94167	-10.8633	6.94542	-2.17799	6.94583	-68.3196	6.94208	2.96756
6.95	-66.064	6.94833	-10.8652	6.95208	-2.18107	6.9525	-68.3078	6.94875	2.92632
6.95667	-66.0551	6.955	-10.8657	6.95875	-2.18239	6.95917	-68.2977	6.95542	2.88966
6.96333	-66.0492	6.96167	-10.8662	6.96542	-2.18195	6.96583	-68.2926	6.96208	2.85606
6.97	-66.0492	6.96833	-10.8681	6.97208	-2.18195	6.9725	-68.2808	6.96875	2.82704
6.97667	-66.0522	6.975	-10.869	6.97875	-2.18195	6.97917	-68.2571	6.97542	2.80108
6.98333	-66.0522	6.98167	-10.8686	6.98542	-2.18239	6.98583	-68.2284	6.98208	2.77664
6.99	-66.0492	6.98833	-10.8666	6.99208	-2.18239	6.9925	-68.198	6.98875	2.75526
6.99667	-66.0551	6.995	-10.8643	6.99875	-2.18371	6.99917	-68.1761	6.99542	2.73388
7.00333	-66.0669	7.00167	-10.8638	7.00542	-2.18723	7.00583	-68.1541	7.00208	2.7125
7.01	-66.0788	7.00833	-10.8662	7.01208	-2.19119	7.0125	-68.1338	7.00875	2.69264
7.01667	-66.0876	7.015	-10.87	7.01875	-2.19428	7.01917	-68.1152	7.01542	2.67584
7.02333	-66.0876	7.02167	-10.8743	7.02542	-2.19824	7.02583	-68.1051	7.02208	2.66057
7.03	-66.0846	7.02833	-10.8786	7.03208	-2.20264	7.0325	-68.1	7.02875	2.64682
7.03667	-66.0699	7.035	-10.8833	7.03875	-2.20704	7.03917	-68.0967	7.03542	2.63613
7.04333	-66.0492	7.04167	-10.8876	7.04542	-2.21057	7.04583	-68.1017	7.04208	2.62697
7.05	-66.0404	7.04833	-10.8895	7.05208	-2.21233	7.0525	-68.1152	7.04875	2.62086
7.05667	-66.0434	7.055	-10.8895	7.05875	-2.21321	7.05917	-68.1288	7.05542	2.61475
7.06333	-66.0522	7.06167	-10.8881	7.06542	-2.21321	7.06583	-68.1304	7.06208	2.61017
7.07	-66.0551	7.06833	-10.8872	7.07208	-2.21057	7.0725	-68.122	7.06875	2.60558
7.07667	-66.0551	7.075	-10.8867	7.07875	-2.20704	7.07917	-68.1102	7.07542	2.60253
7.08333	-66.0551	7.08167	-10.8857	7.08542	-2.20528	7.08583	-68.1	7.08208	2.60253
7.09	-66.0551	7.08833	-10.8852	7.09208	-2.20616	7.0925	-68.0983	7.08875	2.59947
7.09667	-66.0581	7.095	-10.8852	7.09875	-2.20748	7.09917	-68.1	7.09542	2.59795
7.10333	-66.0611	7.10167	-10.8862	7.10542	-2.20836	7.10583	-68.1017	7.10208	2.59795
7.11	-66.0669	7.10833	-10.8876	7.11208	-2.21145	7.1125	-68.1085	7.10875	2.59947
7.11667	-66.0817	7.115	-10.8881	7.11875	-2.21761	7.11917	-68.122	7.11542	2.59795
7.12333	-66.1053	7.12167	-10.8872	7.12542	-2.22421	7.12583	-68.1423	7.12208	2.59337
7.13	-66.1289	7.12833	-10.8848	7.13208	-2.22994	7.1325	-68.149	7.12875	2.58878
7.13667	-66.1437	7.135	-10.8833	7.13875	-2.2361	7.13917	-68.1457	7.13542	2.5842
7.14333	-66.1555	7.14167	-10.8828	7.14542	-2.24403	7.14583	-68.1423	7.14208	2.57962
7.15	-66.1643	7.14833	-10.8828	7.15208	-2.25151	7.1525	-68.1524	7.14875	2.57504
7.15667	-66.1643	7.155	-10.8819	7.15875	-2.25988	7.15917	-68.1625	7.15542	2.57046
7.16333	-66.1584	7.16167	-10.8814	7.16542	-2.26868	7.16583	-68.1592	7.16208	2.5674
7.17	-66.1525	7.16833	-10.8824	7.17208	-2.27572	7.1725	-68.1558	7.16875	2.56435
7.17667	-66.1466	7.175	-10.8833	7.17875	-2.27705	7.17917	-68.1592	7.17542	2.55976
7.18333	-66.1437	7.18167	-10.8843	7.18542	-2.27484	7.18583	-68.1794	7.18208	2.55366
7.19	-66.1466	7.18833	-10.8848	7.19208	-2.2722	7.1925	-68.2065	7.18875	2.54907
7.19667	-66.1466	7.195	-10.8872	7.19875	-2.27	7.19917	-68.22	7.19542	2.54296
7.20333	-66.1496	7.20167	-10.8914	7.20542	-2.2678	7.20583	-68.2166	7.20208	2.53686
7.21	-66.1496	7.20833	-10.8953	7.21208	-2.26516	7.2125	-68.1946	7.20875	2.5338
7.21667	-66.1437	7.215	-10.8986	7.21875	-2.26516	7.21917	-68.1778	7.21542	2.52922
7.22333	-66.1377	7.22167	-10.9015	7.22542	-2.26516	7.22583	-68.1609	7.22208	2.52616
7.23	-66.1377	7.22833	-10.9048	7.23208	-2.2634	7.2325	-68.1338	7.22875	2.52311
7.23667	-66.1437	7.235	-10.9067	7.23875	-2.25943	7.23917	-68.0967	7.23542	2.52005
7.24333	-66.1466	7.24167	-10.9081	7.24542	-2.25503	7.24583	-68.0662	7.24208	2.517
7.25	-66.1525	7.24833	-10.91	7.25208	-2.25195	7.2525	-68.0511	7.24875	2.51547
7.25667	-66.1643	7.255	-10.9115	7.25875	-2.25019	7.25917	-68.0325	7.25542	2.517
7.26333	-66.1791	7.26167	-10.9134	7.26542	-2.24975	7.26583	-68.0071	7.26208	2.51853
7.27	-66.1879	7.26833	-10.9153	7.27208	-2.25107	7.2725	-67.9886	7.26875	2.52005
7.27667	-66.1968	7.275	-10.9172	7.27875	-2.24931	7.27917	-67.9852	7.27542	2.52158
7.28333	-66.1997	7.28167	-10.9186	7.28542	-2.24491	7.28583	-67.9852	7.28208	2.52464
7.29	-66.1997	7.28833	-10.9181	7.29208	-2.24138	7.2925	-67.9852	7.28875	2.52769
7.29667	-66.1879	7.295	-10.9167	7.29875	-2.24182	7.29917	-67.9801	7.29542	2.53075
7.30333	-66.1673	7.30167	-10.9153	7.30542	-2.24491	7.30583	-67.9767	7.30208	2.53533
7.31	-66.1348	7.30833	-10.9119	7.31208	-2.24755	7.3125	-67.975	7.30875	2.53991
7.31667	-66.1023	7.315	-10.9086	7.31875	-2.24975	7.31917	-67.9767	7.31542	2.54755
7.32333	-66.0788	7.32167	-10.9053	7.32542	-2.25327	7.32583	-67.9801	7.32208	2.55518
7.33	-66.0728	7.32833	-10.9019	7.33208	-2.25591	7.3325	-67.9936	7.32875	2.56435
7.33667	-66.0817	7.335	-10.8995	7.33875	-2.25415	7.33917	-68.0122	7.33542	2.57351
7.34333	-66.1053	7.34167	-10.8981	7.34542	-2.25019	7.34583	-68.0325	7.34208	2.58573
7.35	-66.1348	7.34833	-10.8976	7.35208	-2.24579	7.3525	-68.0578	7.34875	2.59947
7.35667	-66.1614	7.355	-10.8972	7.35875	-2.24138	7.35917	-68.0832	7.35542	2.61475
7.36333	-66.1791	7.36167	-10.8976	7.36542	-2.2383	7.36583	-68.1051	7.36208	2.6346
7.37	-66.185	7.36833	-10.8991	7.37208	-2.23962	7.3725	-68.1085	7.36875	2.65751
7.37667	-66.1821	7.375	-10.901	7.37875	-2.24623	7.37917	-68.1034	7.37542	2.68653
7.38333	-66.1702	7.38167	-10.9029	7.38542	-2.25371	7.38583	-68.0933	7.38208	2.7186
7.39	-66.1525	7.38833	-10.9048	7.39208	-2.25943	7.3925	-68.0832	7.38875	2.75526
7.39667	-66.1377	7.395	-10.9057	7.39875	-2.26604	7.39917	-68.0696	7.39542	2.79802
7.40333	-66.123	7.40167	-10.9067	7.40542	-2.2722	7.40583	-68.0646	7.40208	2.8469
7.41	-66.1053	7.40833	-10.9067	7.41208	-2.2744	7.4125	-68.0646	7.40875	2.90341
7.41667	-66.0876	7.415	-10.9057	7.41875	-2.27132	7.41917	-68.0612	7.41542	2.9645
7.42333	-66.0758	7.42167	-10.9034	7.42542	-2.26736	7.42583	-68.0545	7.42208	3.03323
7.43	-66.0758	7.42833	-10.901	7.43208	-2.26692	7.4325	-68.0409	7.42875	3.11112
7.43667	-66.0876	7.435	-10.8986	7.43875	-2.27	7.43917	-68.024	7.43542	3.19818
7.44333	-66.1053	7.44167	-10.8967	7.44542	-2.27308	7.44583	-68.0038	7.44208	3.29898
7.45	-66.12	7.44833	-10.8953	7.45208	-2.27616	7.4525	-67.9936	7.44875	3.41353
7.45667	-66.1348	7.455	-10.8943	7.45875	-2.28013	7.45917	-67.9919	7.45542	3.54488
7.46333	-66.1437	7.46167	-10.8938	7.46542	-2.28541	7.46583	-68.0004	7.46208	3.69455
7.47	-66.1377	7.46833	-10.8938	7.47208	-2.28893	7.4725	-67.9987	7.46875	3.86408
7.47667	-66.1171	7.475	-10.8938	7.47875	-2.28893	7.47917	-67.9903	7.47542	4.05194
7.48333	-66.0994	7.48167	-10.8933	7.48542	-2.28937	7.48583	-67.9767	7.48208	4.2566
7.49	-66.0965	7.48833	-10.8933	7.49208	-2.29201	7.4925	-67.9633	7.48875	4.48112
7.49667	-66.1112	7.495	-10.8943	7.49875	-2.29598	7.49917	-67.9497	7.49542	4.72548
7.50333	-66.126	7.50167	-10.8972	7.50542	-2.29818	7.50583	-67.9379	7.50208	4.98665
7.51	-66.1407	7.50833	-10.9	7.51208	-2.29994	7.5125	-67.9429	7.50875	5.2631
7.51667	-66.1673	7.515	-10.9019	7.51875	-2.30346	7.51917	-67.9582	7.51542	5.55481
7.52333	-66.1879	7.52167	-10.9043	7.52542	-2.30698	7.52583	-67.975	7.52208	5.85875
7.53	-66.1909	7.52833	-10.9067	7.53208	-2.30742	7.5325	-67.9936	7.52875	6.17032
7.53667	-66.1732	7.535	-10.9096	7.53875	-2.30566	7.53917	-68.0274	7.53542	6.48341
7.54333	-66.1496	7.54167	-10.9124	7.54542	-2.30698	7.54583	-68.0629	7.54208	6.79651
7.55	-66.1377	7.54833	-10.9162	7.55208	-2.31095	7.5525	-68.0849	7.54875	7.10503
7.55667	-66.126	7.555	-10.9205	7.55875	-2.31403	7.55917	-68.1017	7.55542	7.40132
7.56333	-66.1112	7.56167	-10.9239	7.56542	-2.31667	7.56583	-68.1271	7.56208	7.68082
7.57	-66.0965	7.56833	-10.9248	7.57208	-2.31931	7.5725	-68.149	7.56875	7.93894
7.57667	-66.0935	7.575	-10.9243	7.57875	-2.32151	7.57917	-68.1575	7.57542	8.17261
7.58333	-66.0965	7.58167	-10.9239	7.58542	-2.31975	7.58583	-68.1609	7.58208	8.37422
7.59	-66.0965	7.58833	-10.9234	7.59208	-2.31491	7.5925	-68.1862	7.58875	8.54222
7.59667	-66.0846	7.595	-10.922	7.59875	-2.31095	7.59917	-68.2301	7.59542	8.66899
7.60333	-66.0788	7.60167	-10.9229	7.60542	-2.30874	7.60583	-68.2723	7.60208	8.75452
7.61	-66.0788	7.60833	-10.9258	7.61208	-2.30566	7.6125	-68.3146	7.60875	8.79576
7.61667	-66.0876	7.615	-10.9286	7.61875	-2.30126	7.61917	-68.3602	7.61542	8.79423
7.62333	-66.0935	7.62167	-10.9301	7.62542	-2.29642	7.62583	-68.4125	7.62208	8.74994
7.63	-66.0965	7.62833	-10.931	7.63208	-2.29245	7.6325	-68.4514	7.62875	8.66441
7.63667	-66.0994	7.635	-10.9339	7.63875	-2.28981	7.63917	-68.475	7.63542	8.5407
7.64333	-66.0994	7.64167	-10.9386	7.64542	-2.28717	7.64583	-68.4902	7.64208	8.3788
7.65	-66.0876	7.64833	-10.9425	7.65208	-2.28453	7.6525	-68.5037	7.64875	8.18483
7.65667	-66.0728	7.655	-10.9434	7.65875	-2.28233	7.65917	-68.5139	7.65542	7.96185
7.66333	-66.0611	7.66167	-10.9444	7.66542	-2.28365	7.66583	-68.5156	7.66208	7.71442
7.67	-66.0522	7.66833	-10.9453	7.67208	-2.28673	7.6725	-68.519	7.66875	7.44867
7.67667	-66.0404	7.675	-10.9463	7.67875	-2.28893	7.67917	-68.5274	7.67542	7.16917
7.68333	-66.0286	7.68167	-10.9448	7.68542	-2.29069	7.68583	-68.5392	7.68208	6.88204
7.69	-66.0227	7.68833	-10.9429	7.69208	-2.29334	7.6925	-68.5494	7.68875	6.59033
7.69667	-66.0227	7.695	-10.9425	7.69875	-2.29554	7.69917	-68.5477	7.69542	6.29708
7.70333	-66.0286	7.70167	-10.9434	7.70542	-2.29466	7.70583	-68.546	7.70208	6.00537
7.71	-66.0345	7.70833	-10.9453	7.71208	-2.29466	7.7125	-68.5494	7.70875	5.71671
7.71667	-66.0463	7.715	-10.9463	7.71875	-2.2995	7.71917	-68.5612	7.71542	5.43415
7.72333	-66.064	7.72167	-10.9472	7.72542	-2.3061	7.72583	-68.5764	7.72208	5.15924
7.73	-66.0728	7.72833	-10.9472	7.73208	-2.31271	7.7325	-68.5933	7.72875	4.89807
7.73667	-66.0728	7.735	-10.9458	7.73875	-2.31843	7.73917	-68.6203	7.73542	4.65217
7.74333	-66.0699	7.74167	-10.9425	7.74542	-2.32503	7.74583	-68.6456	7.74208	4.42002
7.75	-66.0611	7.74833	-10.9377	7.75208	-2.33032	7.7525	-68.6642	7.74875	4.20009
7.75667	-66.0492	7.755	-10.9334	7.75875	-2.3312	7.75917	-68.676	7.75542	3.99543
7.76333	-66.0434	7.76167	-10.9277	7.76542	-2.32768	7.76583	-68.6794	7.76208	3.80757
7.77	-66.0492	7.76833	-10.922	7.77208	-2.32503	7.7725	-68.6794	7.76875	3.63346
7.77667	-66.0551	7.775	-10.9181	7.77875	-2.329	7.77917	-68.6777	7.77542	3.47309
7.78333	-66.0551	7.78167	-10.9162	7.78542	-2.33692	7.78583	-68.6811	7.78208	3.32647
7.79	-66.0492	7.78833	-10.9139	7.79208	-2.34529	7.7925	-68.6946	7.78875	3.19665
7.79667	-66.0463	7.795	-10.9115	7.79875	-2.35233	7.79917	-68.7199	7.79542	3.0821
7.80333	-66.0492	7.80167	-10.9105	7.80542	-2.35937	7.80583	-68.7588	7.80208	2.98283
7.81	-66.0522	7.80833	-10.9115	7.81208	-2.3651	7.8125	-68.7976	7.80875	2.89424
7.81667	-66.064	7.815	-10.9139	7.81875	-2.36642	7.81917	-68.8281	7.81542	2.81635
7.82333	-66.0817	7.82167	-10.9167	7.82542	-2.36466	7.82583	-68.8483	7.82208	2.75068
7.83	-66.1023	7.82833	-10.921	7.83208	-2.36158	7.8325	-68.8601	7.82875	2.69264
7.83667	-66.1142	7.835	-10.9262	7.83875	-2.36114	7.83917	-68.8551	7.83542	2.64377
7.84333	-66.12	7.84167	-10.9301	7.84542	-2.36158	7.84583	-68.8365	7.84208	2.60253
7.85	-66.12	7.84833	-10.9324	7.85208	-2.36378	7.8525	-68.8179	7.84875	2.56893
7.85667	-66.1112	7.855	-10.9324	7.85875	-2.36642	7.85917	-68.8111	7.85542	2.54296
7.86333	-66.0935	7.86167	-10.9315	7.86542	-2.36686	7.86583	-68.8094	7.86208	2.52464
7.87	-66.0758	7.86833	-10.9301	7.87208	-2.36378	7.8725	-68.8094	7.86875	2.50936
7.87667	-66.064	7.875	-10.9277	7.87875	-2.35717	7.87917	-68.8213	7.87542	2.50173
7.88333	-66.0611	7.88167	-10.9239	7.88542	-2.35057	7.88583	-68.8415	7.88208	2.49715
7.89	-66.0611	7.88833	-10.9191	7.89208	-2.34749	7.8925	-68.8534	7.88875	2.49715
7.89667	-66.064	7.895	-10.9148	7.89875	-2.34705	7.89917	-68.8517	7.89542	2.50173
7.90333	-66.0758	7.90167	-10.9115	7.90542	-2.34881	7.90583	-68.8466	7.90208	2.50936
7.91	-66.0965	7.90833	-10.9086	7.91208	-2.35101	7.9125	-68.8348	7.90875	2.51853
7.91667	-66.1142	7.915	-10.9072	7.91875	-2.35409	7.91917	-68.8094	7.91542	2.53075
7.92333	-66.126	7.92167	-10.9096	7.92542	-2.35717	7.92583	-68.7706	7.92208	2.54144
7.93	-66.126	7.92833	-10.9148	7.93208	-2.35717	7.9325	-68.7402	7.92875	2.55366
7.93667	-66.12	7.935	-10.92	7.93875	-2.35673	7.93917	-68.7182	7.93542	2.56435
7.94333	-66.1142	7.94167	-10.9234	7.94542	-2.35717	7.94583	-68.6929	7.94208	2.57809
7.95	-66.1083	7.94833	-10.9253	7.95208	-2.35937	7.9525	-68.6676	7.94875	2.59489
7.95667	-66.1171	7.955	-10.9267	7.95875	-2.36202	7.95917	-68.6524	7.95542	2.60864
7.96333	-66.1289	7.96167	-10.9253	7.96542	-2.36246	7.96583	-68.649	7.96208	2.61933
7.97	-66.1437	7.96833	-10.9229	7.97208	-2.36026	7.9725	-68.6439	7.96875	2.62849
7.97667	-66.1555	7.975	-10.92	7.97875	-2.35321	7.97917	-68.6423	7.97542	2.63613
7.98333	-66.1643	7.98167	-10.9191	7.98542	-2.34309	7.98583	-68.6473	7.98208	2.63918
7.99	-66.1702	7.98833	-10.92	7.99208	-2.33296	7.9925	-68.6524	7.98875	2.63918
7.99667	-66.1614	7.995	-10.9215	7.99875	-2.3268	7.99917	-68.649	7.99542	2.63613
8.00333	-66.1407	8.00167	-10.9239	8.00542	-2.32415	8.00583	-68.6524	8.00208	2.63155
8.01	-66.1289	8.00833	-10.9277	8.01208	-2.32415	8.0125	-68.6642	8.00875	2.62086
8.01667	-66.1319	8.015	-10.9315	8.01875	-2.32591	8.01917	-68.6744	8.01542	2.60711
8.02333	-66.1407	8.02167	-10.9339	8.02542	-2.32944	8.02583	-68.676	8.02208	2.59184
8.03	-66.1525	8.02833	-10.9334	8.03208	-2.33252	8.0325	-68.671	8.02875	2.57504
8.03667	-66.1673	8.035	-10.9305	8.03875	-2.33384	8.03917	-68.6642	8.03542	2.55518
8.04333	-66.1909	8.04167	-10.9272	8.04542	-2.33604	8.04583	-68.6456	8.04208	2.53686
8.05	-66.2145	8.04833	-10.9239	8.05208	-2.33956	8.0525	-68.6186	8.04875	2.517
8.05667	-66.2204	8.055	-10.9215	8.05875	-2.34397	8.05917	-68.5882	8.05542	2.49562
8.06333	-66.2086	8.06167	-10.9196	8.06542	-2.34925	8.06583	-68.5713	8.06208	2.47271
8.07	-66.1909	8.06833	-10.9177	8.07208	-2.35541	8.0725	-68.5696	8.06875	2.45133
8.07667	-66.1791	8.075	-10.9162	8.07875	-2.36202	8.07917	-68.5713	8.07542	2.43147
8.08333	-66.1732	8.08167	-10.9153	8.08542	-2.36774	8.08583	-68.5679	8.08208	2.41467
8.09	-66.1732	8.08833	-10.9158	8.09208	-2.37258	8.0925	-68.5679	8.08875	2.40093
8.09667	-66.1732	8.095	-10.9153	8.09875	-2.37743	8.09917	-68.5781	8.09542	2.38871
8.10333	-66.1673	8.10167	-10.9148	8.10542	-2.38183	8.10583	-68.5797	8.10208	2.37802
8.11	-66.1525	8.10833	-10.9158	8.11208	-2.38403	8.1125	-68.5696	8.10875	2.3658
8.11667	-66.1171	8.115	-10.9177	8.11875	-2.38139	8.11917	-68.5578	8.11542	2.35511
8.12333	-66.0728	8.12167	-10.92	8.12542	-2.3761	8.12583	-68.5628	8.12208	2.34594
8.13	-66.0374	8.12833	-10.9215	8.13208	-2.3717	8.1325	-68.5797	8.12875	2.33831
8.13667	-66.0227	8.135	-10.9215	8.13875	-2.37038	8.13917	-68.5899	8.13542	2.3322
8.14333	-66.0197	8.14167	-10.9215	8.14542	-2.3717	8.14583	-68.5949	8.14208	2.32761
8.15	-66.0315	8.14833	-10.9215	8.15208	-2.3739	8.1525	-68.5933	8.14875	2.32609
8.15667	-66.0492	8.155	-10.9205	8.15875	-2.37566	8.15917	-68.5848	8.15542	2.32609
8.16333	-66.0611	8.16167	-10.9196	8.16542	-2.37655	8.16583	-68.5696	8.16208	2.32456
8.17	-66.0611	8.16833	-10.9167	8.17208	-2.37566	8.1725	-68.5544	8.16875	2.32151
8.17667	-66.0463	8.175	-10.9139	8.17875	-2.37126	8.17917	-68.5426	8.17542	2.31998
8.18333	-66.0168	8.18167	-10.9115	8.18542	-2.36466	8.18583	-68.5358	8.18208	2.31692
8.19	-65.9873	8.18833	-10.9096	8.19208	-2.35937	8.1925	-68.5409	8.18875	2.31387
8.19667	-65.9666	8.195	-10.9067	8.19875	-2.35717	8.19917	-68.5595	8.19542	2.31081
8.20333	-65.9578	8.20167	-10.9029	8.20542	-2.35761	8.20583	-68.5797	8.20208	2.31081
8.21	-65.9518	8.20833	-10.8991	8.21208	-2.35893	8.2125	-68.5899	8.20875	2.31234
8.21667	-65.9489	8.215	-10.8967	8.21875	-2.36378	8.21917	-68.5966	8.21542	2.3154
8.22333	-65.9578	8.22167	-10.8943	8.22542	-2.36862	8.22583	-68.6085	8.22208	2.32151
8.23	-65.9666	8.22833	-10.891	8.23208	-2.37038	8.2325	-68.6237	8.22875	2.32761
8.23667	-65.9755	8.235	-10.8872	8.23875	-2.36774	8.23917	-68.6456	8.23542	2.33372
8.24333	-65.9725	8.24167	-10.8833	8.24542	-2.36246	8.24583	-68.6744	8.24208	2.34136
8.25	-65.9578	8.24833	-10.8805	8.25208	-2.35893	8.2525	-68.7132	8.24875	2.35205
8.25667	-65.9371	8.255	-10.8762	8.25875	-2.35453	8.25917	-68.7503	8.25542	2.36427
8.26333	-65.9164	8.26167	-10.8705	8.26542	-2.35189	8.26583	-68.7757	8.26208	2.37802
8.27	-65.8987	8.26833	-10.8643	8.27208	-2.35057	8.2725	-68.7841	8.26875	2.39482
8.27667	-65.8781	8.275	-10.8595	8.27875	-2.35101	8.27917	-68.7757	8.27542	2.41467
8.28333	-65.8545	8.28167	-10.8552	8.28542	-2.35057	8.28583	-68.747	8.28208	2.43911
8.29	-65.825	8.28833	-10.849	8.29208	-2.34661	8.2925	-68.6929	8.28875	2.46507
8.29667	-65.8013	8.295	-10.8419	8.29875	-2.34132	8.29917	-68.6355	8.29542	2.49409
8.30333	-65.7807	8.30167	-10.8356	8.30542	-2.3356	8.30583	-68.5933	8.30208	2.52616
8.31	-65.763	8.30833	-10.8304	8.31208	-2.33252	8.3125	-68.573	8.30875	2.55976
8.31667	-65.7394	8.315	-10.8228	8.31875	-2.33252	8.31917	-68.5628	8.31542	2.59489
8.32333	-65.7099	8.32167	-10.8128	8.32542	-2.33516	8.32583	-68.5578	8.32208	2.6346
8.33	-65.6744	8.32833	-10.8023	8.33208	-2.34	8.3325	-68.5713	8.32875	2.67737
8.33667	-65.6243	8.335	-10.7913	8.33875	-2.34485	8.33917	-68.5949	8.33542	2.72624
8.34333	-65.5623	8.34167	-10.7799	8.34542	-2.34793	8.34583	-68.6135	8.34208	2.77817
8.35	-65.4974	8.34833	-10.7684	8.35208	-2.34881	8.3525	-68.6135	8.34875	2.83621
8.35667	-65.4295	8.355	-10.7589	8.35875	-2.34661	8.35917	-68.6	8.35542	2.89883
8.36333	-65.3617	8.36167	-10.7513	8.36542	-2.3422	8.36583	-68.5814	8.36208	2.96603
8.37	-65.3026	8.36833	-10.7446	8.37208	-2.3356	8.3725	-68.5645	8.36875	3.03628
8.37667	-65.2584	8.375	-10.7379	8.37875	-2.32768	8.37917	-68.5544	8.37542	3.11418
8.38333	-65.2259	8.38167	-10.7303	8.38542	-2.31931	8.38583	-68.5443	8.38208	3.20276
8.39	-65.1875	8.38833	-10.7207	8.39208	-2.31183	8.3925	-68.5341	8.38875	3.30204
8.39667	-65.1433	8.395	-10.7107	8.39875	-2.30654	8.39917	-68.5257	8.39542	3.41506
8.40333	-65.099	8.40167	-10.7021	8.40542	-2.30434	8.40583	-68.5173	8.40208	3.5464
8.41	-65.0636	8.40833	-10.6969	8.41208	-2.30346	8.4125	-68.5004	8.40875	3.69455
8.41667	-65.0311	8.415	-10.6931	8.41875	-2.30258	8.41917	-68.4767	8.41542	3.86561
8.42333	-65.0016	8.42167	-10.6902	8.42542	-2.3017	8.42583	-68.4598	8.42208	4.05958
8.43	-64.9898	8.42833	-10.6897	8.43208	-2.30038	8.4325	-68.4564	8.42875	4.27493
8.43667	-65.0016	8.435	-10.6893	8.43875	-2.29994	8.43917	-68.4666	8.43542	4.51472
8.44333	-65.0253	8.44167	-10.6869	8.44542	-2.2973	8.44583	-68.4767	8.44208	4.77894
8.45	-65.0459	8.44833	-10.6831	8.45208	-2.29334	8.4525	-68.4852	8.44875	5.07371
8.45667	-65.0548	8.455	-10.6792	8.45875	-2.28981	8.45917	-68.4801	8.45542	5.3975
8.46333	-65.0548	8.46167	-10.675	8.46542	-2.28629	8.46583	-68.4564	8.46208	5.74725
8.47	-65.037	8.46833	-10.6711	8.47208	-2.28101	8.4725	-68.4294	8.46875	6.12144
8.47667	-65.0134	8.475	-10.6687	8.47875	-2.2722	8.47917	-68.4142	8.47542	6.52312
8.48333	-64.9987	8.48167	-10.6687	8.48542	-2.26516	8.48583	-68.4024	8.48208	6.94924
8.49	-64.9957	8.48833	-10.6702	8.49208	-2.26208	8.4925	-68.3838	8.48875	7.39827
8.49667	-65.0016	8.495	-10.673	8.49875	-2.26164	8.49917	-68.3669	8.49542	7.86715
8.50333	-65.0164	8.50167	-10.6773	8.50542	-2.26076	8.50583	-68.3602	8.50208	8.35436
8.51	-65.037	8.50833	-10.6821	8.51208	-2.25811	8.5125	-68.3534	8.50875	8.85532
8.51667	-65.0577	8.515	-10.6854	8.51875	-2.25723	8.51917	-68.3348	8.51542	9.36391
8.52333	-65.0636	8.52167	-10.6874	8.52542	-2.25679	8.52583	-68.3179	8.52208	9.87556
8.53	-65.0725	8.52833	-10.6902	8.53208	-2.25415	8.5325	-68.3095	8.52875	10.3826
8.53667	-65.0961	8.535	-10.6936	8.53875	-2.24799	8.53917	-68.301	8.53542	10.8821
8.54333	-65.1286	8.54167	-10.6964	8.54542	-2.24138	8.54583	-68.2909	8.54208	11.3647
8.55	-65.1698	8.54833	-10.6978	8.55208	-2.23918	8.5525	-68.2791	8.54875	11.8275
8.55667	-65.2141	8.555	-10.6988	8.55875	-2.23918	8.55917	-68.2639	8.55542	12.2627
8.56333	-65.2672	8.56167	-10.6993	8.56542	-2.2383	8.56583	-68.2453	8.56208	12.6644
8.57	-65.3056	8.56833	-10.6993	8.57208	-2.23654	8.5725	-68.2267	8.56875	13.0295
8.57667	-65.3292	8.575	-10.6993	8.57875	-2.23522	8.57917	-68.22	8.57542	13.3502
8.58333	-65.344	8.58167	-10.6997	8.58542	-2.2317	8.58583	-68.2216	8.58208	13.6251
8.59	-65.3469	8.58833	-10.7012	8.59208	-2.22245	8.5925	-68.2301	8.58875	13.8527
8.59667	-65.3469	8.595	-10.7021	8.59875	-2.20792	8.59917	-68.2403	8.59542	14.0237
8.60333	-65.338	8.60167	-10.7036	8.60542	-2.19163	8.60583	-68.2453	8.60208	14.1367
8.61	-65.338	8.60833	-10.705	8.61208	-2.17623	8.6125	-68.2487	8.60875	14.1917
8.61667	-65.3469	8.615	-10.7055	8.61875	-2.16126	8.61917	-68.2436	8.61542	14.1887
8.62333	-65.3705	8.62167	-10.7064	8.62542	-2.14805	8.62583	-68.2318	8.62208	14.1245
8.63	-65.3941	8.62833	-10.7093	8.63208	-2.13748	8.6325	-68.2183	8.62875	13.9993
8.63667	-65.4118	8.635	-10.7131	8.63875	-2.12824	8.63917	-68.2098	8.63542	13.8206
8.64333	-65.4266	8.64167	-10.7169	8.64542	-2.11899	8.64583	-68.2132	8.64208	13.5945
8.65	-65.4472	8.64833	-10.7193	8.65208	-2.10842	8.6525	-68.2166	8.64875	13.3227
8.65667	-65.4738	8.655	-10.7212	8.65875	-2.0983	8.65917	-68.2183	8.65542	13.0111
8.66333	-65.4974	8.66167	-10.7226	8.66542	-2.08553	8.66583	-68.2149	8.66208	12.6644
8.67	-65.5092	8.66833	-10.7217	8.67208	-2.07408	8.6725	-68.2082	8.66875	12.2872
8.67667	-65.5239	8.675	-10.7207	8.67875	-2.06352	8.67917	-68.1946	8.67542	11.887
8.68333	-65.5446	8.68167	-10.7207	8.68542	-2.05383	8.68583	-68.1811	8.68208	11.467
8.69	-65.5593	8.68833	-10.7212	8.69208	-2.0415	8.6925	-68.171	8.68875	11.0348
8.69667	-65.5682	8.695	-10.7198	8.69875	-2.0261	8.69917	-68.1676	8.69542	10.5919
8.70333	-65.5741	8.70167	-10.7179	8.70542	-2.01333	8.70583	-68.1676	8.70208	10.1459
8.71	-65.583	8.70833	-10.716	8.71208	-2.00408	8.7125	-68.1642	8.70875	9.70145
8.71667	-65.6007	8.715	-10.7141	8.71875	-1.99704	8.71917	-68.1575	8.71542	9.26311
8.72333	-65.6214	8.72167	-10.7121	8.72542	-1.98691	8.72583	-68.1558	8.72208	8.83088
8.73	-65.642	8.72833	-10.7112	8.73208	-1.97679	8.7325	-68.1609	8.72875	8.40935
8.73667	-65.6509	8.735	-10.7117	8.73875	-1.96842	8.73917	-68.1642	8.73542	7.99697
8.74333	-65.6568	8.74167	-10.7136	8.74542	-1.96138	8.74583	-68.1642	8.74208	7.59835
8.75	-65.6626	8.74833	-10.716	8.75208	-1.95389	8.7525	-68.1575	8.74875	7.21347
8.75667	-65.6715	8.755	-10.7169	8.75875	-1.94817	8.75917	-68.1575	8.75542	6.8408
8.76333	-65.6715	8.76167	-10.7179	8.76542	-1.94817	8.76583	-68.1609	8.76208	6.48341
8.77	-65.6626	8.76833	-10.7183	8.77208	-1.95125	8.7725	-68.1659	8.76875	6.14282
8.77667	-65.6656	8.775	-10.7198	8.77875	-1.95521	8.77917	-68.1693	8.77542	5.81904
8.78333	-65.6715	8.78167	-10.7226	8.78542	-1.95741	8.78583	-68.171	8.78208	5.5151
8.79	-65.6744	8.78833	-10.7264	8.79208	-1.95917	8.7925	-68.1727	8.78875	5.22797
8.79667	-65.6686	8.795	-10.7293	8.79875	-1.96006	8.79917	-68.1676	8.79542	4.95916
8.80333	-65.6744	8.80167	-10.7322	8.80542	-1.9605	8.80583	-68.1558	8.80208	4.70563
8.81	-65.6921	8.80833	-10.7326	8.81208	-1.96402	8.8125	-68.1423	8.80875	4.46737
8.81667	-65.701	8.815	-10.7312	8.81875	-1.96974	8.81917	-68.1321	8.81542	4.24591
8.82333	-65.7069	8.82167	-10.7279	8.82542	-1.97635	8.82583	-68.1254	8.82208	4.0382
8.83	-65.7187	8.82833	-10.7241	8.83208	-1.98471	8.8325	-68.1186	8.82875	3.84423
8.83667	-65.7305	8.835	-10.7217	8.83875	-1.99396	8.83917	-68.1017	8.83542	3.66401
8.84333	-65.7335	8.84167	-10.7212	8.84542	-2.00364	8.84583	-68.0696	8.84208	3.49753
8.85	-65.7364	8.84833	-10.7217	8.85208	-2.01113	8.8525	-68.0291	8.84875	3.3448
8.85667	-65.7512	8.855	-10.7226	8.85875	-2.01729	8.85917	-67.997	8.85542	3.20582
8.86333	-65.7719	8.86167	-10.7241	8.86542	-2.02389	8.86583	-67.9852	8.86208	3.07905
8.87	-65.7925	8.86833	-10.725	8.87208	-2.02874	8.8725	-67.9886	8.86875	2.9645
8.87667	-65.8191	8.875	-10.7264	8.87875	-2.0327	8.87917	-67.9987	8.87542	2.85759
8.88333	-65.8545	8.88167	-10.7288	8.88542	-2.03666	8.88583	-68.0055	8.88208	2.75984
8.89	-65.8958	8.88833	-10.7317	8.89208	-2.04547	8.8925	-68.0105	8.88875	2.6682
8.89667	-65.9283	8.895	-10.7341	8.89875	-2.05823	8.89917	-68.0122	8.89542	2.58573
8.90333	-65.9548	8.90167	-10.7355	8.90542	-2.07364	8.90583	-68.0071	8.90208	2.51242
8.91	-65.9814	8.90833	-10.7365	8.91208	-2.08993	8.9125	-67.9987	8.90875	2.44674
8.91667	-66.005	8.915	-10.7374	8.91875	-2.10622	8.91917	-67.9869	8.91542	2.39023
8.92333	-66.0109	8.92167	-10.7374	8.92542	-2.12075	8.92583	-67.9869	8.92208	2.33983
8.93	-65.9961	8.92833	-10.7365	8.93208	-2.13352	8.9325	-68.0004	8.92875	2.29707
8.93667	-65.9695	8.935	-10.736	8.93875	-2.14056	8.93917	-68.0139	8.93542	2.25889
8.94333	-65.9371	8.94167	-10.7374	8.94542	-2.14497	8.94583	-68.0224	8.94208	2.22376
8.95	-65.9135	8.94833	-10.7403	8.95208	-2.14805	8.9525	-68.0325	8.94875	2.19321
8.95667	-65.8987	8.955	-10.7427	8.95875	-2.15201	8.95917	-68.0477	8.95542	2.16419
8.96333	-65.8958	8.96167	-10.7436	8.96542	-2.15773	8.96583	-68.0545	8.96208	2.1367
8.97	-65.8987	8.96833	-10.7431	8.97208	-2.1639	8.9725	-68.0359	8.96875	2.11074
8.97667	-65.8987	8.975	-10.7427	8.97875	-2.17182	8.97917	-68.0088	8.97542	2.0863
8.98333	-65.8928	8.98167	-10.7403	8.98542	-2.17931	8.98583	-67.9919	8.98208	2.06034
8.99	-65.881	8.98833	-10.7365	8.99208	-2.18591	8.9925	-67.9886	8.98875	2.03743
8.99667	-65.8633	8.995	-10.7331	8.99875	-2.19075	8.99917	-67.9987	8.99542	2.0191
9.00333	-65.8427	9.00167	-10.7307	9.00542	-2.19384	9.00583	-68.0224	9.00208	2.00535
9.01	-65.825	9.00833	-10.7307	9.01208	-2.19736	9.0125	-68.0612	9.00875	1.99313
9.01667	-65.8161	9.015	-10.7307	9.01875	-2.20132	9.01917	-68.095	9.01542	1.97939
9.02333	-65.8191	9.02167	-10.7317	9.02542	-2.20704	9.02583	-68.1068	9.02208	1.96717
9.03	-65.825	9.02833	-10.7317	9.03208	-2.21321	9.0325	-68.1017	9.02875	1.95342
9.03667	-65.8338	9.035	-10.7312	9.03875	-2.22201	9.03917	-68.0866	9.03542	1.93968
9.04333	-65.8485	9.04167	-10.7307	9.04542	-2.23346	9.04583	-68.0764	9.04208	1.92288
9.05	-65.8752	9.04833	-10.7298	9.05208	-2.24359	9.0525	-68.0798	9.04875	1.90302
9.05667	-65.9106	9.055	-10.7288	9.05875	-2.25239	9.05917	-68.0933	9.05542	1.88164
9.06333	-65.9489	9.06167	-10.7288	9.06542	-2.25899	9.06583	-68.1085	9.06208	1.86026
9.07	-65.9843	9.06833	-10.7307	9.07208	-2.26516	9.0725	-68.1152	9.06875	1.83888
9.07667	-66.0079	9.075	-10.7317	9.07875	-2.26824	9.07917	-68.1152	9.07542	1.81444
9.08333	-66.0168	9.08167	-10.7317	9.08542	-2.26912	9.08583	-68.1119	9.08208	1.78695
9.09	-66.0168	9.08833	-10.7303	9.09208	-2.27044	9.0925	-68.1051	9.08875	1.75946
9.09667	-66.0079	9.095	-10.7293	9.09875	-2.27308	9.09917	-68.095	9.09542	1.73197
9.10333	-65.9961	9.10167	-10.7284	9.10542	-2.27837	9.10583	-68.0866	9.10208	1.706
9.11	-65.9902	9.10833	-10.7264	9.11208	-2.28365	9.1125	-68.0967	9.10875	1.68156
9.11667	-65.9814	9.115	-10.7245	9.11875	-2.29069	9.11917	-68.1169	9.11542	1.65865
9.12333	-65.9725	9.12167	-10.7222	9.12542	-2.2995	9.12583	-68.1271	9.12208	1.64033
9.13	-65.9725	9.12833	-10.7207	9.13208	-2.30874	9.1325	-68.1254	9.12875	1.62353
9.13667	-65.9695	9.135	-10.7183	9.13875	-2.31535	9.13917	-68.1186	9.13542	1.61131
9.14333	-65.9666	9.14167	-10.7145	9.14542	-2.31887	9.14583	-68.1186	9.14208	1.60214
9.15	-65.9607	9.14833	-10.7093	9.15208	-2.32283	9.1525	-68.1237	9.14875	1.59451
9.15667	-65.9578	9.155	-10.7045	9.15875	-2.32856	9.15917	-68.1338	9.15542	1.5884
9.16333	-65.9578	9.16167	-10.7002	9.16542	-2.33384	9.16583	-68.149	9.16208	1.58382
9.17	-65.9489	9.16833	-10.6959	9.17208	-2.33736	9.1725	-68.1676	9.16875	1.58076
9.17667	-65.9312	9.175	-10.6907	9.17875	-2.34088	9.17917	-68.1963	9.17542	1.57771
9.18333	-65.9076	9.18167	-10.6854	9.18542	-2.34485	9.18583	-68.2183	9.18208	1.57618
9.19	-65.884	9.18833	-10.6821	9.19208	-2.34793	9.1925	-68.225	9.18875	1.57313
9.19667	-65.8545	9.195	-10.6802	9.19875	-2.34837	9.19917	-68.2183	9.19542	1.56854
9.20333	-65.8191	9.20167	-10.6778	9.20542	-2.34529	9.20583	-68.2065	9.20208	1.56549
9.21	-65.7866	9.20833	-10.673	9.21208	-2.3378	9.2125	-68.1997	9.20875	1.56702
9.21667	-65.763	9.215	-10.6669	9.21875	-2.32812	9.21917	-68.1879	9.21542	1.56854
9.22333	-65.7423	9.22167	-10.6602	9.22542	-2.31931	9.22583	-68.1727	9.22208	1.57313
9.23	-65.7305	9.22833	-10.653	9.23208	-2.31271	9.2325	-68.1473	9.22875	1.57923
9.23667	-65.7187	9.235	-10.6444	9.23875	-2.30786	9.23917	-68.1254	9.23542	1.5884
9.24333	-65.7128	9.24167	-10.6378	9.24542	-2.30478	9.24583	-68.0983	9.24208	1.59451
9.25	-65.7069	9.24833	-10.6335	9.25208	-2.30566	9.2525	-68.0747	9.24875	1.60062
9.25667	-65.701	9.255	-10.6316	9.25875	-2.31007	9.25917	-68.0561	9.25542	1.6052
9.26333	-65.6921	9.26167	-10.6306	9.26542	-2.31315	9.26583	-68.0392	9.26208	1.61131
9.27	-65.6803	9.26833	-10.6301	9.27208	-2.31403	9.2725	-68.0359	9.26875	1.61894
9.27667	-65.6686	9.275	-10.6292	9.27875	-2.31447	9.27917	-68.0409	9.27542	1.62505
9.28333	-65.6656	9.28167	-10.6278	9.28542	-2.31447	9.28583	-68.0528	9.28208	1.63269
9.29	-65.6656	9.28833	-10.6263	9.29208	-2.31491	9.2925	-68.0595	9.28875	1.64185
9.29667	-65.6626	9.295	-10.6254	9.29875	-2.31491	9.29917	-68.0662	9.29542	1.64949
9.30333	-65.6509	9.30167	-10.6244	9.30542	-2.31491	9.30583	-68.0764	9.30208	1.65713
9.31	-65.639	9.30833	-10.622	9.31208	-2.31139	9.3125	-68.0866	9.30875	1.66171
9.31667	-65.6332	9.315	-10.6192	9.31875	-2.3039	9.31917	-68.0983	9.31542	1.66476
9.32333	-65.6243	9.32167	-10.6173	9.32542	-2.2951	9.32583	-68.1169	9.32208	1.66782
9.33	-65.6125	9.32833	-10.6153	9.33208	-2.28497	9.3325	-68.1423	9.32875	1.6724
9.33667	-65.5977	9.335	-10.6144	9.33875	-2.27484	9.33917	-68.1642	9.33542	1.67698
9.34333	-65.5889	9.34167	-10.6149	9.34542	-2.26428	9.34583	-68.1828	9.34208	1.68309
9.35	-65.5741	9.34833	-10.6177	9.35208	-2.25723	9.3525	-68.2031	9.34875	1.69073
9.35667	-65.5564	9.355	-10.6215	9.35875	-2.25283	9.35917	-68.2115	9.35542	1.70142
9.36333	-65.5358	9.36167	-10.6239	9.36542	-2.24623	9.36583	-68.2048	9.36208	1.71364
9.37	-65.521	9.36833	-10.6249	9.37208	-2.23522	9.3725	-68.193	9.36875	1.72891
9.37667	-65.5151	9.375	-10.6239	9.37875	-2.22201	9.37917	-68.1963	9.37542	1.74724
9.38333	-65.5121	9.38167	-10.6215	9.38542	-2.20969	9.38583	-68.2014	9.38208	1.76557
9.39	-65.5151	9.38833	-10.6177	9.39208	-2.19604	9.3925	-68.1997	9.38875	1.78389
9.39667	-65.5092	9.395	-10.613	9.39875	-2.18239	9.39917	-68.2014	9.39542	1.80528
9.40333	-65.5004	9.40167	-10.6091	9.40542	-2.1705	9.40583	-68.2132	9.40208	1.82513
9.41	-65.4944	9.40833	-10.6063	9.41208	-2.15994	9.4125	-68.2267	9.40875	1.84346
9.41667	-65.4974	9.415	-10.6034	9.41875	-2.14981	9.41917	-68.225	9.41542	1.86026
9.42333	-65.4944	9.42167	-10.5996	9.42542	-2.14012	9.42583	-68.2115	9.42208	1.87859
9.43	-65.4827	9.42833	-10.5948	9.43208	-2.13	9.4325	-68.1913	9.42875	1.89691
9.43667	-65.4738	9.435	-10.5901	9.43875	-2.11811	9.43917	-68.1761	9.43542	1.91371
9.44333	-65.465	9.44167	-10.5858	9.44542	-2.10754	9.44583	-68.1541	9.44208	1.92746
9.45	-65.4502	9.44833	-10.5824	9.45208	-2.10006	9.4525	-68.1152	9.44875	1.93815
9.45667	-65.4266	9.455	-10.5805	9.45875	-2.09434	9.45917	-68.0679	9.45542	1.94579
9.46333	-65.4	9.46167	-10.5805	9.46542	-2.09037	9.46583	-68.0308	9.46208	1.95037
9.47	-65.3823	9.46833	-10.582	9.47208	-2.08509	9.4725	-68.0088	9.46875	1.95037
9.47667	-65.3646	9.475	-10.5824	9.47875	-2.07717	9.47917	-67.997	9.47542	1.94884
9.48333	-65.344	9.48167	-10.5815	9.48542	-2.06704	9.48583	-67.9852	9.48208	1.94579
9.49	-65.3262	9.48833	-10.5801	9.49208	-2.05515	9.4925	-67.9869	9.48875	1.93968
9.49667	-65.3144	9.495	-10.5777	9.49875	-2.04415	9.49917	-67.9936	9.49542	1.93204
9.50333	-65.3085	9.50167	-10.5762	9.50542	-2.03138	9.50583	-67.9919	9.50208	1.92135
9.51	-65.2968	9.50833	-10.5758	9.51208	-2.01773	9.5125	-67.975	9.50875	1.91066
9.51667	-65.2761	9.515	-10.5753	9.51875	-2.00716	9.51917	-67.9429	9.51542	1.89997
9.52333	-65.2524	9.52167	-10.5743	9.52542	-1.99968	9.52583	-67.916	9.52208	1.88928
9.53	-65.2259	9.52833	-10.5729	9.53208	-1.99263	9.5325	-67.8957	9.52875	1.88011
9.53667	-65.1935	9.535	-10.572	9.53875	-1.98383	9.53917	-67.8906	9.53542	1.87095
9.54333	-65.1639	9.54167	-10.5686	9.54542	-1.97767	9.54583	-67.8889	9.54208	1.86331
9.55	-65.1521	9.54833	-10.5643	9.55208	-1.9759	9.5525	-67.8805	9.54875	1.85568
9.55667	-65.158	9.555	-10.56	9.55875	-1.9759	9.55917	-67.8686	9.55542	1.84804
9.56333	-65.1698	9.56167	-10.5581	9.56542	-1.97502	9.56583	-67.8534	9.56208	1.8404
9.57	-65.1668	9.56833	-10.5557	9.57208	-1.97282	9.5725	-67.8349	9.56875	1.83582
9.57667	-65.1639	9.575	-10.5515	9.57875	-1.97194	9.57917	-67.8028	9.57542	1.83429
9.58333	-65.1639	9.58167	-10.5472	9.58542	-1.9715	9.58583	-67.7656	9.58208	1.83277
9.59	-65.1698	9.58833	-10.5438	9.59208	-1.97018	9.5925	-67.7437	9.58875	1.83429
9.59667	-65.1728	9.595	-10.54	9.59875	-1.96886	9.59917	-67.7301	9.59542	1.83582
9.60333	-65.1758	9.60167	-10.5372	9.60542	-1.96798	9.60583	-67.7217	9.60208	1.83735
9.61	-65.1846	9.60833	-10.5367	9.61208	-1.96974	9.6125	-67.7132	9.60875	1.83735
9.61667	-65.1993	9.615	-10.5367	9.61875	-1.97062	9.61917	-67.7132	9.61542	1.83888
9.62333	-65.2023	9.62167	-10.5376	9.62542	-1.97106	9.62583	-67.72	9.62208	1.84193
9.63	-65.1905	9.62833	-10.5386	9.63208	-1.97326	9.6325	-67.7183	9.62875	1.84499
9.63667	-65.1758	9.635	-10.541	9.63875	-1.97943	9.63917	-67.7065	9.63542	1.85109
9.64333	-65.1668	9.64167	-10.5434	9.64542	-1.98911	9.64583	-67.6964	9.64208	1.86331
9.65	-65.1639	9.64833	-10.5443	9.65208	-1.99968	9.6525	-67.6896	9.64875	1.88011
9.65667	-65.1639	9.655	-10.5434	9.65875	-2.00981	9.65917	-67.6795	9.65542	1.89844
9.66333	-65.1639	9.66167	-10.5414	9.66542	-2.01773	9.66583	-67.6643	9.66208	1.9183
9.67	-65.1668	9.66833	-10.539	9.67208	-2.02301	9.6725	-67.6575	9.66875	1.93815
9.67667	-65.1728	9.675	-10.5372	9.67875	-2.02698	9.67917	-67.6592	9.67542	1.95648
9.68333	-65.1758	9.68167	-10.5352	9.68542	-2.02918	9.68583	-67.6575	9.68208	1.97175
9.69	-65.1787	9.68833	-10.5333	9.69208	-2.03006	9.6925	-67.6474	9.68875	1.98703
9.69667	-65.1846	9.695	-10.5324	9.69875	-2.03138	9.69917	-67.6355	9.69542	2.00383
9.70333	-65.2023	9.70167	-10.5329	9.70542	-2.03666	9.70583	-67.6254	9.70208	2.02063
9.71	-65.2112	9.70833	-10.5329	9.71208	-2.04238	9.7125	-67.6221	9.70875	2.04048
9.71667	-65.2023	9.715	-10.5319	9.71875	-2.04767	9.71917	-67.6237	9.71542	2.06034
9.72333	-65.1787	9.72167	-10.529	9.72542	-2.05295	9.72583	-67.6338	9.72208	2.08019
9.73	-65.1521	9.72833	-10.5281	9.73208	-2.06044	9.7325	-67.6389	9.72875	2.10005
9.73667	-65.1256	9.735	-10.5281	9.73875	-2.06924	9.73917	-67.6474	9.73542	2.12143
9.74333	-65.0931	9.74167	-10.529	9.74542	-2.07629	9.74583	-67.6575	9.74208	2.13976
9.75	-65.0636	9.74833	-10.53	9.75208	-2.08069	9.7525	-67.6659	9.74875	2.15808
9.75667	-65.0518	9.755	-10.5314	9.75875	-2.08289	9.75917	-67.6626	9.75542	2.17794
9.76333	-65.0548	9.76167	-10.5338	9.76542	-2.08201	9.76583	-67.6659	9.76208	2.19627
9.77	-65.0577	9.76833	-10.5343	9.77208	-2.07981	9.7725	-67.6828	9.76875	2.21459
9.77667	-65.0518	9.775	-10.5329	9.77875	-2.07717	9.77917	-67.7014	9.77542	2.23139
9.78333	-65.037	9.78167	-10.531	9.78542	-2.07496	9.78583	-67.7065	9.78208	2.24514
9.79	-65.0193	9.78833	-10.5295	9.79208	-2.07496	9.7925	-67.698	9.78875	2.25736
9.79667	-65.0076	9.795	-10.5262	9.79875	-2.07761	9.79917	-67.6913	9.79542	2.26805
9.80333	-65.0046	9.80167	-10.5228	9.80542	-2.08245	9.80583	-67.6828	9.80208	2.27874
9.81	-65.0134	9.80833	-10.5205	9.81208	-2.08641	9.8125	-67.6795	9.80875	2.29096
9.81667	-65.0223	9.815	-10.5214	9.81875	-2.08949	9.81917	-67.6761	9.81542	2.30012
9.82333	-65.0311	9.82167	-10.5224	9.82542	-2.09478	9.82583	-67.6828	9.82208	2.30929
9.83	-65.04	9.82833	-10.5219	9.83208	-2.10182	9.8325	-67.6947	9.82875	2.3154
9.83667	-65.0518	9.835	-10.5219	9.83875	-2.10842	9.83917	-67.6997	9.83542	2.31845
9.84333	-65.0577	9.84167	-10.5214	9.84542	-2.11195	9.84583	-67.6947	9.84208	2.31998
9.85	-65.0665	9.84833	-10.5205	9.85208	-2.11503	9.8525	-67.6744	9.84875	2.31692
9.85667	-65.0813	9.855	-10.5176	9.85875	-2.11899	9.85917	-67.6491	9.85542	2.30929
9.86333	-65.099	9.86167	-10.5152	9.86542	-2.12339	9.86583	-67.6305	9.86208	2.30165
9.87	-65.1167	9.86833	-10.5138	9.87208	-2.12339	9.8725	-67.6305	9.86875	2.29554
9.87667	-65.1256	9.875	-10.5133	9.87875	-2.12163	9.87917	-67.644	9.87542	2.28943
9.88333	-65.1286	9.88167	-10.5133	9.88542	-2.12031	9.88583	-67.6609	9.88208	2.27874
9.89	-65.1344	9.88833	-10.5138	9.89208	-2.11987	9.8925	-67.6761	9.88875	2.26805
9.89667	-65.1492	9.895	-10.5152	9.89875	-2.11943	9.89917	-67.6896	9.89542	2.25736
9.90333	-65.1758	9.90167	-10.5152	9.90542	-2.11459	9.90583	-67.6997	9.90208	2.24667
9.91	-65.2023	9.90833	-10.5128	9.91208	-2.1093	9.9125	-67.7014	9.90875	2.23445
9.91667	-65.2347	9.915	-10.5095	9.91875	-2.10446	9.91917	-67.6964	9.91542	2.22376
9.92333	-65.2613	9.92167	-10.5071	9.92542	-2.10314	9.92583	-67.693	9.92208	2.21459
9.93	-65.2672	9.92833	-10.5043	9.93208	-2.10182	9.9325	-67.6879	9.92875	2.20696
9.93667	-65.2613	9.935	-10.5014	9.93875	-2.0983	9.93917	-67.6845	9.93542	2.20238
9.94333	-65.2495	9.94167	-10.499	9.94542	-2.0939	9.94583	-67.6828	9.94208	2.20238
9.95	-65.2377	9.94833	-10.4976	9.95208	-2.09125	9.9525	-67.6659	9.94875	2.20543
9.95667	-65.2229	9.955	-10.4971	9.95875	-2.09169	9.95917	-67.6355	9.95542	2.21001
9.96333	-65.2112	9.96167	-10.4957	9.96542	-2.09346	9.96583	-67.5933	9.96208	2.21612
9.97	-65.2141	9.96833	-10.4942	9.97208	-2.0939	9.9725	-67.5494	9.96875	2.21918
9.97667	-65.217	9.975	-10.4933	9.97875	-2.09566	9.97917	-67.5122	9.97542	2.2207
9.98333	-65.217	9.98167	-10.4938	9.98542	-2.09874	9.98583	-67.4869	9.98208	2.2207
9.99	-65.2112	9.98833	-10.4947	9.99208	-2.10138	9.9925	-67.4835	9.98875	2.21765
9.99667	-65.2023	9.995	-10.4966	9.99875	-2.1027	9.99917	-67.4988	9.99542	2.21459
10.0033	-65.1935	10.0017	-10.498	10.0054	-2.10138	10.0058	-67.5173	10.0021	2.21154
10.01	-65.1846	10.0083	-10.498	10.0121	-2.10006	10.0125	-67.5426	10.0087	2.21154
10.0167	-65.1758	10.015	-10.498	10.0188	-2.09962	10.0192	-67.5646	10.0154	2.21154
10.0233	-65.1639	10.0217	-10.499	10.0254	-2.10094	10.0258	-67.5883	10.0221	2.21307
10.03	-65.1521	10.0283	-10.5014	10.0321	-2.10226	10.0325	-67.6102	10.0288	2.21459
10.0367	-65.1403	10.035	-10.5043	10.0388	-2.10182	10.0392	-67.6406	10.0354	2.21154
10.0433	-65.1315	10.0417	-10.5076	10.0454	-2.10094	10.0458	-67.6778	10.0421	2.20696
10.05	-65.1286	10.0483	-10.51	10.0521	-2.10138	10.0525	-67.7116	10.0488	2.20238
10.0567	-65.1315	10.055	-10.5114	10.0587	-2.10446	10.0592	-67.7403	10.0554	2.19779
10.0633	-65.1403	10.0617	-10.5109	10.0654	-2.1093	10.0658	-67.747	10.0621	2.19168
10.07	-65.1551	10.0683	-10.509	10.0721	-2.11415	10.0725	-67.7352	10.0687	2.18252
10.0767	-65.1728	10.075	-10.5076	10.0787	-2.11811	10.0792	-67.7116	10.0754	2.17183
10.0833	-65.1905	10.0817	-10.5066	10.0854	-2.12075	10.0858	-67.6879	10.0821	2.16114
10.09	-65.2082	10.0883	-10.5076	10.0921	-2.12339	10.0925	-67.671	10.0887	2.14739
10.0967	-65.2259	10.095	-10.51	10.0988	-2.12339	10.0992	-67.6525	10.0954	2.12906
10.1033	-65.2524	10.1017	-10.5128	10.1054	-2.12163	10.1058	-67.6338	10.1021	2.10768
10.11	-65.2849	10.1083	-10.5138	10.1121	-2.12119	10.1125	-67.617	10.1088	2.0863
10.1167	-65.3174	10.115	-10.5143	10.1188	-2.12383	10.1192	-67.5916	10.1154	2.06797
10.1233	-65.344	10.1217	-10.5147	10.1254	-2.12868	10.1258	-67.5646	10.1221	2.04964
10.13	-65.3587	10.1283	-10.5133	10.1321	-2.13308	10.1325	-67.541	10.1288	2.03132
10.1367	-65.3646	10.135	-10.5109	10.1387	-2.13792	10.1392	-67.5342	10.1354	2.01452
10.1433	-65.3587	10.1417	-10.51	10.1454	-2.14232	10.1458	-67.546	10.1421	1.99772
10.15	-65.3469	10.1483	-10.5109	10.1521	-2.14673	10.1525	-67.5646	10.1487	1.98092
10.1567	-65.3321	10.155	-10.5123	10.1587	-2.15069	10.1592	-67.5815	10.1554	1.96564
10.1633	-65.3174	10.1617	-10.5133	10.1654	-2.15289	10.1658	-67.595	10.1621	1.9519
10.17	-65.3085	10.1683	-10.5147	10.1721	-2.15421	10.1725	-67.6052	10.1687	1.93968
10.1767	-65.3203	10.175	-10.5157	10.1788	-2.15289	10.1792	-67.6035	10.1754	1.93051
10.1833	-65.3351	10.1817	-10.5152	10.1854	-2.15025	10.1858	-67.595	10.1821	1.92288
10.19	-65.3499	10.1883	-10.5123	10.1921	-2.14409	10.1925	-67.595	10.1888	1.9183
10.1967	-65.3734	10.195	-10.5076	10.1988	-2.13484	10.1992	-67.6001	10.1954	1.91524
10.2033	-65.4059	10.2017	-10.5023	10.2054	-2.12648	10.2058	-67.5984	10.2021	1.91371
10.21	-65.4325	10.2083	-10.498	10.2121	-2.11943	10.2125	-67.5832	10.2088	1.91371
10.2167	-65.4443	10.215	-10.4947	10.2188	-2.11503	10.2192	-67.5629	10.2154	1.91524
10.2233	-65.4502	10.2217	-10.4918	10.2254	-2.11239	10.2258	-67.5494	10.2221	1.9183
10.23	-65.459	10.2283	-10.4885	10.2321	-2.11459	10.2325	-67.5393	10.2287	1.91982
10.2367	-65.4679	10.235	-10.4876	10.2387	-2.11987	10.2392	-67.541	10.2354	1.92135
10.2433	-65.4738	10.2417	-10.488	10.2454	-2.12427	10.2458	-67.5494	10.2421	1.92135
10.25	-65.4708	10.2483	-10.488	10.2521	-2.12824	10.2525	-67.5612	10.2487	1.91982
10.2567	-65.462	10.255	-10.4871	10.2587	-2.13088	10.2592	-67.568	10.2554	1.91982
10.2633	-65.4561	10.2617	-10.4856	10.2654	-2.13264	10.2658	-67.5731	10.2621	1.92288
10.27	-65.4561	10.2683	-10.4842	10.2721	-2.13264	10.2725	-67.5815	10.2688	1.92746
10.2767	-65.459	10.275	-10.4818	10.2788	-2.13264	10.2792	-67.5832	10.2754	1.93357
10.2833	-65.465	10.2817	-10.478	10.2854	-2.13176	10.2858	-67.5798	10.2821	1.93968
10.29	-65.4767	10.2883	-10.4747	10.2921	-2.13176	10.2925	-67.5731	10.2888	1.94273
10.2967	-65.4915	10.295	-10.4718	10.2988	-2.13044	10.2992	-67.5663	10.2954	1.94426
10.3033	-65.5033	10.3017	-10.4675	10.3054	-2.12824	10.3058	-67.5477	10.3021	1.94579
10.31	-65.5004	10.3083	-10.4618	10.3121	-2.12471	10.3125	-67.5274	10.3087	1.94579
10.3167	-65.4885	10.315	-10.4561	10.3187	-2.12207	10.3192	-67.5105	10.3154	1.94273
10.3233	-65.4708	10.3217	-10.4518	10.3254	-2.12471	10.3258	-67.4988	10.3221	1.93968
10.33	-65.4472	10.3283	-10.4475	10.3321	-2.1278	10.3325	-67.4988	10.3287	1.93968
10.3367	-65.4236	10.335	-10.4432	10.3387	-2.13	10.3392	-67.5038	10.3354	1.94121
10.3433	-65.4089	10.3417	-10.4399	10.3454	-2.13044	10.3458	-67.5105	10.3421	1.94121
10.35	-65.3852	10.3483	-10.4384	10.3521	-2.13044	10.3525	-67.5089	10.3488	1.94121
10.3567	-65.3557	10.355	-10.4394	10.3588	-2.13	10.3592	-67.492	10.3554	1.93968
10.3633	-65.3262	10.3617	-10.4389	10.3654	-2.12824	10.3658	-67.4717	10.3621	1.93968
10.37	-65.3085	10.3683	-10.4361	10.3721	-2.1278	10.3725	-67.4515	10.3688	1.93968
10.3767	-65.2938	10.375	-10.4327	10.3788	-2.13088	10.3792	-67.4362	10.3754	1.93815
10.3833	-65.2761	10.3817	-10.4303	10.3854	-2.13484	10.3858	-67.4362	10.3821	1.93815
10.39	-65.2584	10.3883	-10.4279	10.3921	-2.1322	10.3925	-67.4447	10.3887	1.93662
10.3967	-65.2377	10.395	-10.4251	10.3987	-2.12383	10.3992	-67.4582	10.3954	1.93662
10.4033	-65.2141	10.4017	-10.4213	10.4054	-2.11283	10.4058	-67.4633	10.4021	1.93815
10.41	-65.1875	10.4083	-10.4189	10.4121	-2.1027	10.4125	-67.4582	10.4087	1.94121
10.4167	-65.1639	10.415	-10.4175	10.4187	-2.09257	10.4192	-67.4447	10.4154	1.94579
10.4233	-65.1403	10.4217	-10.416	10.4254	-2.08509	10.4258	-67.421	10.4221	1.9519
10.43	-65.1286	10.4283	-10.4141	10.4321	-2.08377	10.4325	-67.394	10.4288	1.95801
10.4367	-65.1256	10.435	-10.4141	10.4388	-2.08773	10.4392	-67.3738	10.4354	1.96412
10.4433	-65.1286	10.4417	-10.416	10.4454	-2.09125	10.4458	-67.3687	10.4421	1.9687
10.45	-65.1286	10.4483	-10.4179	10.4521	-2.09169	10.4525	-67.3805	10.4488	1.9687
10.4567	-65.1286	10.455	-10.4184	10.4588	-2.08817	10.4592	-67.3923	10.4554	1.96564
10.4633	-65.1226	10.4617	-10.417	10.4654	-2.08245	10.4658	-67.394	10.4621	1.96259
10.47	-65.1138	10.4683	-10.4146	10.4721	-2.07717	10.4725	-67.3873	10.4688	1.96106
10.4767	-65.1049	10.475	-10.4108	10.4787	-2.07144	10.4792	-67.3788	10.4754	1.96106
10.4833	-65.0961	10.4817	-10.406	10.4854	-2.06528	10.4858	-67.3788	10.4821	1.96412
10.49	-65.0902	10.4883	-10.4022	10.4921	-2.06132	10.4925	-67.3889	10.4887	1.96717
10.4967	-65.0842	10.495	-10.4008	10.4987	-2.0622	10.4992	-67.4008	10.4954	1.97175
10.5033	-65.0813	10.5017	-10.4022	10.5054	-2.06572	10.5058	-67.4227	10.5021	1.97633
10.51	-65.0754	10.5083	-10.4051	10.5121	-2.0666	10.5125	-67.4464	10.5087	1.98244
10.5167	-65.0842	10.515	-10.4075	10.5188	-2.0644	10.5192	-67.4683	10.5154	1.99008
10.5233	-65.1049	10.5217	-10.4084	10.5254	-2.06088	10.5258	-67.4818	10.5221	1.99772
10.53	-65.1256	10.5283	-10.407	10.5321	-2.05559	10.5325	-67.4971	10.5288	2.00841
10.5367	-65.1344	10.535	-10.4036	10.5388	-2.04679	10.5392	-67.5224	10.5354	2.0191
10.5433	-65.1344	10.5417	-10.4008	10.5454	-2.03842	10.5458	-67.5646	10.5421	2.02979
10.55	-65.1433	10.5483	-10.3989	10.5521	-2.0349	10.5525	-67.6187	10.5488	2.04048
10.5567	-65.158	10.555	-10.3979	10.5587	-2.03622	10.5592	-67.6896	10.5554	2.05117
10.5633	-65.1728	10.5617	-10.3979	10.5654	-2.03974	10.5658	-67.7673	10.5621	2.06034
10.57	-65.1905	10.5683	-10.3998	10.5721	-2.04327	10.5725	-67.845	10.5687	2.0695
10.5767	-65.2229	10.575	-10.4022	10.5787	-2.04503	10.5792	-67.9126	10.5754	2.07866
10.5833	-65.2643	10.5817	-10.4032	10.5854	-2.04415	10.5858	-67.975	10.5821	2.08935
10.59	-65.2908	10.5883	-10.4032	10.5921	-2.04106	10.5925	-68.046	10.5887	2.10005
10.5967	-65.2968	10.595	-10.4036	10.5988	-2.03578	10.5992	-68.1169	10.5954	2.11226
10.6033	-65.2908	10.6017	-10.4041	10.6054	-2.03094	10.6058	-68.1778	10.6021	2.12448
10.61	-65.2731	10.6083	-10.4036	10.6121	-2.0283	10.6125	-68.2149	10.6088	2.13976
10.6167	-65.2524	10.615	-10.4027	10.6188	-2.02742	10.6192	-68.2369	10.6154	2.15656
10.6233	-65.2347	10.6217	-10.3998	10.6254	-2.02786	10.6258	-68.247	10.6221	2.17183
10.63	-65.2347	10.6283	-10.395	10.6321	-2.0283	10.6325	-68.2453	10.6288	2.18557
10.6367	-65.2466	10.635	-10.3884	10.6387	-2.03006	10.6392	-68.2369	10.6354	2.20085
10.6433	-65.2613	10.6417	-10.3826	10.6454	-2.03138	10.6458	-68.2369	10.6421	2.21765
10.65	-65.282	10.6483	-10.3784	10.6521	-2.03094	10.6525	-68.2571	10.6487	2.23292
10.6567	-65.3056	10.655	-10.3745	10.6587	-2.03094	10.6592	-68.296	10.6554	2.24667
10.6633	-65.3351	10.6617	-10.3722	10.6654	-2.03182	10.6658	-68.3382	10.6621	2.26194
10.67	-65.3528	10.6683	-10.3703	10.6721	-2.0349	10.6725	-68.377	10.6687	2.27721
10.6767	-65.3646	10.675	-10.3674	10.6788	-2.0371	10.6792	-68.4074	10.6754	2.29096
10.6833	-65.3794	10.6817	-10.3617	10.6854	-2.0393	10.6858	-68.4362	10.6821	2.30165
10.69	-65.3882	10.6883	-10.354	10.6921	-2.04459	10.6925	-68.4564	10.6888	2.31387
10.6967	-65.3882	10.695	-10.3478	10.6988	-2.04987	10.6992	-68.4666	10.6954	2.32609
10.7033	-65.3794	10.7017	-10.3431	10.7054	-2.05295	10.7058	-68.4581	10.7021	2.33983
10.71	-65.3734	10.7083	-10.3388	10.7121	-2.05207	10.7125	-68.4345	10.7088	2.35358
10.7167	-65.3734	10.715	-10.334	10.7188	-2.05031	10.7192	-68.3957	10.7154	2.36885
10.7233	-65.3764	10.7217	-10.3293	10.7254	-2.04987	10.7258	-68.3484	10.7221	2.3826
10.73	-65.3764	10.7283	-10.3249	10.7321	-2.04855	10.7325	-68.301	10.7287	2.39634
10.7367	-65.3823	10.735	-10.3197	10.7387	-2.04943	10.7392	-68.2639	10.7354	2.41009
10.7433	-65.3911	10.7417	-10.3126	10.7454	-2.05207	10.7458	-68.2369	10.7421	2.42078
10.75	-65.4059	10.7483	-10.3064	10.7521	-2.05603	10.7525	-68.2098	10.7487	2.433
10.7567	-65.4148	10.755	-10.3016	10.7587	-2.05911	10.7592	-68.1913	10.7554	2.44674
10.7633	-65.4148	10.7617	-10.2992	10.7654	-2.06044	10.7658	-68.1761	10.7621	2.46354
10.77	-65.4177	10.7683	-10.2982	10.7721	-2.05823	10.7725	-68.1507	10.7688	2.48187
10.7767	-65.4266	10.775	-10.2987	10.7788	-2.05207	10.7792	-68.1102	10.7754	2.50173
10.7833	-65.4295	10.7817	-10.3021	10.7854	-2.04503	10.7858	-68.0713	10.7821	2.52311
10.79	-65.4325	10.7883	-10.3044	10.7921	-2.0393	10.7925	-68.0443	10.7888	2.54296
10.7967	-65.4295	10.795	-10.3054	10.7988	-2.03446	10.7992	-68.0156	10.7954	2.56282
10.8033	-65.4148	10.8017	-10.3054	10.8054	-2.03094	10.8058	-67.975	10.8021	2.58115
10.81	-65.3882	10.8083	-10.3064	10.8121	-2.02654	10.8125	-67.9312	10.8087	2.59947
10.8167	-65.3469	10.815	-10.3064	10.8187	-2.02301	10.8192	-67.8889	10.8154	2.6178
10.8233	-65.2968	10.8217	-10.3035	10.8254	-2.02125	10.8258	-67.8484	10.8221	2.6346
10.83	-65.2347	10.8283	-10.2992	10.8321	-2.02169	10.8325	-67.8045	10.8287	2.6514
10.8367	-65.1639	10.835	-10.2963	10.8387	-2.02389	10.8392	-67.7673	10.8354	2.66515
10.8433	-65.0961	10.8417	-10.2911	10.8454	-2.02433	10.8458	-67.7369	10.8421	2.68042
10.85	-65.0311	10.8483	-10.2811	10.8521	-2.02433	10.8525	-67.7149	10.8488	2.69417
10.8567	-64.9692	10.855	-10.2687	10.8588	-2.02081	10.8592	-67.7048	10.8554	2.70486
10.8633	-64.9072	10.8617	-10.2553	10.8654	-2.01465	10.8658	-67.698	10.8621	2.71555
10.87	-64.8393	10.8683	-10.2415	10.8721	-2.00584	10.8725	-67.6862	10.8688	2.72624
10.8767	-64.7626	10.875	-10.2263	10.8788	-1.99616	10.8792	-67.6676	10.8754	2.73846
10.8833	-64.6682	10.8817	-10.2086	10.8854	-1.98691	10.8858	-67.6525	10.8821	2.74762
10.89	-64.559	10.8883	-10.1895	10.8921	-1.98075	10.8925	-67.6457	10.8887	2.75221
10.8967	-64.4439	10.895	-10.1681	10.8987	-1.98031	10.8992	-67.6322	10.8954	2.75526
10.9033	-64.3259	10.9017	-10.1442	10.9054	-1.98339	10.9058	-67.617	10.9021	2.75373
10.91	-64.2108	10.9083	-10.1185	10.9121	-1.98603	10.9125	-67.6052	10.9087	2.74915
10.9167	-64.0957	10.915	-10.0913	10.9187	-1.98691	10.9192	-67.6001	10.9154	2.74151
10.9233	-63.9895	10.9217	-10.0656	10.9254	-1.98823	10.9258	-67.5933	10.9221	2.73235
10.93	-63.892	10.9283	-10.0408	10.9321	-1.98999	10.9325	-67.5832	10.9288	2.72013
10.9367	-63.7976	10.935	-10.0164	10.9388	-1.98911	10.9392	-67.5798	10.9354	2.70639
10.9433	-63.7032	10.9417	-9.99403	10.9454	-1.98427	10.9458	-67.5815	10.9421	2.68959
10.95	-63.6206	10.9483	-9.97353	10.9521	-1.97899	10.9525	-67.5781	10.9488	2.66973
10.9567	-63.5498	10.955	-9.95684	10.9588	-1.97238	10.9592	-67.5714	10.9554	2.64682
10.9633	-63.4937	10.9617	-9.94205	10.9654	-1.96446	10.9658	-67.568	10.9621	2.62238
10.97	-63.4494	10.9683	-9.92966	10.9721	-1.95653	10.9725	-67.5663	10.9688	2.59489
10.9767	-63.4051	10.975	-9.91869	10.9787	-1.94993	10.9792	-67.5562	10.9754	2.5674
10.9833	-63.3638	10.9817	-9.90963	10.9854	-1.94421	10.9858	-67.5393	10.9821	2.54296
10.99	-63.3314	10.9883	-9.90248	10.9921	-1.9376	10.9925	-67.5342	10.9887	2.51853
10.9967	-63.3137	10.995	-9.89723	10.9987	-1.92924	10.9992	-67.5443	10.9954	2.49562
11.0033	-63.293	11.0017	-9.89532	11.0054	-1.91867	11.0058	-67.5612	11.0021	2.47271
11.01	-63.2753	11.0083	-9.89723	11.0121	-1.90766	11.0125	-67.5832	11.0087	2.45133
11.0167	-63.2694	11.015	-9.902	11.0188	-1.8971	11.0192	-67.6068	11.0154	2.43147
11.0233	-63.2841	11.0217	-9.90868	11.0254	-1.88829	11.0258	-67.6338	11.0221	2.41467
11.03	-63.3048	11.0283	-9.91678	11.0321	-1.88125	11.0325	-67.6558	11.0288	2.3994
11.0367	-63.3195	11.035	-9.9268	11.0388	-1.87817	11.0392	-67.6693	11.0354	2.38871
11.0433	-63.3373	11.0417	-9.93729	11.0454	-1.87861	11.0458	-67.671	11.0421	2.38107
11.05	-63.355	11.0483	-9.94778	11.0521	-1.88037	11.0525	-67.6609	11.0488	2.37802
11.0567	-63.3815	11.055	-9.95922	11.0587	-1.88125	11.0592	-67.6457	11.0554	2.37802
11.0633	-63.4081	11.0617	-9.9721	11.0654	-1.88037	11.0658	-67.6355	11.0621	2.37954
11.07	-63.4346	11.0683	-9.98449	11.0721	-1.87861	11.0725	-67.6338	11.0687	2.3826
11.0767	-63.4553	11.075	-9.99784	11.0787	-1.87729	11.0792	-67.6389	11.0754	2.38718
11.0833	-63.4789	11.0817	-10.0112	11.0854	-1.87552	11.0858	-67.6423	11.0821	2.39023
11.09	-63.5025	11.0883	-10.0241	11.0921	-1.87156	11.0925	-67.6423	11.0887	2.39634
11.0967	-63.5261	11.095	-10.0379	11.0988	-1.86804	11.0992	-67.6423	11.0954	2.40245
11.1033	-63.5527	11.1017	-10.0517	11.1054	-1.8654	11.1058	-67.6474	11.1021	2.41162
11.11	-63.5763	11.1083	-10.0637	11.1121	-1.8632	11.1125	-67.6643	11.1088	2.42078
11.1167	-63.6087	11.115	-10.0727	11.1188	-1.85835	11.1192	-67.6947	11.1154	2.42994
11.1233	-63.6501	11.1217	-10.0803	11.1254	-1.84955	11.1258	-67.7369	11.1221	2.44063
11.13	-63.7032	11.1283	-10.0861	11.1321	-1.83722	11.1325	-67.7859	11.1288	2.4498
11.1367	-63.7504	11.135	-10.0908	11.1387	-1.82137	11.1392	-67.8416	11.1354	2.45744
11.1433	-63.7769	11.1417	-10.0937	11.1454	-1.802	11.1458	-67.8906	11.1421	2.46202
11.15	-63.7829	11.1483	-10.0966	11.1521	-1.77647	11.1525	-67.9143	11.1487	2.46354
11.1567	-63.7681	11.155	-10.098	11.1587	-1.74741	11.1592	-67.9126	11.1554	2.46507
11.1633	-63.7327	11.1617	-10.0951	11.1654	-1.71483	11.1658	-67.9007	11.1621	2.4666
11.17	-63.6766	11.1683	-10.087	11.1721	-1.67873	11.1725	-67.8906	11.1687	2.46965
11.1767	-63.5999	11.175	-10.0727	11.1788	-1.63866	11.1792	-67.8822	11.1754	2.47271
11.1833	-63.5084	11.1817	-10.0527	11.1854	-1.59464	11.1858	-67.8754	11.1821	2.48187
11.19	-63.4081	11.1883	-10.0265	11.1921	-1.55105	11.1925	-67.8839	11.1888	2.48951
11.1967	-63.2841	11.195	-9.99355	11.1988	-1.50923	11.1992	-67.9092	11.1954	2.49409
11.2033	-63.1248	11.2017	-9.95302	11.2054	-1.4696	11.2058	-67.9446	11.2021	2.49562
11.21	-62.9212	11.2083	-9.90486	11.2121	-1.4335	11.2125	-67.9869	11.2088	2.49256
11.2167	-62.6851	11.215	-9.8505	11.2188	-1.4018	11.2192	-68.0207	11.2154	2.48798
11.2233	-62.4165	11.2217	-9.79042	11.2254	-1.37671	11.2258	-68.0392	11.2221	2.47882
11.23	-62.1096	11.2283	-9.727	11.2321	-1.35557	11.2325	-68.0359	11.2287	2.46965
11.2367	-61.7703	11.235	-9.6612	11.2387	-1.33708	11.2392	-68.0139	11.2354	2.45896
11.2433	-61.4132	11.2417	-9.59682	11.2454	-1.31903	11.2458	-67.9734	11.2421	2.4498
11.25	-61.0384	11.2483	-9.53722	11.2521	-1.3045	11.2525	-67.9261	11.2487	2.44063
11.2567	-60.6401	11.255	-9.48238	11.2587	-1.29702	11.2592	-67.8923	11.2554	2.43147
11.2633	-60.2328	11.2617	-9.43327	11.2654	-1.29526	11.2658	-67.8703	11.2621	2.42383
11.27	-59.8403	11.2683	-9.39131	11.2721	-1.29702	11.2725	-67.8534	11.2688	2.41467
11.2767	-59.4685	11.275	-9.36127	11.2788	-1.30274	11.2792	-67.8382	11.2754	2.40551
11.2833	-59.1262	11.2817	-9.34267	11.2854	-1.31419	11.2858	-67.823	11.2821	2.39787
11.29	-58.8282	11.2883	-9.33647	11.2921	-1.32916	11.2925	-67.7994	11.2888	2.39023
11.2967	-58.6039	11.295	-9.34219	11.2988	-1.34457	11.2992	-67.7521	11.2954	2.3826
11.3033	-58.4563	11.3017	-9.36079	11.3054	-1.3591	11.3058	-67.6862	11.3021	2.37496
11.31	-58.3914	11.3083	-9.39083	11.3121	-1.37406	11.3125	-67.6271	11.3087	2.36732
11.3167	-58.4091	11.315	-9.42755	11.3187	-1.38859	11.3192	-67.59	11.3154	2.36122
11.3233	-58.5124	11.3217	-9.46951	11.3254	-1.40136	11.3258	-67.5747	11.3221	2.35816
11.33	-58.7072	11.3283	-9.51624	11.3321	-1.41369	11.3325	-67.5764	11.3287	2.35663
11.3367	-58.9668	11.335	-9.56917	11.3387	-1.42425	11.3392	-67.595	11.3354	2.35969
11.3433	-59.2708	11.3417	-9.624	11.3454	-1.43394	11.3458	-67.6204	11.3421	2.36427
11.35	-59.6101	11.3483	-9.67741	11.3521	-1.4423	11.3525	-67.6423	11.3488	2.37191
11.3567	-59.9701	11.355	-9.72891	11.3588	-1.45243	11.3592	-67.6609	11.3554	2.37954
11.3633	-60.3538	11.3617	-9.78041	11.3654	-1.46652	11.3658	-67.6744	11.3621	2.38718
11.37	-60.7315	11.3683	-9.83	11.3721	-1.48325	11.3725	-67.6744	11.3688	2.39329
11.3767	-61.0975	11.375	-9.87387	11.3788	-1.50086	11.3792	-67.6676	11.3754	2.3994
11.3833	-61.4516	11.3817	-9.91249	11.3854	-1.51759	11.3858	-67.6592	11.3821	2.40703
11.39	-61.7969	11.3883	-9.94635	11.3921	-1.53608	11.3925	-67.6423	11.3887	2.41773
11.3967	-62.1303	11.395	-9.97591	11.3987	-1.55677	11.3992	-67.6102	11.3954	2.433
11.4033	-62.4372	11.4017	-10.0002	11.4054	-1.57747	11.4058	-67.568	11.4021	2.45285
11.41	-62.7146	11.4083	-10.0203	11.4121	-1.59684	11.4125	-67.5291	11.4087	2.47729
11.4167	-62.9714	11.415	-10.0389	11.4187	-1.61621	11.4192	-67.4988	11.4154	2.50325
11.4233	-63.1985	11.4217	-10.057	11.4254	-1.63294	11.4258	-67.4801	11.4221	2.53075
11.43	-63.3874	11.4283	-10.0756	11.4321	-1.64703	11.4325	-67.4717	11.4288	2.55976
11.4367	-63.5438	11.435	-10.0932	11.4388	-1.65803	11.4392	-67.4734	11.4354	2.59031
11.4433	-63.6796	11.4417	-10.1085	11.4454	-1.66684	11.4458	-67.4835	11.4421	2.62391
11.45	-63.8036	11.4483	-10.1209	11.4521	-1.67168	11.4525	-67.4903	11.4488	2.65751
11.4567	-63.9127	11.455	-10.1295	11.4588	-1.6686	11.4592	-67.4886	11.4554	2.69417
11.4633	-64.0012	11.4617	-10.1361	11.4654	-1.66068	11.4658	-67.4784	11.4621	2.73541
11.47	-64.0839	11.4683	-10.1423	11.4721	-1.64747	11.4725	-67.4599	11.4688	2.7797
11.4767	-64.1488	11.475	-10.149	11.4787	-1.62722	11.4792	-67.4312	11.4754	2.82552
11.4833	-64.1872	11.4817	-10.1552	11.4854	-1.59904	11.4858	-67.394	11.4821	2.86981
11.49	-64.1989	11.4883	-10.1605	11.4921	-1.5647	11.4925	-67.3585	11.4887	2.91257
11.4967	-64.2049	11.495	-10.1638	11.4987	-1.52816	11.4992	-67.3417	11.4954	2.95076
11.5033	-64.2108	11.5017	-10.1652	11.5054	-1.4925	11.5058	-67.3332	11.5021	2.98436
11.51	-64.2255	11.5083	-10.1652	11.5121	-1.45639	11.5125	-67.3298	11.5087	3.01185
11.5167	-64.2462	11.515	-10.1633	11.5188	-1.41941	11.5192	-67.3332	11.5154	3.03323
11.5233	-64.2698	11.5217	-10.1619	11.5254	-1.38155	11.5258	-67.34	11.5221	3.05156
11.53	-64.2875	11.5283	-10.1609	11.5321	-1.34765	11.5325	-67.34	11.5288	3.0653
11.5367	-64.3022	11.535	-10.1623	11.5388	-1.31683	11.5392	-67.3332	11.5354	3.07599
11.5433	-64.3052	11.5417	-10.1643	11.5454	-1.28997	11.5458	-67.3265	11.5421	3.08363
11.55	-64.2964	11.5483	-10.1671	11.5521	-1.26884	11.5525	-67.3231	11.5488	3.08669
11.5567	-64.2727	11.555	-10.1695	11.5587	-1.25519	11.5592	-67.3163	11.5554	3.08516
11.5633	-64.2462	11.5617	-10.1714	11.5654	-1.24947	11.5658	-67.3163	11.5621	3.07599
11.57	-64.2285	11.5683	-10.1709	11.5721	-1.24859	11.5725	-67.3332	11.5687	3.06072
11.5767	-64.2166	11.575	-10.1695	11.5787	-1.25211	11.5792	-67.3568	11.5754	3.04239
11.5833	-64.2078	11.5817	-10.1676	11.5854	-1.25783	11.5858	-67.3788	11.5821	3.01796
11.59	-64.1989	11.5883	-10.1643	11.5921	-1.26356	11.5925	-67.3906	11.5887	2.99047
11.5967	-64.1989	11.595	-10.1595	11.5988	-1.26884	11.5992	-67.4041	11.5954	2.95686
11.6033	-64.1989	11.6017	-10.1538	11.6054	-1.27412	11.6058	-67.4177	11.6021	2.92174
11.61	-64.2049	11.6083	-10.15	11.6121	-1.27677	11.6125	-67.4278	11.6088	2.88355
11.6167	-64.2108	11.615	-10.1476	11.6188	-1.27985	11.6192	-67.4261	11.6154	2.84232
11.6233	-64.2166	11.6217	-10.1471	11.6254	-1.28337	11.6258	-67.416	11.6221	2.79802
11.63	-64.2226	11.6283	-10.1466	11.6321	-1.28997	11.6325	-67.4041	11.6288	2.75221
11.6367	-64.2137	11.635	-10.1447	11.6387	-1.29878	11.6392	-67.4008	11.6354	2.70944
11.6433	-64.1901	11.6417	-10.1409	11.6454	-1.3089	11.6458	-67.4025	11.6421	2.6682
11.65	-64.1517	11.6483	-10.1352	11.6521	-1.32079	11.6525	-67.4041	11.6487	2.63002
11.6567	-64.0986	11.655	-10.1271	11.6587	-1.33356	11.6592	-67.4075	11.6554	2.59642
11.6633	-64.0278	11.6617	-10.1166	11.6654	-1.34589	11.6658	-67.416	11.6621	2.56435
11.67	-63.9334	11.6683	-10.1037	11.6721	-1.35998	11.6725	-67.4362	11.6687	2.53533
11.6767	-63.8271	11.675	-10.0889	11.6788	-1.3745	11.6792	-67.4531	11.6754	2.50631
11.6833	-63.718	11.6817	-10.0722	11.6854	-1.39035	11.6858	-67.4633	11.6821	2.48034
11.69	-63.6028	11.6883	-10.0522	11.6921	-1.40708	11.6925	-67.4633	11.6888	2.45744
11.6967	-63.473	11.695	-10.0288	11.6988	-1.42425	11.6992	-67.4481	11.6954	2.43605
11.7033	-63.3225	11.7017	-10.0026	11.7054	-1.4423	11.7058	-67.4244	11.7021	2.42078
11.71	-63.1631	11.7083	-9.97543	11.7121	-1.45859	11.7125	-67.4008	11.7088	2.40856
11.7167	-62.9979	11.715	-9.94778	11.7188	-1.4696	11.7192	-67.3755	11.7154	2.40245
11.7233	-62.809	11.7217	-9.92012	11.7254	-1.47356	11.7258	-67.3417	11.7221	2.40398
11.73	-62.5995	11.7283	-9.89199	11.7321	-1.47356	11.7325	-67.2994	11.7287	2.41009
11.7367	-62.387	11.735	-9.86385	11.7387	-1.47048	11.7392	-67.2673	11.7354	2.42689
11.7433	-62.1775	11.7417	-9.83381	11.7454	-1.46564	11.7458	-67.2471	11.7421	2.45438
11.75	-61.9768	11.7483	-9.8033	11.7521	-1.45859	11.7525	-67.2302	11.7487	2.49715
11.7567	-61.7821	11.755	-9.77421	11.7587	-1.45199	11.7592	-67.2048	11.7554	2.55824
11.7633	-61.605	11.7617	-9.74751	11.7654	-1.44847	11.7658	-67.1863	11.7621	2.64529
11.77	-61.4575	11.7683	-9.72366	11.7721	-1.44407	11.7725	-67.1761	11.7688	2.75984
11.7767	-61.3306	11.775	-9.70316	11.7788	-1.43526	11.7792	-67.166	11.7754	2.90799
11.7833	-61.2214	11.7817	-9.68742	11.7854	-1.42029	11.7858	-67.1508	11.7821	3.09432
11.79	-61.1269	11.7883	-9.67503	11.7921	-1.40224	11.7925	-67.1288	11.7888	3.32342
11.7967	-61.0532	11.795	-9.66692	11.7988	-1.38463	11.7992	-67.1086	11.7954	3.60139
11.8033	-60.9883	11.8017	-9.66311	11.8054	-1.36878	11.8058	-67.0798	11.8021	3.93434
11.81	-60.9293	11.8083	-9.66501	11.8121	-1.35557	11.8125	-67.0494	11.8087	4.32533
11.8167	-60.8732	11.815	-9.67121	11.8187	-1.34501	11.8192	-67.014	11.8154	4.78047
11.8233	-60.8112	11.8217	-9.6817	11.8254	-1.33444	11.8258	-66.9751	11.8221	5.29975
11.83	-60.7463	11.8283	-9.69553	11.8321	-1.32035	11.8325	-66.9295	11.8287	5.88318
11.8367	-60.6696	11.835	-9.71365	11.8387	-1.30098	11.8392	-66.8873	11.8354	6.52771
11.8433	-60.5663	11.8417	-9.73415	11.8454	-1.27853	11.8458	-66.8569	11.8421	7.22721
11.85	-60.4305	11.8483	-9.75418	11.8521	-1.25431	11.8525	-66.8434	11.8488	7.97559
11.8567	-60.2505	11.855	-9.77421	11.8588	-1.22922	11.8592	-66.8417	11.8554	8.76521
11.8633	-60.0262	11.8617	-9.79376	11.8654	-1.20588	11.8658	-66.8417	11.8621	9.58537
11.87	-59.7548	11.8683	-9.81331	11.8721	-1.18519	11.8725	-66.8434	11.8688	10.4223
11.8767	-59.4242	11.875	-9.83191	11.8788	-1.1667	11.8792	-66.8484	11.8754	11.2623
11.8833	-59.0347	11.8817	-9.84907	11.8854	-1.14733	11.8858	-66.8518	11.8821	12.0917
11.89	-58.5921	11.8883	-9.86481	11.8921	-1.12796	11.8925	-66.8468	11.8887	12.8935
11.8967	-58.0963	11.895	-9.87864	11.8987	-1.10814	11.8992	-66.8383	11.8954	13.6526
11.9033	-57.5562	11.9017	-9.89008	11.9054	-1.08745	11.9058	-66.8349	11.9021	14.3521
11.91	-56.9808	11.9083	-9.89962	11.9121	-1.0672	11.9125	-66.8417	11.9087	14.9768
11.9167	-56.3788	11.915	-9.90438	11.9187	-1.04915	11.9192	-66.8518	11.9154	15.5159
11.9233	-55.762	11.9217	-9.90629	11.9254	-1.0355	11.9258	-66.8687	11.9221	15.9542
11.93	-55.1394	11.9283	-9.90438	11.9321	-1.02449	11.9325	-66.9025	11.9288	16.2811
11.9367	-54.5256	11.935	-9.90105	11.9388	-1.01701	11.9392	-66.938	11.9354	16.4934
11.9433	-53.9354	11.9417	-9.89676	11.9454	-1.01173	11.9458	-66.9599	11.9421	16.5865
11.95	-53.3777	11.9483	-9.89151	11.9521	-1.00776	11.9525	-66.9717	11.9488	16.5606
11.9567	-52.8612	11.955	-9.88531	11.9588	-1.00204	11.9592	-66.9734	11.9554	16.4201
11.9633	-52.4009	11.9617	-9.87959	11.9654	-0.99544	11.9658	-66.9667	11.9621	16.1726
11.97	-52.0113	11.9683	-9.87482	11.9721	-0.98927	11.9725	-66.9481	11.9688	15.8244
11.9767	-51.6927	11.975	-9.87196	11.9787	-0.98355	11.9792	-66.9363	11.9754	15.3846
11.9833	-51.4477	11.9817	-9.87005	11.9854	-0.98091	11.9858	-66.938	11.9821	14.8622
11.99	-51.2795	11.9883	-9.87005	11.9921	-0.98003	11.9925	-66.9464	11.9887	14.2727
11.9967	-51.1998	11.995	-9.87148	11.9987	-0.98003	11.9992	-66.9616	11.9954	13.6297
12.0033	-51.2028	12.0017	-9.87339	12.0054	-0.97695	12.0058	-66.9768	12.0021	12.9454
12.01	-51.2883	12.0083	-9.87577	12.0121	-0.9677	12.0125	-67.0022	12.0087	12.2337
12.0167	-51.4477	12.015	-9.87768	12.0188	-0.95317	12.0192	-67.0275	12.0154	11.5067
12.0233	-51.6808	12.0217	-9.87959	12.0254	-0.93468	12.0258	-67.0528	12.0221	10.7797
12.03	-51.9877	12.0283	-9.8815	12.0321	-0.91487	12.0325	-67.0748	12.0288	10.0649
12.0367	-52.3566	12.035	-9.88197	12.0388	-0.89682	12.0392	-67.1001	12.0354	9.36849
12.0433	-52.7757	12.0417	-9.8815	12.0454	-0.88317	12.0458	-67.1255	12.0421	8.70106
12.05	-53.2448	12.0483	-9.87959	12.0521	-0.87701	12.0525	-67.1491	12.0488	8.07334
12.0567	-53.7465	12.055	-9.87577	12.0587	-0.87745	12.0592	-67.1694	12.0554	7.48991
12.0633	-54.2659	12.0617	-9.87005	12.0654	-0.88361	12.0658	-67.2031	12.0621	6.95535
12.07	-54.7941	12.0683	-9.86147	12.0721	-0.89506	12.0725	-67.242	12.0687	6.46967
12.0767	-55.3283	12.075	-9.84859	12.0787	-0.91003	12.0792	-67.2792	12.0754	6.03591
12.0833	-55.8624	12.0817	-9.83286	12.0854	-0.92632	12.0858	-67.3096	12.0821	5.6495
12.09	-56.3847	12.0883	-9.81426	12.0921	-0.94613	12.0925	-67.3349	12.0887	5.30892
12.0967	-56.8923	12.095	-9.7928	12.0988	-0.96946	12.0992	-67.3484	12.0954	5.01109
12.1033	-57.3822	12.1017	-9.76801	12.1054	-0.9972	12.1058	-67.3484	12.1021	4.75298
12.11	-57.8514	12.1083	-9.74035	12.1121	-1.0267	12.1125	-67.3467	12.1088	4.53152
12.1167	-58.291	12.115	-9.71127	12.1188	-1.05751	12.1192	-67.3501	12.1154	4.34213
12.1233	-58.6953	12.1217	-9.68409	12.1254	-1.09185	12.1258	-67.3585	12.1221	4.17565
12.13	-59.0643	12.1283	-9.65834	12.1321	-1.12928	12.1325	-67.3704	12.1288	4.03056
12.1367	-59.4007	12.135	-9.63402	12.1387	-1.16494	12.1392	-67.3788	12.1354	3.90227
12.1433	-59.7016	12.1417	-9.61208	12.1454	-1.19664	12.1458	-67.3822	12.1421	3.78619
12.15	-59.9701	12.1483	-9.59301	12.1521	-1.22437	12.1525	-67.3839	12.1487	3.67775
12.1567	-60.2122	12.155	-9.5787	12.1587	-1.24991	12.1592	-67.3805	12.1554	3.57695
12.1633	-60.4365	12.1617	-9.56821	12.1654	-1.26928	12.1658	-67.3771	12.1621	3.48226
12.17	-60.6459	12.1683	-9.56059	12.1721	-1.27677	12.1725	-67.3805	12.1687	3.39215
12.1767	-60.8466	12.175	-9.55677	12.1788	-1.26884	12.1792	-67.3991	12.1754	3.30814
12.1833	-61.0443	12.1817	-9.55868	12.1854	-1.24243	12.1858	-67.4362	12.1821	3.2272
12.19	-61.2332	12.1883	-9.56774	12.1921	-1.18959	12.1925	-67.465	12.1888	3.15236
12.1967	-61.4132	12.195	-9.58157	12.1988	-1.1033	12.1992	-67.4852	12.1954	3.08516
12.2033	-61.5785	12.2017	-9.59873	12.2054	-0.97695	12.2058	-67.4886	12.2021	3.02407
12.21	-61.7349	12.2083	-9.61828	12.2121	-0.80832	12.2125	-67.4784	12.2088	2.96908
12.2167	-61.8824	12.215	-9.63926	12.2188	-0.59348	12.2192	-67.4599	12.2154	2.92021
12.2233	-62.0211	12.2217	-9.66167	12.2254	-0.32976	12.2258	-67.4464	12.2221	2.87744
12.23	-62.145	12.2283	-9.68218	12.2321	-0.01937	12.2325	-67.4481	12.2287	2.84079
12.2367	-62.2631	12.235	-9.70316	12.2387	0.33416	12.2392	-67.4565	12.2354	2.80872
12.2433	-62.3723	12.2417	-9.72509	12.2454	0.72291	12.2458	-67.4784	12.2421	2.78122
12.25	-62.4756	12.2483	-9.74941	12.2521	1.13984	12.2525	-67.5089	12.2487	2.75679
12.2567	-62.5671	12.255	-9.77468	12.2587	1.57306	12.2592	-67.541	12.2554	2.73846
12.2633	-62.6468	12.2617	-9.799	12.2654	2.00936	12.2658	-67.5663	12.2621	2.72319
12.27	-62.7234	12.2683	-9.82189	12.2721	2.43334	12.2725	-67.5815	12.2688	2.7125
12.2767	-62.8002	12.275	-9.84192	12.2788	2.83222	12.2792	-67.5933	12.2754	2.70639
12.2833	-62.8769	12.2817	-9.85956	12.2854	3.19632	12.2858	-67.5967	12.2821	2.70639
12.29	-62.936	12.2883	-9.87625	12.2921	3.51595	12.2925	-67.5967	12.2888	2.71097
12.2967	-62.9861	12.295	-9.89199	12.2988	3.78143	12.2992	-67.5866	12.2954	2.71708
12.3033	-63.0303	12.3017	-9.90677	12.3054	3.98703	12.3058	-67.5629	12.3021	2.72013
12.31	-63.0628	12.3083	-9.92107	12.3121	4.13452	12.3125	-67.5258	12.3087	2.72319
12.3167	-63.0864	12.315	-9.93443	12.3187	4.2305	12.3192	-67.4971	12.3154	2.72777
12.3233	-63.1159	12.3217	-9.94635	12.3254	4.27937	12.3258	-67.4818	12.3221	2.73082
12.33	-63.1514	12.3283	-9.95445	12.3321	4.28597	12.3325	-67.4667	12.3287	2.73388
12.3367	-63.1868	12.335	-9.95779	12.3387	4.26043	12.3392	-67.4413	12.3354	2.73693
12.3433	-63.2251	12.3417	-9.95827	12.3454	4.21289	12.3458	-67.4126	12.3421	2.73999
12.35	-63.2576	12.3483	-9.95827	12.3521	4.14773	12.3525	-67.394	12.3488	2.74304
12.3567	-63.2812	12.355	-9.95636	12.3588	4.06364	12.3592	-67.3788	12.3554	2.74457
12.3633	-63.2841	12.3617	-9.95398	12.3654	3.96106	12.3658	-67.3602	12.3621	2.74457
12.37	-63.2812	12.3683	-9.95064	12.3721	3.83998	12.3725	-67.3349	12.3688	2.74304
12.3767	-63.2724	12.375	-9.94968	12.3788	3.69734	12.3792	-67.3096	12.3754	2.74151
12.3833	-63.2635	12.3817	-9.94873	12.3854	3.52828	12.3858	-67.2961	12.3821	2.73846
12.39	-63.2576	12.3883	-9.94587	12.3921	3.33544	12.3925	-67.2842	12.3887	2.73541
12.3967	-63.2635	12.395	-9.94158	12.3987	3.12103	12.3992	-67.2656	12.3954	2.7293
12.4033	-63.2724	12.4017	-9.93729	12.4054	2.88725	12.4058	-67.2335	12.4021	2.72166
12.41	-63.2782	12.4083	-9.93252	12.4121	2.63894	12.4125	-67.2065	12.4087	2.71402
12.4167	-63.2812	12.415	-9.92727	12.4187	2.38359	12.4192	-67.2031	12.4154	2.70944
12.4233	-63.2753	12.4217	-9.92107	12.4254	2.1322	12.4258	-67.2116	12.4221	2.70791
12.43	-63.2635	12.4283	-9.91631	12.4321	1.89049	12.4325	-67.2167	12.4288	2.70944
12.4367	-63.2428	12.435	-9.9144	12.4388	1.66728	12.4392	-67.2251	12.4354	2.71555
12.4433	-63.2222	12.4417	-9.91297	12.4454	1.46872	12.4458	-67.242	12.4421	2.72624
12.45	-63.2104	12.4483	-9.91249	12.4521	1.29922	12.4525	-67.2589	12.4488	2.74151
12.4567	-63.2075	12.455	-9.91106	12.4588	1.16274	12.4592	-67.264	12.4554	2.75984
12.4633	-63.2075	12.4617	-9.91058	12.4654	1.05619	12.4658	-67.2504	12.4621	2.7797
12.47	-63.2015	12.4683	-9.91058	12.4721	0.97783	12.4725	-67.2403	12.4688	2.80261
12.4767	-63.1868	12.475	-9.91106	12.4787	0.92323	12.4792	-67.2403	12.4754	2.82552
12.4833	-63.172	12.4817	-9.91154	12.4854	0.88889	12.4858	-67.2555	12.4821	2.84384
12.49	-63.1514	12.4883	-9.91106	12.4921	0.86996	12.4925	-67.2825	12.4887	2.85759
12.4967	-63.1219	12.495	-9.91106	12.4987	0.86292	12.4992	-67.3113	12.4954	2.86675
12.5033	-63.0953	12.5017	-9.91201	12.5054	0.86688	12.5058	-67.3518	12.5021	2.87286
12.51	-63.0835	12.5083	-9.91201	12.5121	0.88053	12.5125	-67.4041	12.5087	2.87744
12.5167	-63.0864	12.515	-9.91058	12.5188	0.90078	12.5192	-67.4548	12.5154	2.88355
12.5233	-63.1012	12.5217	-9.90915	12.5254	0.92235	12.5258	-67.4954	12.5221	2.88814
12.53	-63.1189	12.5283	-9.90963	12.5321	0.94569	12.5325	-67.5156	12.5288	2.89577
12.5367	-63.1336	12.535	-9.91011	12.5388	0.97034	12.5392	-67.5291	12.5354	2.90188
12.5433	-63.1484	12.5417	-9.91058	12.5454	0.995	12.5458	-67.5393	12.5421	2.90646
12.55	-63.1573	12.5483	-9.91058	12.5521	1.01877	12.5525	-67.5393	12.5488	2.90646
12.5567	-63.1573	12.555	-9.91154	12.5587	1.04343	12.5592	-67.5342	12.5554	2.90341
12.5633	-63.1454	12.5617	-9.91249	12.5654	1.07292	12.5658	-67.5325	12.5621	2.8973
12.57	-63.1277	12.5683	-9.91154	12.5721	1.10462	12.5725	-67.5494	12.5687	2.88966
12.5767	-63.11	12.575	-9.91011	12.5787	1.13632	12.5792	-67.5849	12.5754	2.87897
12.5833	-63.0923	12.5817	-9.90772	12.5854	1.16758	12.5858	-67.6305	12.5821	2.8637
12.59	-63.0717	12.5883	-9.90391	12.5921	1.19928	12.5925	-67.6811	12.5887	2.84232
12.5967	-63.0392	12.595	-9.89914	12.5988	1.22834	12.5992	-67.7335	12.5954	2.81482
12.6033	-63.0038	12.6017	-9.89342	12.6054	1.25255	12.6058	-67.7758	12.6021	2.78428
12.61	-62.9772	12.6083	-9.88865	12.6121	1.27148	12.6125	-67.7943	12.6088	2.7461
12.6167	-62.9537	12.615	-9.8834	12.6188	1.28469	12.6192	-67.7892	12.6154	2.70486
12.6233	-62.9389	12.6217	-9.87768	12.6254	1.28953	12.6258	-67.769	12.6221	2.66668
12.63	-62.9241	12.6283	-9.87148	12.6321	1.28689	12.6325	-67.7403	12.6288	2.63155
12.6367	-62.9123	12.635	-9.86671	12.6387	1.27853	12.6392	-67.7132	12.6354	2.59947
12.6433	-62.9005	12.6417	-9.86242	12.6454	1.26664	12.6458	-67.7014	12.6421	2.56893
12.65	-62.8799	12.6483	-9.85718	12.6521	1.25739	12.6525	-67.698	12.6487	2.54296
12.6567	-62.8592	12.655	-9.85289	12.6587	1.25519	12.6592	-67.693	12.6554	2.52158
12.6633	-62.8356	12.6617	-9.85098	12.6654	1.26488	12.6658	-67.6778	12.6621	2.50325
12.67	-62.815	12.6683	-9.85193	12.6721	1.29129	12.6725	-67.6575	12.6687	2.48493
12.6767	-62.7972	12.675	-9.85193	12.6788	1.34369	12.6792	-67.6288	12.6754	2.46965
12.6833	-62.7825	12.6817	-9.85241	12.6854	1.43614	12.6858	-67.5798	12.6821	2.45896
12.69	-62.7618	12.6883	-9.85384	12.6921	1.57835	12.6925	-67.5359	12.6888	2.45285
12.6967	-62.7294	12.695	-9.85575	12.6988	1.77867	12.6992	-67.5122	12.6954	2.45133
12.7033	-62.694	12.7017	-9.85718	12.7054	2.04547	12.7058	-67.5139	12.7021	2.45438
12.71	-62.6526	12.7083	-9.8567	12.7121	2.38535	12.7125	-67.5224	12.7088	2.45896
12.7167	-62.6084	12.715	-9.85527	12.7188	2.79744	12.7192	-67.5173	12.7154	2.46813
12.7233	-62.5582	12.7217	-9.85289	12.7254	3.27733	12.7258	-67.5072	12.7221	2.47882
12.73	-62.508	12.7283	-9.85003	12.7321	3.81269	12.7325	-67.4937	12.7287	2.49104
12.7367	-62.449	12.735	-9.84526	12.7387	4.38811	12.7392	-67.4768	12.7354	2.50325
12.7433	-62.3959	12.7417	-9.83858	12.7454	4.98423	12.7458	-67.4548	12.7421	2.51547
12.75	-62.3546	12.7483	-9.83191	12.7521	5.57506	12.7525	-67.4227	12.7487	2.52922
12.7567	-62.3162	12.755	-9.82523	12.7587	6.13068	12.7592	-67.394	12.7554	2.54602
12.7633	-62.272	12.7617	-9.81903	12.7654	6.62157	12.7658	-67.3738	12.7621	2.56587
12.77	-62.2277	12.7683	-9.81283	12.7721	7.02485	12.7725	-67.3552	12.7688	2.58726
12.7767	-62.1893	12.775	-9.80616	12.7788	7.32027	12.7792	-67.3383	12.7754	2.61169
12.7833	-62.151	12.7817	-9.79996	12.7854	7.49417	12.7858	-67.3129	12.7821	2.63918
12.79	-62.0978	12.7883	-9.79567	12.7921	7.54128	12.7925	-67.2977	12.7888	2.66973
12.7967	-62.0388	12.795	-9.7909	12.7988	7.46424	12.7992	-67.291	12.7954	2.70028
12.8033	-61.9857	12.8017	-9.7847	12.8054	7.27184	12.8058	-67.2842	12.8021	2.72777
12.81	-61.9444	12.8083	-9.77612	12.8121	6.97818	12.8125	-67.2792	12.8087	2.75831
12.8167	-61.9031	12.815	-9.7661	12.8187	6.60308	12.8192	-67.2792	12.8154	2.78886
12.8233	-61.8588	12.8217	-9.75418	12.8254	6.16722	12.8258	-67.2792	12.8221	2.81788
12.83	-61.8146	12.8283	-9.74131	12.8321	5.69305	12.8325	-67.2656	12.8287	2.84384
12.8367	-61.7762	12.835	-9.73034	12.8387	5.1982	12.8392	-67.2386	12.8354	2.86981
12.8433	-61.7555	12.8417	-9.72176	12.8454	4.69938	12.8458	-67.215	12.8421	2.89577
12.85	-61.7437	12.8483	-9.71603	12.8521	4.2076	12.8525	-67.1947	12.8488	2.92174
12.8567	-61.729	12.855	-9.71127	12.8588	3.73212	12.8592	-67.1795	12.8554	2.94617
12.8633	-61.7201	12.8617	-9.7084	12.8654	3.27953	12.8658	-67.1711	12.8621	2.96603
12.87	-61.7231	12.8683	-9.70793	12.8721	2.85159	12.8725	-67.1812	12.8688	2.98283
12.8767	-61.7319	12.875	-9.70793	12.8788	2.44831	12.8792	-67.1998	12.8754	2.99657
12.8833	-61.7437	12.8817	-9.70793	12.8854	2.0688	12.8858	-67.2116	12.8821	3.00727
12.89	-61.7525	12.8883	-9.70984	12.8921	1.71131	12.8925	-67.215	12.8887	3.01337
12.8967	-61.7673	12.895	-9.7146	12.8987	1.37274	12.8992	-67.2099	12.8954	3.01796
12.9033	-61.788	12.9017	-9.72223	12.9054	1.05091	12.9058	-67.2116	12.9021	3.01948
12.91	-61.8116	12.9083	-9.73129	12.9121	0.74713	12.9125	-67.2234	12.9087	3.01948
12.9167	-61.8293	12.915	-9.7394	12.9187	0.46404	12.9192	-67.2504	12.9154	3.01948
12.9233	-61.847	12.9217	-9.74751	12.9254	0.2034	12.9258	-67.2876	12.9221	3.01643
12.93	-61.8735	12.9283	-9.75609	12.9321	-0.03522	12.9325	-67.3315	12.9288	3.01643
12.9367	-61.9031	12.935	-9.76419	12.9388	-0.25007	12.9392	-67.3704	12.9354	3.01796
12.9433	-61.9355	12.9417	-9.7723	12.9454	-0.43894	12.9458	-67.4075	12.9421	3.02254
12.95	-61.9621	12.9483	-9.77945	12.9521	-0.60228	12.9525	-67.4379	12.9488	3.03323
12.9567	-61.9798	12.955	-9.78756	12.9588	-0.74052	12.9592	-67.465	12.9554	3.0485
12.9633	-61.9857	12.9617	-9.79567	12.9654	-0.85763	12.9658	-67.4903	12.9621	3.06378
12.97	-61.9828	12.9683	-9.80139	12.9721	-0.95317	12.9725	-67.5139	12.9688	3.08058
12.9767	-61.971	12.975	-9.80425	12.9787	-1.02714	12.9792	-67.5342	12.9754	3.10043
12.9833	-61.9474	12.9817	-9.8033	12.9854	-1.08349	12.9858	-67.5443	12.9821	3.12029
12.99	-61.9208	12.9883	-9.79996	12.9921	-1.12708	12.9925	-67.5528	12.9887	3.14167
12.9967	-61.8972	12.995	-9.79519	12.9987	-1.16142	12.9992	-67.5646	12.9954	3.16305
13.0033	-61.8735	13.0017	-9.78947	13.0054	-1.18519	13.0058	-67.5714	13.0021	3.18443
13.01	-61.847	13.0083	-9.78327	13.0121	-1.20148	13.0125	-67.5764	13.0087	3.20429
13.0167	-61.8116	13.015	-9.77802	13.0188	-1.21733	13.0192	-67.5815	13.0154	3.21956
13.0233	-61.7762	13.0217	-9.77325	13.0254	-1.23538	13.0258	-67.5933	13.0221	3.23025
13.03	-61.7408	13.0283	-9.76849	13.0321	-1.25519	13.0325	-67.6001	13.0288	3.23331
13.0367	-61.7024	13.035	-9.76181	13.0388	-1.27324	13.0392	-67.5967	13.0354	3.23178
13.0433	-61.667	13.0417	-9.75418	13.0454	-1.29041	13.0458	-67.5933	13.0421	3.22567
13.05	-61.6316	13.0483	-9.74703	13.0521	-1.30802	13.0525	-67.5916	13.0488	3.21651
13.0567	-61.5991	13.055	-9.74035	13.0587	-1.32519	13.0592	-67.5883	13.0554	3.20276
13.0633	-61.5637	13.0617	-9.73368	13.0654	-1.34104	13.0658	-67.5832	13.0621	3.18901
13.07	-61.5283	13.0683	-9.72605	13.0721	-1.35557	13.0725	-67.5798	13.0687	3.17832
13.0767	-61.4929	13.075	-9.71985	13.0787	-1.3723	13.0792	-67.5764	13.0754	3.16916
13.0833	-61.4575	13.0817	-9.71651	13.0854	-1.39123	13.0858	-67.5663	13.0821	3.16152
13.09	-61.425	13.0883	-9.7146	13.0921	-1.41017	13.0925	-67.5477	13.0887	3.15694
13.0967	-61.3926	13.095	-9.71365	13.0988	-1.42469	13.0992	-67.5207	13.0954	3.15389
13.1033	-61.369	13.1017	-9.7146	13.1054	-1.43262	13.1058	-67.4801	13.1021	3.15694
13.11	-61.366	13.1083	-9.71985	13.1121	-1.43614	13.1125	-67.4261	13.1088	3.16152
13.1167	-61.3719	13.115	-9.72843	13.1188	-1.44054	13.1192	-67.3738	13.1154	3.17069
13.1233	-61.3837	13.1217	-9.73606	13.1254	-1.44407	13.1258	-67.3298	13.1221	3.18443
13.13	-61.4103	13.1283	-9.74321	13.1321	-1.44627	13.1325	-67.2927	13.1288	3.20123
13.1367	-61.4545	13.135	-9.75084	13.1387	-1.44715	13.1392	-67.2606	13.1354	3.22109
13.1433	-61.5077	13.1417	-9.758	13.1454	-1.44979	13.1458	-67.2403	13.1421	3.24094
13.15	-61.5549	13.1483	-9.76276	13.1521	-1.45287	13.1525	-67.2302	13.1487	3.25927
13.1567	-61.5903	13.155	-9.76419	13.1587	-1.45243	13.1592	-67.2201	13.1554	3.27454
13.1633	-61.605	13.1617	-9.76563	13.1654	-1.45023	13.1658	-67.2082	13.1621	3.28829
13.17	-61.6021	13.1683	-9.76706	13.1721	-1.45111	13.1725	-67.1964	13.1687	3.29593
13.1767	-61.5814	13.175	-9.76944	13.1788	-1.45331	13.1792	-67.1846	13.1754	3.29593
13.1833	-61.5489	13.1817	-9.77325	13.1854	-1.45419	13.1858	-67.1609	13.1821	3.28524
13.19	-61.5136	13.1883	-9.77755	13.1921	-1.45507	13.1925	-67.1305	13.1888	3.26691
13.1967	-61.4781	13.195	-9.78231	13.1988	-1.45727	13.1992	-67.0967	13.1954	3.24094
13.2033	-61.4545	13.2017	-9.78804	13.2054	-1.45992	13.2058	-67.0579	13.2021	3.20887
13.21	-61.4398	13.2083	-9.7928	13.2121	-1.45948	13.2125	-67.019	13.2088	3.16763
13.2167	-61.428	13.215	-9.79471	13.2188	-1.45815	13.2192	-66.9785	13.2154	3.12181
13.2233	-61.4191	13.2217	-9.79376	13.2254	-1.45903	13.2258	-66.9464	13.2221	3.07599
13.23	-61.4073	13.2283	-9.79233	13.2321	-1.4608	13.2325	-66.9211	13.2287	3.02865
13.2367	-61.3955	13.235	-9.7909	13.2387	-1.4608	13.2392	-66.9008	13.2354	2.9813
13.2433	-61.3837	13.2417	-9.78899	13.2454	-1.45859	13.2458	-66.889	13.2421	2.93548
13.25	-61.3749	13.2483	-9.78708	13.2521	-1.45595	13.2525	-66.8772	13.2487	2.89577
13.2567	-61.363	13.255	-9.78613	13.2587	-1.45243	13.2592	-66.8721	13.2554	2.86064
13.2633	-61.3453	13.2617	-9.78708	13.2654	-1.44759	13.2658	-66.8704	13.2621	2.82857
13.27	-61.3247	13.2683	-9.78756	13.2721	-1.44186	13.2725	-66.8772	13.2688	2.79955
13.2767	-61.3041	13.275	-9.78756	13.2788	-1.43614	13.2792	-66.889	13.2754	2.77511
13.2833	-61.2922	13.2817	-9.78565	13.2854	-1.42998	13.2858	-66.9008	13.2821	2.75526
13.29	-61.2775	13.2883	-9.78327	13.2921	-1.42381	13.2925	-66.9177	13.2888	2.73846
13.2967	-61.2597	13.295	-9.78041	13.2988	-1.41985	13.2992	-66.9396	13.2954	2.72166
13.3033	-61.245	13.3017	-9.77755	13.3054	-1.41589	13.3058	-66.9633	13.3021	2.70944
13.31	-61.2332	13.3083	-9.77421	13.3121	-1.41325	13.3125	-66.9819	13.3087	2.70333
13.3167	-61.2214	13.315	-9.76992	13.3187	-1.41149	13.3192	-66.9853	13.3154	2.69722
13.3233	-61.1978	13.3217	-9.76515	13.3254	-1.41105	13.3258	-66.9853	13.3221	2.69264
[truncated: 1,901 more rows]

## Sheet: Figure 3c
Nap-FFK-Azi		Nap-FFG-Alk		Nap-FFK-Tria-GFF-Nap		Nap-FFK-Azi+Nap-FFG-Alk
260	6.00956	260	-0.17426	260	8.049	260	-5.3992
259.9	6.05799	259.9	-0.15831	259.9	7.91871	259.9	-5.35957
259.8	12.0191	259.8	-0.2244	259.8	7.79142	259.8	-5.32173
259.7	12.116	259.7	-0.2444	259.7	7.66712	259.7	-5.28567
259.6	12.2133	259.6	-0.24768	259.6	7.54579	259.6	-5.25138
259.5	12.3112	259.5	-0.1862	259.5	7.42742	259.5	-5.21883
259.4	12.4095	259.4	-0.17615	259.4	7.31201	259.4	-5.18799
259.3	12.5084	259.3	-0.19513	259.3	7.19954	259.3	-5.15886
259.2	12.6078	259.2	-0.18849	259.2	7.09001	259.2	-5.13141
259.1	12.7076	259.1	-0.19335	259.1	6.98339	259.1	-5.10561
259	12.808	259	-0.17661	259	6.87969	259	-5.08145
258.9	12.9088	258.9	-0.19694	258.9	6.77889	258.9	-5.05891
258.8	13.0102	258.8	-0.19654	258.8	6.68099	258.8	-5.03797
258.7	13.1121	258.7	-0.19183	258.7	6.58596	258.7	-5.01861
258.6	13.2145	258.6	-0.19118	258.6	6.49381	258.6	-5.0008
258.5	13.3174	258.5	-0.16356	258.5	6.40451	258.5	-4.98453
258.4	13.4208	258.4	-0.10726	258.4	6.31807	258.4	-4.96977
258.3	13.5247	258.3	-0.04362	258.3	6.23446	258.3	-4.95651
258.2	13.6291	258.2	-0.00645	258.2	6.15369	258.2	-4.94473
258.1	13.734	258.1	0.03715	258.1	6.07574	258.1	-4.93439
258	13.8395	258	0.04951	258	6.00059	258	-4.9255
257.9	13.9454	257.9	0.07856	257.9	5.92824	257.9	-4.91801
257.8	14.0519	257.8	0.1223	257.8	5.85869	257.8	-4.91192
257.7	14.1589	257.7	0.19531	257.7	5.79191	257.7	-4.90721
257.6	14.2664	257.6	0.26109	257.6	5.7279	257.6	-4.90384
257.5	14.3744	257.5	0.29766	257.5	5.66664	257.5	-4.90181
257.4	14.4829	257.4	0.33365	257.4	5.60813	257.4	-4.90109
257.3	14.592	257.3	0.3282	257.3	5.55236	257.3	-4.90166
257.2	14.7015	257.2	0.32232	257.2	5.49932	257.2	-4.9035
257.1	14.8116	257.1	0.29249	257.1	5.44899	257.1	-4.90659
257	14.9222	257	0.28485	257	5.40137	257	-4.91091
256.9	15.0333	256.9	0.32953	256.9	5.35644	256.9	-4.91643
256.8	15.145	256.8	0.36482	256.8	5.3142	256.8	-4.92315
256.7	15.2572	256.7	0.37571	256.7	5.27464	256.7	-4.93104
256.6	15.3699	256.6	0.39837	256.6	5.23774	256.6	-4.94007
256.5	15.4831	256.5	0.41849	256.5	5.20349	256.5	-4.95024
256.4	15.5968	256.4	0.40843	256.4	5.17189	256.4	-4.96151
256.3	15.7111	256.3	0.38291	256.3	5.14292	256.3	-4.97386
256.2	15.8259	256.2	0.3826	256.2	5.11657	256.2	-4.98728
256.1	15.9412	256.1	0.38583	256.1	5.09284	256.1	-5.00175
256	16.0571	256	0.38986	256	5.07171	256	-5.01725
255.9	16.1735	255.9	0.36389	255.9	5.05317	255.9	-5.03375
255.8	16.2904	255.8	0.35302	255.8	5.03721	255.8	-5.05123
255.7	16.4078	255.7	0.32932	255.7	5.02383	255.7	-5.06968
255.6	16.5258	255.6	0.38551	255.6	5.01301	255.6	-5.08907
255.5	16.6443	255.5	0.41227	255.5	5.00474	255.5	-5.10938
255.4	16.7633	255.4	0.40558	255.4	4.999	255.4	-5.1306
255.3	16.8829	255.3	0.38967	255.3	4.9958	255.3	-5.1527
255.2	17.003	255.2	0.38828	255.2	4.99512	255.2	-5.17566
255.1	17.1237	255.1	0.36259	255.1	4.99695	255.1	-5.19946
255	17.2449	255	0.28145	255	5.00128	255	-5.22409
254.9	17.3666	254.9	0.20989	254.9	5.0081	254.9	-5.24951
254.8	17.4889	254.8	0.20742	254.8	5.0174	254.8	-5.27572
254.7	17.6117	254.7	0.24774	254.7	5.02916	254.7	-5.30268
254.6	17.735	254.6	0.20459	254.6	5.04338	254.6	-5.33039
254.5	17.8589	254.5	0.10971	254.5	5.06006	254.5	-5.35881
254.4	17.9833	254.4	0.0398	254.4	5.07916	254.4	-5.38793
254.3	18.1083	254.3	-0.00941	254.3	5.1007	254.3	-5.41773
254.2	18.2338	254.2	-0.03077	254.2	5.12465	254.2	-5.44819
254.1	18.3599	254.1	-0.00224	254.1	5.15101	254.1	-5.47928
254	18.4865	254	0.000691732	254	5.17977	254	-5.51099
253.9	18.6137	253.9	-0.000375366	253.9	5.21091	253.9	-5.5433
253.8	18.7414	253.8	0.0588	253.8	5.24443	253.8	-5.57619
253.7	18.8696	253.7	0.07868	253.7	5.28031	253.7	-5.60962
253.6	18.9984	253.6	0.02155	253.6	5.31855	253.6	-5.6436
253.5	19.1278	253.5	0.01574	253.5	5.35913	253.5	-5.67809
253.4	19.2577	253.4	0.11328	253.4	5.40204	253.4	-5.71307
253.3	19.3881	253.3	0.1784	253.3	5.44728	253.3	-5.74853
253.2	19.5191	253.2	0.21053	253.2	5.49484	253.2	-5.78444
253.1	19.6507	253.1	0.21798	253.1	5.5447	253.1	-5.82078
253	19.7828	253	0.21149	253	5.59685	253	-5.85754
252.9	19.9155	252.9	0.28108	252.9	5.65128	252.9	-5.89468
252.8	20.0487	252.8	0.34092	252.8	5.70798	252.8	-5.9322
252.7	20.1825	252.7	0.40153	252.7	5.76695	252.7	-5.97007
252.6	20.3168	252.6	0.44915	252.6	5.82817	252.6	-6.00827
252.5	20.4517	252.5	0.50606	252.5	5.89163	252.5	-6.04679
252.4	20.5872	252.4	0.54673	252.4	5.95732	252.4	-6.08559
252.3	20.7232	252.3	0.6261	252.3	6.02523	252.3	-6.12466
252.2	20.8598	252.2	0.62686	252.2	6.09536	252.2	-6.16398
252.1	20.9969	252.1	0.58533	252.1	6.16768	252.1	-6.20352
252	21.1346	252	0.64111	252	6.24219	252	-6.24328
251.9	21.2729	251.9	0.73781	251.9	6.31888	251.9	-6.28322
251.8	21.4118	251.8	0.73211	251.8	6.39774	251.8	-6.32334
251.7	21.5512	251.7	0.66197	251.7	6.47876	251.7	-6.36359
251.6	21.6911	251.6	0.61956	251.6	6.56193	251.6	-6.40398
251.5	21.8317	251.5	0.61944	251.5	6.64724	251.5	-6.44447
251.4	21.9728	251.4	0.62562	251.4	6.73467	251.4	-6.48505
251.3	22.1144	251.3	0.68498	251.3	6.82423	251.3	-6.52569
251.2	22.2567	251.2	0.66183	251.2	6.91588	251.2	-6.56637
251.1	22.3995	251.1	0.62724	251.1	7.00964	251.1	-6.60708
251	22.5429	251	0.59857	251	7.10548	251	-6.6478
250.9	22.6868	250.9	0.61441	250.9	7.2034	250.9	-6.68849
250.8	22.8313	250.8	0.60743	250.8	7.30339	250.8	-6.72915
250.7	22.9764	250.7	0.59066	250.7	7.40543	250.7	-6.76976
250.6	23.1221	250.6	0.61495	250.6	7.50951	250.6	-6.81028
250.5	23.2684	250.5	0.62713	250.5	7.61563	250.5	-6.85071
250.4	23.4152	250.4	0.66442	250.4	7.72378	250.4	-6.89101
250.3	23.5626	250.3	0.68345	250.3	7.83394	250.3	-6.93118
250.2	23.7106	250.2	0.63353	250.2	7.9461	250.2	-6.97119
250.1	23.8592	250.1	0.59033	250.1	8.06026	250.1	-7.01102
250	24.0083	250	0.57878	250	8.1764	250	-7.05065
249.9	24.158	249.9	0.54174	249.9	8.29451	249.9	-7.09006
249.8	24.3083	249.8	0.50171	249.8	8.41459	249.8	-7.12922
249.7	24.4592	249.7	0.49049	249.7	8.53662	249.7	-7.16812
249.6	24.6107	249.6	0.47369	249.6	8.66059	249.6	-7.20675
249.5	24.7628	249.5	0.45457	249.5	8.78649	249.5	-7.24507
249.4	24.9154	249.4	0.44921	249.4	8.91431	249.4	-7.28306
249.3	25.0686	249.3	0.40562	249.3	9.04405	249.3	-7.32071
249.2	25.2224	249.2	0.36009	249.2	9.17568	249.2	-7.358
249.1	25.3769	249.1	0.3456	249.1	9.30921	249.1	-7.39491
249	25.5318	249	0.31962	249	9.44461	249	-7.43141
248.9	25.6874	248.9	0.23054	248.9	9.58189	248.9	-7.46748
248.8	25.8436	248.8	0.2063	248.8	9.72102	248.8	-7.50311
248.7	26.0004	248.7	0.18101	248.7	9.86201	248.7	-7.53827
248.6	26.1577	248.6	0.21963	248.6	10.0048	248.6	-7.57295
248.5	26.3157	248.5	0.2949	248.5	10.1495	248.5	-7.60711
248.4	26.4742	248.4	0.37225	248.4	10.2959	248.4	-7.64075
248.3	26.6333	248.3	0.4395	248.3	10.4442	248.3	-7.67385
248.2	26.7931	248.2	0.49131	248.2	10.5943	248.2	-7.70637
248.1	26.9534	248.1	0.49489	248.1	10.7462	248.1	-7.73831
248	27.1143	248	0.42178	248	10.8998	248	-7.76964
247.9	27.2758	247.9	0.39292	247.9	11.0552	247.9	-7.80033
247.8	27.438	247.8	0.38453	247.8	11.2124	247.8	-7.83038
247.7	27.6007	247.7	0.35575	247.7	11.3713	247.7	-7.85976
247.6	27.764	247.6	0.31605	247.6	11.5319	247.6	-7.88844
247.5	27.9279	247.5	0.26097	247.5	11.6943	247.5	-7.91642
247.4	28.0925	247.4	0.19392	247.4	11.8688	247.4	-7.93127
247.3	28.2576	247.3	0.14944	247.3	12.046	247.3	-7.94516
247.2	28.4324	247.2	0.18009	247.2	12.2259	247.2	-7.95809
247.1	28.6072	247.1	0.2123	247.1	12.4086	247.1	-7.97006
247	28.7812	247	0.21824	247	12.594	247	-7.98097
246.9	28.9543	246.9	0.20173	246.9	12.7821	246.9	-7.99073
246.8	29.1288	246.8	0.20825	246.8	12.9729	246.8	-7.99921
246.7	29.3052	246.7	0.17006	246.7	13.1665	246.7	-8.00635
246.6	29.4814	246.6	0.13961	246.6	13.3628	246.6	-8.01211
246.5	29.6567	246.5	0.15837	246.5	13.5618	246.5	-8.01648
246.4	29.8307	246.4	0.19737	246.4	13.7635	246.4	-8.01947
246.3	30.0037	246.3	0.2349	246.3	13.9679	246.3	-8.02108
246.2	30.1762	246.2	0.29706	246.2	14.1749	246.2	-8.02126
246.1	30.3475	246.1	0.38593	246.1	14.3844	246.1	-8.01999
246	30.5194	246	0.51365	246	14.5965	246	-8.01719
245.9	30.694	245.9	0.63661	245.9	14.811	245.9	-8.01273
245.8	30.8708	245.8	0.71715	245.8	15.028	245.8	-8.00645
245.7	31.0499	245.7	0.79345	245.7	15.2475	245.7	-7.9983
245.6	31.2321	245.6	0.82095	245.6	15.4693	245.6	-7.98824
245.5	31.4181	245.5	0.79688	245.5	15.6934	245.5	-7.97631
245.4	31.6071	245.4	0.78877	245.4	15.9199	245.4	-7.96245
245.3	31.7992	245.3	0.77126	245.3	16.1485	245.3	-7.9467
245.2	31.9932	245.2	0.75378	245.2	16.3792	245.2	-7.92905
245.1	32.1887	245.1	0.72446	245.1	16.6121	245.1	-7.90955
245	32.388	245	0.68345	245	16.847	245	-7.8882
244.9	32.5918	244.9	0.66658	244.9	17.0838	244.9	-7.86502
244.8	32.7993	244.8	0.61897	244.8	17.3226	244.8	-7.84001
244.7	33.0104	244.7	0.64903	244.7	17.5633	244.7	-7.81325
244.6	33.2263	244.6	0.6315	244.6	17.8058	244.6	-7.78481
244.5	33.4478	244.5	0.61823	244.5	18.0501	244.5	-7.75477
244.4	33.6745	244.4	0.57806	244.4	18.2963	244.4	-7.72317
244.3	33.9043	244.3	0.50817	244.3	18.5443	244.3	-7.69006
244.2	34.1359	244.2	0.48016	244.2	18.7939	244.2	-7.65548
244.1	34.3698	244.1	0.48468	244.1	19.0452	244.1	-7.61947
244	34.6057	244	0.56507	244	19.2981	244	-7.58203
243.9	34.8432	243.9	0.57582	243.9	19.5525	243.9	-7.54314
243.8	35.0818	243.8	0.56415	243.8	19.8082	243.8	-7.50278
243.7	35.3228	243.7	0.53374	243.7	20.0653	243.7	-7.46107
243.6	35.5662	243.6	0.57199	243.6	20.3237	243.6	-7.41809
243.5	35.8107	243.5	0.59007	243.5	20.5833	243.5	-7.37387
243.4	36.0552	243.4	0.60939	243.4	20.844	243.4	-7.32841
243.3	36.2986	243.3	0.63502	243.3	21.1058	243.3	-7.28179
243.2	36.5423	243.2	0.62782	243.2	21.3686	243.2	-7.23407
243.1	36.7861	243.1	0.64557	243.1	21.6323	243.1	-7.18522
243	37.0313	243	0.69452	243	21.8968	243	-7.13516
242.9	37.2752	242.9	0.73791	242.9	22.162	242.9	-7.08381
242.8	37.5182	242.8	0.77743	242.8	22.4277	242.8	-7.03114
242.7	37.7617	242.7	0.85356	242.7	22.6939	242.7	-6.97712
242.6	38.006	242.6	0.9677	242.6	22.9604	242.6	-6.92175
242.5	38.2518	242.5	0.96316	242.5	23.2272	242.5	-6.86504
242.4	38.4983	242.4	0.91947	242.4	23.4942	242.4	-6.80709
242.3	38.7456	242.3	0.90662	242.3	23.7613	242.3	-6.74799
242.2	38.9923	242.2	0.88241	242.2	24.0286	242.2	-6.68783
242.1	39.239	242.1	0.93415	242.1	24.2959	242.1	-6.62666
242	39.4859	242	0.94134	242	24.5632	242	-6.56445
241.9	39.7344	241.9	0.83815	241.9	24.8304	241.9	-6.50126
241.8	39.9867	241.8	0.81505	241.8	25.0972	241.8	-6.43716
241.7	40.2428	241.7	0.87011	241.7	25.3637	241.7	-6.3722
241.6	40.5014	241.6	0.91095	241.6	25.6298	241.6	-6.30636
241.5	40.7613	241.5	0.95894	241.5	25.8953	241.5	-6.23959
241.4	41.0225	241.4	0.99042	241.4	26.1601	241.4	-6.17191
241.3	41.2842	241.3	0.93658	241.3	26.4242	241.3	-6.10347
241.2	41.545	241.2	0.80687	241.2	26.6874	241.2	-6.03434
241.1	41.8052	241.1	0.67082	241.1	26.9498	241.1	-5.96457
241	42.0661	241	0.43823	241	27.2112	241	-5.89423
240.9	42.3276	240.9	0.21527	240.9	27.4715	240.9	-5.82339
240.8	42.5894	240.8	0.13066	240.8	27.7306	240.8	-5.75205
240.7	42.8515	240.7	0.115	240.7	27.9884	240.7	-5.68021
240.6	43.1141	240.6	0.02678	240.6	28.2447	240.6	-5.60783
240.5	43.3771	240.5	-0.01088	240.5	28.4992	240.5	-5.53481
240.4	43.6383	240.4	-0.06835	240.4	28.7519	240.4	-5.46114
240.3	43.8982	240.3	-0.05882	240.3	29.0027	240.3	-5.38677
240.2	44.1559	240.2	-0.03227	240.2	29.2513	240.2	-5.31171
240.1	44.4107	240.1	-0.08791	240.1	29.4977	240.1	-5.23601
240	44.6632	240	-0.17155	240	29.7417	240	-5.15976
239.9	44.9137	239.9	-0.28409	239.9	29.9832	239.9	-5.08303
239.8	45.1638	239.8	-0.3498	239.8	30.222	239.8	-5.00598
239.7	45.4132	239.7	-0.38229	239.7	30.4582	239.7	-4.92871
239.6	45.6612	239.6	-0.32007	239.6	30.6915	239.6	-4.85134
239.5	45.9088	239.5	-0.21725	239.5	30.9218	239.5	-4.77396
239.4	46.1524	239.4	-0.20453	239.4	31.149	239.4	-4.69662
239.3	46.3909	239.3	-0.1163	239.3	31.3731	239.3	-4.61941
239.2	46.6252	239.2	-0.02172	239.2	31.5939	239.2	-4.54244
239.1	46.8556	239.1	-0.0455	239.1	31.8114	239.1	-4.46578
239	47.0804	239	-0.0698	239	32.0254	239	-4.38943
238.9	47.2985	238.9	0.000193278	238.9	32.2358	238.9	-4.31348
238.8	47.5119	238.8	0.08118	238.8	32.4425	238.8	-4.23802
238.7	47.7231	238.7	0.18256	238.7	32.6456	238.7	-4.16311
238.6	47.932	238.6	0.22245	238.6	32.8448	238.6	-4.08882
238.5	48.1383	238.5	0.27161	238.5	33.0401	238.5	-4.01515
238.4	48.3429	238.4	0.30703	238.4	33.2314	238.4	-3.94209
238.3	48.545	238.3	0.36098	238.3	33.4185	238.3	-3.86965
238.2	48.7443	238.2	0.36257	238.2	33.6013	238.2	-3.79778
238.1	48.9398	238.1	0.27676	238.1	33.7796	238.1	-3.7265
238	49.1316	238	0.22404	238	33.9533	238	-3.65581
237.9	49.3196	237.9	0.10061	237.9	34.1222	237.9	-3.58574
237.8	49.5043	237.8	0.02241	237.8	34.2862	237.8	-3.51641
237.7	49.6853	237.7	0.0159	237.7	34.4449	237.7	-3.44788
237.6	49.8597	237.6	0.07389	237.6	34.5983	237.6	-3.38017
237.5	50.0296	237.5	0.12043	237.5	34.7463	237.5	-3.31331
237.4	50.1958	237.4	0.21433	237.4	34.8887	237.4	-3.24744
237.3	50.3589	237.3	0.28614	237.3	35.0255	237.3	-3.18265
237.2	50.5213	237.2	0.30655	237.2	35.1568	237.2	-3.119
237.1	50.6802	237.1	0.23495	237.1	35.2825	237.1	-3.05654
237	50.8332	237	0.12518	237	35.4024	237	-2.99537
236.9	50.9804	236.9	0.10276	236.9	35.5165	236.9	-2.93563
236.8	51.1197	236.8	0.08601	236.8	35.6245	236.8	-2.87752
236.7	51.2505	236.7	0.06493	236.7	35.7266	236.7	-2.82123
236.6	51.3741	236.6	0.09331	236.6	35.8227	236.6	-2.76689
236.5	51.4894	236.5	0.15072	236.5	35.9126	236.5	-2.71461
236.4	51.5961	236.4	0.20544	236.4	35.9963	236.4	-2.66443
236.3	51.6921	236.3	0.22419	236.3	36.0737	236.3	-2.61625
236.2	51.7762	236.2	0.27361	236.2	36.1446	236.2	-2.57
236.1	51.8486	236.1	0.351	236.1	36.2089	236.1	-2.52556
236	51.9137	236	0.35418	236	36.2666	236	-2.4829
235.9	51.9722	235.9	0.29729	235.9	36.3176	235.9	-2.442
235.8	52.0205	235.8	0.24216	235.8	36.3618	235.8	-2.40275
235.7	52.0572	235.7	0.11484	235.7	36.3992	235.7	-2.36501
235.6	52.0816	235.6	-0.00956	235.6	36.4295	235.6	-2.32868
235.5	52.0927	235.5	-0.08153	235.5	36.4526	235.5	-2.29385
235.4	52.0917	235.4	-0.05859	235.4	36.4684	235.4	-2.26053
235.3	52.0807	235.3	-0.02865	235.3	36.4767	235.3	-2.22883
235.2	52.0584	235.2	-0.10706	235.2	36.4774	235.2	-2.19874
235.1	52.0262	235.1	-0.17952	235.1	36.4705	235.1	-2.1702
235	51.9835	235	-0.19593	235	36.456	235	-2.14314
234.9	51.9285	234.9	-0.15554	234.9	36.4337	234.9	-2.11756
234.8	51.8604	234.8	-0.06878	234.8	36.4036	234.8	-2.09361
234.7	51.7804	234.7	0.02531	234.7	36.3656	234.7	-2.07144
234.6	51.692	234.6	0.08017	234.6	36.3199	234.6	-2.05117
234.5	51.5969	234.5	0.08105	234.5	36.2665	234.5	-2.03295
234.4	51.493	234.4	0.05383	234.4	36.2053	234.4	-2.01684
234.3	51.3801	234.3	0.1004	234.3	36.1364	234.3	-2.00288
234.2	51.2579	234.2	0.14702	234.2	36.0596	234.2	-1.99116
234.1	51.1267	234.1	0.18483	234.1	35.9749	234.1	-1.98174
234	50.9874	234	0.2468	234	35.8825	234	-1.97481
233.9	50.8401	233.9	0.26369	233.9	35.7824	233.9	-1.97056
233.8	50.6835	233.8	0.24248	233.8	35.6746	233.8	-1.96914
233.7	50.5176	233.7	0.23679	233.7	35.5593	233.7	-1.97062
233.6	50.3421	233.6	0.2865	233.6	35.4366	233.6	-1.97499
233.5	50.1559	233.5	0.37786	233.5	35.3065	233.5	-1.98231
233.4	49.9587	233.4	0.39763	233.4	35.169	233.4	-1.99262
233.3	49.7508	233.3	0.37666	233.3	35.0242	233.3	-2.00595
233.2	49.5315	233.2	0.27563	233.2	34.8721	233.2	-2.02242
233.1	49.3046	233.1	0.17041	233.1	34.7128	233.1	-2.04202
233	49.0686	233	0.14004	233	34.5462	233	-2.06482
232.9	48.8216	232.9	0.10606	232.9	34.3721	232.9	-2.09086
232.8	48.5636	232.8	0.15063	232.8	34.1906	232.8	-2.12024
232.7	48.2937	232.7	0.22173	232.7	34.0016	232.7	-2.15306
232.6	48.0109	232.6	0.20937	232.6	33.8053	232.6	-2.18946
232.5	47.7154	232.5	0.17	232.5	33.6016	232.5	-2.22963
232.4	47.4079	232.4	0.15601	232.4	33.3904	232.4	-2.27378
232.3	47.0878	232.3	0.14838	232.3	33.1717	232.3	-2.32202
232.2	46.7553	232.2	0.13026	232.2	32.9453	232.2	-2.37431
232.1	46.4112	232.1	0.0744	232.1	32.7111	232.1	-2.43062
232	46.0533	232	0.05641	232	32.469	232	-2.49104
231.9	45.6813	231.9	0.03385	231.9	32.2188	231.9	-2.55552
231.8	45.2978	231.8	-0.00724	231.8	31.9601	231.8	-2.62404
231.7	44.9039	231.7	-0.01083	231.7	31.693	231.7	-2.6966
231.6	44.4985	231.6	0.0944	231.6	31.4172	231.6	-2.77319
231.5	44.0799	231.5	0.2136	231.5	31.1328	231.5	-2.85373
231.4	43.6457	231.4	0.26929	231.4	30.8398	231.4	-2.93822
231.3	43.1968	231.3	0.31709	231.3	30.5385	231.3	-3.02658
231.2	42.7335	231.2	0.34024	231.2	30.2292	231.2	-3.11876
231.1	42.2555	231.1	0.29165	231.1	29.9118	231.1	-3.21465
231	41.765	231	0.14774	231	29.5864	231	-3.31414
230.9	41.2614	230.9	0.06119	230.9	29.2532	230.9	-3.41712
230.8	40.7454	230.8	0.0498	230.8	28.9122	230.8	-3.5235
230.7	40.2143	230.7	0.06112	230.7	28.5634	230.7	-3.63314
230.6	39.6665	230.6	0.07661	230.6	28.2069	230.6	-3.74596
230.5	39.1017	230.5	0.15344	230.5	27.8426	230.5	-3.86194
230.4	38.5211	230.4	0.18513	230.4	27.4708	230.4	-3.98097
230.3	37.9262	230.3	0.13692	230.3	27.0917	230.3	-4.10297
230.2	37.3168	230.2	0.13739	230.2	26.7054	230.2	-4.22787
230.1	36.6901	230.1	0.21207	230.1	26.3122	230.1	-4.35558
230	36.0465	230	0.19533	230	25.9122	230	-4.48603
229.9	35.3874	229.9	0.05367	229.9	25.5054	229.9	-4.61914
229.8	34.7154	229.8	0.00687	229.8	25.0919	229.8	-4.75489
229.7	34.0308	229.7	-0.04788	229.7	24.6715	229.7	-4.89328
229.6	33.3331	229.6	-0.10495	229.6	24.2443	229.6	-5.03427
229.5	32.6228	229.5	-0.23005	229.5	23.8102	229.5	-5.1778
229.4	31.8987	229.4	-0.2023	229.4	23.3695	229.4	-5.32383
229.3	31.1599	229.3	-0.13481	229.3	22.9221	229.3	-5.47231
229.2	30.4061	229.2	-0.12222	229.2	22.4685	229.2	-5.62308
229.1	29.6385	229.1	-0.15535	229.1	22.0089	229.1	-5.77602
229	28.8604	229	-0.19212	229	21.5436	229	-5.931
228.9	28.0723	228.9	-0.20023	228.9	21.0729	228.9	-6.08789
228.8	27.274	228.8	-0.20961	228.8	20.5971	228.8	-6.24648
228.7	26.4634	228.7	-0.23028	228.7	20.1163	228.7	-6.4066
228.6	25.6385	228.6	-0.33206	228.6	19.6304	228.6	-6.56803
228.5	24.7997	228.5	-0.33343	228.5	19.1394	228.5	-6.73062
228.4	23.9494	228.4	-0.36836	228.4	18.6437	228.4	-6.89421
228.3	23.0893	228.3	-0.37314	228.3	18.1434	228.3	-7.0585
228.2	22.219	228.2	-0.36606	228.2	17.6388	228.2	-7.22326
228.1	21.3381	228.1	-0.40301	228.1	17.13	228.1	-7.38828
228	20.4479	228	-0.42822	228	16.6173	228	-7.55333
227.9	19.5475	227.9	-0.38235	227.9	16.1012	227.9	-7.71828
227.8	18.6375	227.8	-0.28279	227.8	15.5817	227.8	-7.88306
227.7	17.7179	227.7	-0.29529	227.7	15.0592	227.7	-8.04745
227.6	16.7903	227.6	-0.36963	227.6	14.5336	227.6	-8.21127
227.5	15.8556	227.5	-0.38773	227.5	14.0051	227.5	-8.37436
227.4	14.9127	227.4	-0.38048	227.4	13.4737	227.4	-8.53658
227.3	13.9625	227.3	-0.33772	227.3	12.9397	227.3	-8.69764
227.2	13.0035	227.2	-0.29865	227.2	12.4032	227.2	-8.85727
227.1	12.036	227.1	-0.22074	227.1	11.8645	227.1	-9.01535
227	11.0617	227	-0.09446	227	11.3239	227	-9.17194
226.9	10.0824	226.9	0.023	226.9	10.7816	226.9	-9.32712
226.8	9.09764	226.8	-0.02025	226.8	10.2378	226.8	-9.48083
226.7	8.10564	226.7	-0.07368	226.7	9.69279	226.7	-9.63305
226.6	7.10684	226.6	-0.10216	226.6	9.1467	226.6	-9.78373
226.5	6.10224	226.5	-0.20843	226.5	8.59975	226.5	-9.93285
226.4	5.08916	226.4	-0.33753	226.4	8.05218	226.4	-10.0803
226.3	4.0687	226.3	-0.4061	226.3	7.50414	226.3	-10.2259
226.2	3.0415	226.2	-0.53223	226.2	6.95582	226.2	-10.3695
226.1	2.00754	226.1	-0.66503	226.1	6.40749	226.1	-10.5107
226	0.96664	226	-0.66805	226	5.85943	226	-10.6495
225.9	-0.08164	225.9	-0.53607	225.9	5.31201	225.9	-10.7857
225.8	-1.13734	225.8	-0.49904	225.8	4.76536	225.8	-10.9192
225.7	-2.20066	225.7	-0.48855	225.7	4.21962	225.7	-11.05
225.6	-3.27194	225.6	-0.47401	225.6	3.67488	225.6	-11.1784
225.5	-4.34834	225.5	-0.43801	225.5	3.13127	225.5	-11.3044
225.4	-5.43092	225.4	-0.4611	225.4	2.58903	225.4	-11.4279
225.3	-6.5194	225.3	-0.50118	225.3	2.04851	225.3	-11.5488
225.2	-7.61136	225.2	-0.52755	225.2	1.51005	225.2	-11.6666
225.1	-8.7055	225.1	-0.51926	225.1	0.97396	225.1	-11.7815
225	-9.80256	225	-0.45003	225	0.44053	225	-11.8935
224.9	-10.9038	224.9	-0.2709	224.9	-0.08993	224.9	-12.0025
224.8	-12.0079	224.8	-0.07875	224.8	-0.61722	224.8	-12.1086
224.7	-13.1147	224.7	0.0236	224.7	-1.14121	224.7	-12.2117
224.6	-14.2254	224.6	0.0559	224.6	-1.66181	224.6	-12.3118
224.5	-15.3388	224.5	0.07088	224.5	-2.17899	224.5	-12.4091
224.4	-16.454	224.4	0.07971	224.4	-2.69274	224.4	-12.5038
224.3	-17.5707	224.3	0.01731	224.3	-3.20308	224.3	-12.596
224.2	-18.689	224.2	-0.14327	224.2	-3.71009	224.2	-12.6857
224.1	-19.8101	224.1	-0.22881	224.1	-4.21375	224.1	-12.7731
224	-20.9315	224	-0.30966	224	-4.7138	224	-12.858
223.9	-22.0537	223.9	-0.34131	223.9	-5.20984	223.9	-12.9402
223.8	-23.1757	223.8	-0.38558	223.8	-5.70162	223.8	-13.0194
223.7	-24.2962	223.7	-0.37007	223.7	-6.18925	223.7	-13.0958
223.6	-25.4157	223.6	-0.34763	223.6	-6.67284	223.6	-13.1693
223.5	-26.5367	223.5	-0.37068	223.5	-7.15226	223.5	-13.2397
223.4	-27.6581	223.4	-0.47788	223.4	-7.62743	223.4	-13.3069
223.3	-28.7786	223.3	-0.62844	223.3	-8.09832	223.3	-13.3709
223.2	-29.8996	223.2	-0.76493	223.2	-8.56478	223.2	-13.4316
223.1	-31.0216	223.1	-0.81165	223.1	-9.0267	223.1	-13.4891
223	-32.1423	223	-0.80252	223	-9.48412	223	-13.5435
222.9	-33.2602	222.9	-0.72699	222.9	-9.9371	222.9	-13.5947
222.8	-34.3748	222.8	-0.66312	222.8	-10.3857	222.8	-13.6427
222.7	-35.4859	222.7	-0.65301	222.7	-10.8299	222.7	-13.6872
222.6	-36.5955	222.6	-0.71254	222.6	-11.2695	222.6	-13.7281
222.5	-37.7002	222.5	-0.6408	222.5	-11.7045	222.5	-13.7652
222.4	-38.7988	222.4	-0.60706	222.4	-12.1348	222.4	-13.7983
222.3	-39.8921	222.3	-0.67974	222.3	-12.5604	222.3	-13.8271
222.2	-40.9791	222.2	-0.77472	222.2	-12.9815	222.2	-13.8517
222.1	-42.0582	222.1	-0.76743	222.1	-13.3979	222.1	-13.8717
222	-43.1307	222	-0.71132	222	-13.809	222	-13.887
221.9	-44.1957	221.9	-0.71776	221.9	-14.2149	221.9	-13.8979
221.8	-45.2534	221.8	-0.62932	221.8	-14.6157	221.8	-13.9045
221.7	-46.306	221.7	-0.50812	221.7	-15.0112	221.7	-13.9071
221.6	-47.3498	221.6	-0.45279	221.6	-15.4015	221.6	-13.9058
221.5	-48.3835	221.5	-0.46453	221.5	-15.7866	221.5	-13.9005
221.4	-49.4042	221.4	-0.48312	221.4	-16.1664	221.4	-13.8911
221.3	-50.4136	221.3	-0.52735	221.3	-16.5407	221.3	-13.8774
221.2	-51.4121	221.2	-0.61117	221.2	-16.9093	221.2	-13.8595
221.1	-52.4	221.1	-0.64346	221.1	-17.2719	221.1	-13.8372
221	-53.3762	221	-0.59999	221	-17.6285	221	-13.8106
220.9	-54.3406	220.9	-0.54617	220.9	-17.979	220.9	-13.7798
220.8	-55.2954	220.8	-0.50999	220.8	-18.3235	220.8	-13.745
220.7	-56.2402	220.7	-0.44052	220.7	-18.6618	220.7	-13.7064
220.6	-57.1726	220.6	-0.32027	220.6	-18.994	220.6	-13.6642
220.5	-58.0961	220.5	-0.23684	220.5	-19.3203	220.5	-13.6188
220.4	-59.0125	220.4	-0.28259	220.4	-19.6409	220.4	-13.5703
220.3	-59.9176	220.3	-0.29	220.3	-19.956	220.3	-13.519
220.2	-60.81	220.2	-0.28586	220.2	-20.2654	220.2	-13.4645
220.1	-61.687	220.1	-0.3513	220.1	-20.5688	220.1	-13.4068
220	-62.5486	220	-0.41489	220	-20.8659	220	-13.3457
219.9	-63.398	219.9	-0.50523	219.9	-21.1567	219.9	-13.281
219.8	-64.235	219.8	-0.55239	219.8	-21.4409	219.8	-13.2128
219.7	-65.0609	219.7	-0.67204	219.7	-21.7184	219.7	-13.1411
219.6	-65.8764	219.6	-0.75933	219.6	-21.9891	219.6	-13.0658
219.5	-66.6798	219.5	-0.87189	219.5	-22.2526	219.5	-12.987
219.4	-67.4718	219.4	-1.01519	219.4	-22.5092	219.4	-12.9048
219.3	-68.2554	219.3	-1.11029	219.3	-22.7587	219.3	-12.8192
219.2	-69.0294	219.2	-1.18816	219.2	-23.0009	219.2	-12.7302
219.1	-69.793	219.1	-1.34568	219.1	-23.2353	219.1	-12.6379
219	-70.5437	219	-1.43695	219	-23.4618	219	-12.5421
218.9	-71.2821	218.9	-1.46351	218.9	-23.6804	218.9	-12.443
218.8	-72.007	218.8	-1.50326	218.8	-23.8907	218.8	-12.3407
218.7	-72.7187	218.7	-1.5537	218.7	-24.0926	218.7	-12.2351
218.6	-73.4194	218.6	-1.63109	218.6	-24.286	218.6	-12.126
218.5	-74.1106	218.5	-1.66262	218.5	-24.4709	218.5	-12.0134
218.4	-74.7926	218.4	-1.64039	218.4	-24.6475	218.4	-11.8972
218.3	-75.4618	218.3	-1.5148	218.3	-24.8158	218.3	-11.7777
218.2	-76.1154	218.2	-1.42646	218.2	-24.9759	218.2	-11.6547
218.1	-76.7553	218.1	-1.3737	218.1	-25.1275	218.1	-11.5281
218	-77.3814	218	-1.19915	218	-25.2703	218	-11.3979
217.9	-77.9933	217.9	-1.03912	217.9	-25.4041	217.9	-11.2641
217.8	-78.5895	217.8	-0.82491	217.8	-25.5287	217.8	-11.1268
217.7	-79.1682	217.7	-0.66763	217.7	-25.644	217.7	-10.986
217.6	-79.7278	217.6	-0.5105	217.6	-25.7495	217.6	-10.8416
217.5	-80.2687	217.5	-0.34678	217.5	-25.8453	217.5	-10.6935
217.4	-80.793	217.4	-0.16046	217.4	-25.9315	217.4	-10.5417
217.3	-81.3028	217.3	-0.0405	217.3	-26.0078	217.3	-10.386
217.2	-81.7997	217.2	-0.03808	217.2	-26.0741	217.2	-10.2261
217.1	-82.2812	217.1	-0.00785	217.1	-26.1305	217.1	-10.0617
217	-82.7459	217	-0.00423	217	-26.1767	217	-9.89278
216.9	-83.1943	216.9	-0.07405	216.9	-26.2128	216.9	-9.71957
216.8	-83.6258	216.8	-0.01338	216.8	-26.2386	216.8	-9.54203
216.7	-84.0427	216.7	-0.05295	216.7	-26.2539	216.7	-9.36024
216.6	-84.4494	216.6	-0.11558	216.6	-26.2591	216.6	-9.1742
216.5	-84.8449	216.5	-0.29286	216.5	-26.2544	216.5	-8.9842
216.4	-85.2279	216.4	-0.39913	216.4	-26.2404	216.4	-8.79066
216.3	-85.5939	216.3	-0.46465	216.3	-26.2177	216.3	-8.59393
216.2	-85.9426	216.2	-0.60708	216.2	-26.187	216.2	-8.39419
216.1	-86.2775	216.1	-0.71828	216.1	-26.1483	216.1	-8.1914
216	-86.598	216	-0.74887	216	-26.1018	216	-7.98552
215.9	-86.907	215.9	-0.87073	215.9	-26.0475	215.9	-7.77661
215.8	-87.2039	215.8	-0.96814	215.8	-25.9856	215.8	-7.56475
215.7	-87.4869	215.7	-1.03776	215.7	-25.9162	215.7	-7.35015
215.6	-87.7575	215.6	-1.12824	215.6	-25.8394	215.6	-7.13304
215.5	-88.0126	215.5	-1.21135	215.5	-25.7553	215.5	-6.91371
215.4	-88.254	215.4	-1.30552	215.4	-25.6639	215.4	-6.69244
215.3	-88.4833	215.3	-1.29431	215.3	-25.5652	215.3	-6.46942
215.2	-88.6999	215.2	-1.34403	215.2	-25.4591	215.2	-6.24492
215.1	-88.9005	215.1	-1.43462	215.1	-25.3458	215.1	-6.01903
215	-89.0846	215	-1.5051	215	-25.225	215	-5.79181
214.9	-89.2541	214.9	-1.52709	214.9	-25.0965	214.9	-5.56296
214.8	-89.4139	214.8	-1.49887	214.8	-24.9603	214.8	-5.33252
214.7	-89.5658	214.7	-1.57561	214.7	-24.8167	214.7	-5.10048
214.6	-89.71	214.6	-1.65512	214.6	-24.6657	214.6	-4.86686
214.5	-89.8455	214.5	-1.71239	214.5	-24.5074	214.5	-4.63167
214.4	-89.9704	214.4	-1.83609	214.4	-24.342	214.4	-4.39494
214.3	-90.0794	214.3	-1.97228	214.3	-24.1694	214.3	-4.15673
214.2	-90.1715	214.2	-2.03822	214.2	-23.99	214.2	-3.91707
214.1	-90.2499	214.1	-1.99338	214.1	-23.8038	214.1	-3.67598
214	-90.3144	214	-2.0255	214	-23.611	214	-3.43348
213.9	-90.3645	213.9	-2.09634	213.9	-23.4116	213.9	-3.1897
213.8	-90.4042	213.8	-2.0689	213.8	-23.2059	213.8	-2.94465
213.7	-90.4284	213.7	-2.12025	213.7	-22.9939	213.7	-2.69837
213.6	-90.4347	213.6	-2.18176	213.6	-22.776	213.6	-2.45089
213.5	-90.4253	213.5	-2.14087	213.5	-22.5522	213.5	-2.20226
213.4	-90.4011	213.4	-2.13848	213.4	-22.3227	213.4	-1.95259
213.3	-90.3682	213.3	-2.13999	213.3	-22.0877	213.3	-1.70198
213.2	-90.3222	213.2	-2.04884	213.2	-21.8472	213.2	-1.45058
213.1	-90.2584	213.1	-1.90766	213.1	-21.6015	213.1	-1.19853
213	-90.1786	213	-1.77519	213	-21.3505	213	-0.94594
212.9	-90.0891	212.9	-1.65773	212.9	-21.0944	212.9	-0.69296
212.8	-89.9885	212.8	-1.54947	212.8	-20.8333	212.8	-0.43968
212.7	-89.879	212.7	-1.44796	212.7	-20.5673	212.7	-0.18612
212.6	-89.7586	212.6	-1.28628	212.6	-20.2963	212.6	0.06764
212.5	-89.6235	212.5	-1.11282	212.5	-20.0205	212.5	0.32151
212.4	-89.4747	212.4	-1.11432	212.4	-19.7399	212.4	0.57537
212.3	-89.3104	212.3	-1.06695	212.3	-19.4547	212.3	0.82921
212.2	-89.1286	212.2	-0.9815	212.2	-19.1652	212.2	1.08303
212.1	-88.9318	212.1	-0.9145	212.1	-18.8715	212.1	1.33674
212	-88.7258	212	-0.7816	212	-18.5739	212	1.59027
211.9	-88.5074	211.9	-0.64311	211.9	-18.2725	211.9	1.8436
211.8	-88.2799	211.8	-0.64338	211.8	-17.9673	211.8	2.09676
211.7	-88.0357	211.7	-0.63687	211.7	-17.6586	211.7	2.34983
211.6	-87.7692	211.6	-0.61973	211.6	-17.3466	211.6	2.60291
211.5	-87.4845	211.5	-0.65864	211.5	-17.0314	211.5	2.85606
211.4	-87.1815	211.4	-0.69622	211.4	-16.7133	211.4	3.1093
211.3	-86.866	211.3	-0.72622	211.3	-16.3924	211.3	3.36262
211.2	-86.5363	211.2	-0.67529	211.2	-16.0688	211.2	3.61583
211.1	-86.1874	211.1	-0.6303	211.1	-15.7426	211.1	3.86879
211	-85.8136	211	-0.68643	211	-15.4139	211	4.12128
210.9	-85.4313	210.9	-0.68486	210.9	-15.083	210.9	4.37318
210.8	-85.039	210.8	-0.76431	210.8	-14.7501	210.8	4.62435
210.7	-84.6349	210.7	-0.71129	210.7	-14.4153	210.7	4.8746
210.6	-84.2188	210.6	-0.67541	210.6	-14.0787	210.6	5.12364
210.5	-83.7877	210.5	-0.60105	210.5	-13.7404	210.5	5.37125
210.4	-83.3354	210.4	-0.55783	210.4	-13.4004	210.4	5.61736
210.3	-82.8663	210.3	-0.5043	210.3	-13.0589	210.3	5.86187
210.2	-82.3953	210.2	-0.44943	210.2	-12.7159	210.2	6.10472
210.1	-81.9197	210.1	-0.34886	210.1	-12.3716	210.1	6.34579
210	-81.4467	210	-0.15326	210	-12.026	210	6.58486
209.9	-80.9779	209.9	0.04755	209.9	-11.6794	209.9	6.8217
209.8	-80.506	209.8	0.13905	209.8	-11.3319	209.8	7.05617
209.7	-80.0256	209.7	0.17901	209.7	-10.9835	209.7	7.28814
209.6	-79.5279	209.6	0.18796	209.6	-10.6342	209.6	7.5176
209.5	-79.0144	209.5	0.13806	209.5	-10.2845	209.5	7.74451
209.4	-78.4945	209.4	0.09794	209.4	-9.93441	209.4	7.96888
209.3	-77.9753	209.3	0.1273	209.3	-9.58419	209.3	8.19059
209.2	-77.4523	209.2	0.01853	209.2	-9.23393	209.2	8.40958
209.1	-76.9327	209.1	-0.04449	209.1	-8.88375	209.1	8.62576
209	-76.4086	209	-0.11822	209	-8.5338	209	8.83907
208.9	-75.8777	208.9	-0.19728	208.9	-8.18427	208.9	9.04955
208.8	-75.3407	208.8	-0.28255	208.8	-7.83538	208.8	9.25731
208.7	-74.7883	208.7	-0.53799	208.7	-7.48742	208.7	9.46239
208.6	-74.2167	208.6	-0.72399	208.6	-7.14056	208.6	9.66476
208.5	-73.6233	208.5	-0.8288	208.5	-6.79511	208.5	9.86435
208.4	-73.0083	208.4	-0.88827	208.4	-6.45134	208.4	10.0611
208.3	-72.3813	208.3	-0.95035	208.3	-6.10941	208.3	10.2551
208.2	-71.746	208.2	-0.99239	208.2	-5.76949	208.2	10.4461
208.1	-71.1151	208.1	-0.87781	208.1	-5.43183	208.1	10.6342
208	-70.4893	208	-0.67524	208	-5.09661	208	10.8195
207.9	-69.8685	207.9	-0.41746	207.9	-4.76392	207.9	11.0018
207.8	-69.2461	207.8	-0.0707	207.8	-4.4338	207.8	11.1812
207.7	-68.6145	207.7	0.12879	207.7	-4.10639	207.7	11.3577
207.6	-67.9571	207.6	0.23338	207.6	-3.78185	207.6	11.5314
207.5	-67.2814	207.5	0.26421	207.5	-3.46038	207.5	11.7023
207.4	-66.5864	207.4	0.23951	207.4	-3.1421	207.4	11.8707
207.3	-65.8806	207.3	0.08402	207.3	-2.8271	207.3	12.0367
207.2	-65.1743	207.2	-0.01047	207.2	-2.51541	207.2	12.2005
207.1	-64.4741	207.1	-0.17758	207.1	-2.20703	207.1	12.362
207	-63.7911	207	-0.18733	207	-1.9019	207	12.5214
206.9	-63.1179	206.9	-0.07878	206.9	-1.59997	206.9	12.6787
206.8	-62.4573	206.8	-0.06423	206.8	-1.30111	206.8	12.834
206.7	-61.8024	206.7	-0.06103	206.7	-1.00509	206.7	12.9872
206.6	-61.1373	206.6	-0.05794	206.6	-0.71178	206.6	13.1384
206.5	-60.4651	206.5	-0.06465	206.5	-0.4211	206.5	13.2878
206.4	-59.7848	206.4	-0.20549	206.4	-0.13297	206.4	13.4352
206.3	-59.1042	206.3	-0.34789	206.3	0.15248	206.3	13.5809
206.2	-58.43	206.2	-0.55311	206.2	0.43508	206.2	13.7247
206.1	-57.7658	206.1	-0.76515	206.1	0.71462	206.1	13.8668
206	-57.107	206	-0.86966	206	0.99106	206	14.0071
205.9	-56.4558	205.9	-0.84608	205.9	1.26436	205.9	14.1456
205.8	-55.8036	205.8	-0.74143	205.8	1.53446	205.8	14.2822
205.7	-55.1639	205.7	-0.57335	205.7	1.80132	205.7	14.4169
205.6	-54.5253	205.6	-0.28352	205.6	2.06495	205.6	14.5498
205.5	-53.8772	205.5	0.02938	205.5	2.32538	205.5	14.6808
205.4	-53.2082	205.4	0.496	205.4	2.58266	205.4	14.8098
205.3	-52.5202	205.3	0.65447	205.3	2.83669	205.3	14.9369
205.2	-51.8161	205.2	0.65869	205.2	3.08734	205.2	15.0621
205.1	-51.0958	205.1	0.64018	205.1	3.33444	205.1	15.1853
205	-50.3639	205	0.49822	205	3.57788	205	15.3066
204.9	-49.6251	204.9	0.35628	204.9	3.81769	204.9	15.4261
204.8	-48.8878	204.8	0.30858	204.8	4.05389	204.8	15.5436
204.7	-48.149	204.7	0.33319	204.7	4.28657	204.7	15.6595
204.6	-47.4111	204.6	0.28273	204.6	4.51594	204.6	15.7736
204.5	-46.6797	204.5	0.21591	204.5	4.7422	204.5	15.8863
204.4	-45.952	204.4	0.19576	204.4	4.96543	204.4	15.9974
204.3	-45.2309	204.3	0.05747	204.3	5.18568	204.3	16.1071
204.2	-44.51	204.2	-0.00427	204.2	5.40303	204.2	16.2156
204.1	-43.7865	204.1	-0.09026	204.1	5.61744	204.1	16.3227
204	-43.0544	204	-0.07833	204	5.82866	204	16.4286
203.9	-42.3148	203.9	-0.07862	203.9	6.03664	203.9	16.5332
203.8	-41.5871	203.8	-0.12653	203.8	6.24123	203.8	16.6366
203.7	-40.8748	203.7	-0.29994	203.7	6.44238	203.7	16.7388
203.6	-40.176	203.6	-0.3861	203.6	6.64012	203.6	16.8398
203.5	-39.4967	203.5	-0.56603	203.5	6.83464	203.5	16.9395
203.4	-38.8258	203.4	-0.50005	203.4	7.02612	203.4	17.0379
203.3	-38.164	203.3	-0.33345	203.3	7.21451	203.3	17.135
203.2	-37.5121	203.2	-0.26315	203.2	7.39978	203.2	17.2308
203.1	-36.8687	203.1	-0.31176	203.1	7.58188	203.1	17.3251
203	-36.2315	203	-0.31388	203	7.76082	203	17.4177
202.9	-35.6012	202.9	-0.30782	202.9	7.93646	202.9	17.5087
202.8	-34.9696	202.8	-0.2823	202.8	8.10869	202.8	17.5979
202.7	-34.3429	202.7	-0.18921	202.7	8.27744	202.7	17.6853
202.6	-33.7287	202.6	-0.18453	202.6	8.4427	202.6	17.7708
202.5	-33.1304	202.5	-0.38476	202.5	8.60399	202.5	17.8522
202.4	-32.5547	202.4	-0.55141	202.4	8.76248	202.4	17.9312
202.3	-32	202.3	-0.76965	202.3	8.91812	202.3	18.008
202.2	-31.3484	202.2	-0.88681	202.2	9.07092	202.2	18.0824
202.1	-30.7006	202.1	-0.73317	202.1	9.22086	202.1	18.1545
202	-30.0569	202	-0.44259	202	9.36792	202	18.2242
201.9	-29.4173	201.9	0.06803	201.9	9.51208	201.9	18.2915
201.8	-28.782	201.8	0.42007	201.8	9.65334	201.8	18.3565
201.7	-28.1513	201.7	0.62943	201.7	9.79167	201.7	18.419
201.6	-27.5251	201.6	0.39507	201.6	9.92706	201.6	18.479
201.5	-26.9037	201.5	0.49238	201.5	10.0595	201.5	18.5366
201.4	-26.2873	201.4	0.73477	201.4	10.189	201.4	18.5917
201.3	-25.676	201.3	1.08791	201.3	10.3154	201.3	18.6443
201.2	-25.0699	201.2	1.43759	201.2	10.4389	201.2	18.6944
201.1	-24.4692	201.1	1.80255	201.1	10.5594	201.1	18.7419
201	-23.8741	201	2.18638	201	10.6768	201	18.7869
200.9	-23.2847	200.9	2.54712	200.9	10.7912	200.9	18.8293
200.8	-22.7011	200.8	2.99095	200.8	10.9025	200.8	18.8692
200.7	-22.1236	200.7	3.48999	200.7	11.0107	200.7	18.9063
200.6	-21.5522	200.6	4.07991	200.6	11.1158	200.6	18.9409
200.5	-20.9872	200.5	4.36973	200.5	11.2178	200.5	18.9728
200.4	-20.4286	200.4	4.18781	200.4	11.3167	200.4	19.002
200.3	-19.8767	200.3	4.17305	200.3	11.4125	200.3	19.0286
200.2	-19.3315	200.2	4.15595	200.2	11.5051	200.2	19.0524
200.1	-18.7933	200.1	4.13946	200.1	11.5945	200.1	19.0735
200	-18.2622	200	4.43461	200	11.6808	200	19.0918
199.9	-17.7383	199.9	4.69918	199.9	11.7638	199.9	19.1074
199.8	-17.2219	199.8	4.76749	199.8	11.8436	199.8	19.1201
199.7	-16.7129	199.7	4.71165	199.7	11.9202	199.7	19.1301
199.6	-16.2117	199.6	4.57401	199.6	11.9935	199.6	19.1372
199.5	-15.7184	199.5	4.16398	199.5	12.0636	199.5	19.1415
199.4	-15.2331	199.4	3.849	199.4	12.1304	199.4	19.1429
199.3	-14.7559	199.3	3.55562	199.3	12.1939	199.3	19.1414
199.2	-14.2871	199.2	3.42126	199.2	12.254	199.2	19.137
199.1	-13.8268	199.1	3.52224	199.1	12.3109	199.1	19.1297
199	-13.375	199	3.16159	199	12.3644	199	19.1195
198.9	-12.9321	198.9	2.60646	198.9	12.4146	198.9	19.1062
198.8	-12.4981	198.8	2.53102	198.8	12.4613	198.8	19.09
198.7	-12.0732	198.7	2.6021	198.7	12.5047	198.7	19.0708
198.6	-11.6576	198.6	2.31239	198.6	12.5447	198.6	19.0486
198.5	-11.2514	198.5	1.97372	198.5	12.5813	198.5	19.0233
198.4	-10.8547	198.4	1.78208	198.4	12.6144	198.4	18.995
198.3	-10.4677	198.3	1.40907	198.3	12.6441	198.3	18.9636
198.2	-10.0906	198.2	1.45787	198.2	12.6703	198.2	18.9291
198.1	-9.7235	198.1	1.13438	198.1	12.693	198.1	18.8914
198	-9.36658	198	0.5387	198	12.7123	198	18.8507
197.9	-9.02	197.9	0.13724	197.9	12.728	197.9	18.8067
197.8	-8.68388	197.8	-0.20996	197.8	12.7402	197.8	18.7596
197.7	-8.3584	197.7	-0.53928	197.7	12.7489	197.7	18.7093
197.6	-8.0437	197.6	-0.75024	197.6	12.754	197.6	18.6558
197.5	-7.73996	197.5	-1.20442	197.5	12.7555	197.5	18.599
197.4	-7.4473	197.4	-1.90212	197.4	12.7534	197.4	18.539
197.3	-7.1659	197.3	-1.82954	197.3	12.7477	197.3	18.4757
197.2	-6.8959	197.2	-1.9932	197.2	12.7384	197.2	18.4092
197.1	-6.63746	197.1	-2.68392	197.1	12.7255	197.1	18.3393
197	-6.39072	197	-3.46706	197	12.7089	197	18.266
196.9	-6.15584	196.9	-4.18436	196.9	12.6887	196.9	18.1895
196.8	-5.933	196.8	-4.67146	196.8	12.6647	196.8	18.1095
196.7	-5.72232	196.7	-5.07643	196.7	12.6371	196.7	18.0262
196.6	-5.52398	196.6	-5.17152	196.6	12.6058	196.6	17.9395
196.5	-5.3381	196.5	-5.01962	196.5	12.5707	196.5	17.8493
196.4	-5.16486	196.4	-4.64177	196.4	12.5319	196.4	17.7557
196.3	-5.00442	196.3	-3.98524	196.3	12.4893	196.3	17.6586
196.2	-4.85692	196.2	-3.53469	196.2	12.4429	196.2	17.558
196.1	-4.72252	196.1	-3.69574	196.1	12.3928	196.1	17.4539
196	-4.60136	196	-3.64404	196	12.3389	196	17.3464
195.9	-4.4936	195.9	-3.3093	195.9	12.2811	195.9	17.2352
195.8	-4.3994	195.8	-2.9439	195.8	12.2195	195.8	17.1205
195.7	-4.31892	195.7	-3.10605	195.7	12.154	195.7	17.0022
195.6	-4.2523	195.6	-3.79815	195.6	12.0847	195.6	16.8803
195.5	-4.1997	195.5	-4.5249	195.5	12.0115	195.5	16.7548
195.4	-4.16128	195.4	-4.82638	195.4	11.9344	195.4	16.6256
195.3	-4.13718	195.3	-4.62558	195.3	11.8533	195.3	16.4928
195.2	-4.12758	195.2	-4.56062	195.2	11.7684	195.2	16.3563
195.1	-4.1326	195.1	-4.55744	195.1	11.6795	195.1	16.2161
195	-4.1524	195	-4.51258	195	11.5866	195	16.0722
194.9	-4.18716	194.9	-5.08939	194.9	11.4898	194.9	15.9246
194.8	-4.237	194.8	-6.87281	194.8	11.389	194.8	15.7732
194.7	-4.3021	194.7	-8.18	194.7	11.2841	194.7	15.618
194.6	-4.38262	194.6	-8.84228	194.6	11.1753	194.6	15.459
194.5	-4.47868	194.5	-9.41474	194.5	11.0624	194.5	15.2962
194.4	-4.59046	194.4	-9.62991	194.4	10.9454	194.4	15.1296
194.3	-4.7181	194.3	-10.2978	194.3	10.8244	194.3	14.9591
194.2	-4.86178	194.2	-10.5005	194.2	10.6993	194.2	14.7848
194.1	-5.02162	194.1	-9.57815	194.1	10.5701	194.1	14.6066
194	-5.19778	194	-8.95984	194	10.4368	194	14.4244
193.9	-5.39044	193.9	-7.6571	193.9	10.2994	193.9	14.2383
193.8	-5.59972	193.8	-6.50009	193.8	10.1578	193.8	14.0483
193.7	-5.8258	193.7	-5.7259	193.7	10.012	193.7	13.8543
193.6	-6.06882	193.6	-6.20745	193.6	9.86207	193.6	13.6563
193.5	-6.32894	193.5	-6.49071	193.5	9.70795	193.5	13.4543
193.4	-6.60632	193.4	-6.45131	193.4	9.54962	193.4	13.2483
193.3	-6.90108	193.3	-6.90513	193.3	9.38706	193.3	13.0382
193.2	-7.21342	193.2	-6.33649	193.2	9.22027	193.2	12.8241
193.1	-7.54348	193.1	-4.66947	193.1	9.04922	193.1	12.6059
193	-7.8914	193	-3.63307	193	8.8739	193	12.3835
192.9	-8.25734	192.9	-2.64883	192.9	8.6943	192.9	12.1571
192.8	-8.64146	192.8	-1.6883	192.8	8.51039	192.8	11.9265
192.7	-9.0439	192.7	-0.08448	192.7	8.32217	192.7	11.6918
192.6	-9.46482	192.6	1.4424	192.6	8.12962	192.6	11.4528
192.5	-9.9044	192.5	2.0489	192.5	7.93272	192.5	11.2097
192.4	-10.3627	192.4	2.10782	192.4	7.73146	192.4	10.9623
192.3	-10.84	192.3	2.90632	192.3	7.52582	192.3	10.7108
192.2	-11.3364	192.2	2.72035	192.2	7.31578	192.2	10.4549
192.1	-11.8521	192.1	3.61433	192.1	7.10134	192.1	10.1948
192	-12.3872	192	4.73215	192	6.88248	192	9.93035
191.9	-12.9418	191.9	5.81068	191.9	6.65917	191.9	9.66161
191.8	-13.5161	191.8	6.46541	191.8	6.43141	191.8	9.38854
191.7	-14.1103	191.7	7.43217	191.7	6.19917	191.7	9.1111
191.6	-14.7245	191.6	9.41818	191.6	5.96246	191.6	8.8293
191.5	-15.3589	191.5	11.2916	191.5	5.72124	191.5	8.5431
191.4	-16.0137	191.4	12.5018	191.4	5.4755	191.4	8.25249
191.3	-16.6889	191.3	13.9088	191.3	5.22523	191.3	7.95744
191.2	-17.3848	191.2	14.4254	191.2	4.97041	191.2	7.65795
191.1	-18.1014	191.1	13.9404	191.1	4.71103	191.1	7.35398
191	-18.839	191	13.4274	191	4.44707	191	7.04552
190.9	-19.5977	190.9	13.056	190.9	4.17852	190.9	6.73256
190.8	-20.3776	190.8	12.6795	190.8	3.90535	190.8	6.41506
190.7	-21.179	190.7	11.7615	190.7	3.62756	190.7	6.09302
190.6	-22.0019	190.6	9.88611	190.6	3.34513	190.6	5.76641
190.5	-22.8465	190.5	9.45785	190.5	3.05804	190.5	5.43521
190.4	-23.713	190.4	7.69706	190.4	2.76629	190.4	5.09941
190.3	-24.6015	190.3	7.092	190.3	2.46984	190.3	4.75898
190.2	-25.5122	190.2	6.26671	190.2	2.16869	190.2	4.4139
190.1	-26.4453	190.1	4.31724	190.1	1.86283	190.1	4.06417
190	-27.4008	190	1.6734	190	--	190	--

## Sheet: Figure 5a
1								2								3
Nap-FFK-Azi		Nap-FFG-Alk		Nap-FFK-Tria-GFF-Nap		Nap-FFK-Azi+Nap-FFG-Alk		Nap-FFK-Azi		Nap-FFG-Alk		Nap-FFK-Tria-GFF-Nap		Nap-FFK-Azi+Nap-FFG-Alk		Nap-FFK-Azi		Nap-FFG-Alk		Nap-FFK-Tria-GFF-Nap		Nap-FFK-Azi+Nap-FFG-Alk
0.00542	-31.6753	0.00458	-32.1255	0.000833333	-13.7196	0.00375	-11.3955	0.00542	-109.708	0.000833333	-206.393	0.00292	-42.2751	0.005	-51.6074	0.00542	-95.6168	0.00125	-93.3781	0.00333	-214.447	0.00458	-143.632
0.01208	-31.6891	0.01125	-32.1279	0.0075	-13.6704	0.01042	-11.394	0.01208	-109.706	0.0075	-206.379	0.00958	-42.2244	0.01167	-51.6392	0.01208	-95.613	0.00792	-93.3809	0.01	-214.449	0.01125	-143.641
0.01875	-31.7048	0.01792	-32.1302	0.01417	-13.6256	0.01708	-11.3873	0.01875	-109.706	0.01417	-206.365	0.01625	-42.1707	0.01833	-51.646	0.01875	-95.6068	0.01458	-93.3857	0.01667	-214.448	0.01792	-143.648
0.02542	-31.7146	0.02458	-32.1345	0.02083	-13.5822	0.02375	-11.3811	0.02542	-109.707	0.02083	-206.351	0.02292	-42.1188	0.025	-51.6415	0.02542	-95.6016	0.02125	-93.3919	0.02333	-214.436	0.02458	-143.649
0.03208	-31.7185	0.03125	-32.1412	0.0275	-13.5465	0.03042	-11.3783	0.03208	-109.708	0.0275	-206.344	0.02958	-42.0734	0.03167	-51.6324	0.03208	-95.5906	0.02792	-93.4	0.03	-214.419	0.03125	-143.65
0.03875	-31.7195	0.03792	-32.1488	0.03417	-13.525	0.03708	-11.3764	0.03875	-109.708	0.03417	-206.346	0.03625	-42.0316	0.03833	-51.621	0.03875	-95.5787	0.03458	-93.4033	0.03667	-214.406	0.03792	-143.654
0.04542	-31.7205	0.04458	-32.1546	0.04083	-13.5155	0.04375	-11.373	0.04542	-109.707	0.04083	-206.347	0.04292	-41.9885	0.045	-51.6006	0.04542	-95.5734	0.04125	-93.4029	0.04333	-214.406	0.04458	-143.67
0.05208	-31.7205	0.05125	-32.155	0.0475	-13.5083	0.05042	-11.3721	0.05208	-109.704	0.0475	-206.342	0.04958	-41.9402	0.05167	-51.5802	0.05208	-95.5753	0.04792	-93.4062	0.05	-214.417	0.05125	-143.69
0.05875	-31.7156	0.05792	-32.1536	0.05417	-13.5002	0.05708	-11.3754	0.05875	-109.701	0.05417	-206.329	0.05625	-41.8954	0.05833	-51.5802	0.05875	-95.5801	0.05458	-93.4105	0.05667	-214.434	0.05792	-143.713
0.06542	-31.7077	0.06458	-32.1498	0.06083	-13.4916	0.06375	-11.3778	0.06542	-109.692	0.06083	-206.319	0.06292	-41.8564	0.065	-51.5847	0.06542	-95.5877	0.06125	-93.4115	0.06333	-214.467	0.06458	-143.742
0.07208	-31.692	0.07125	-32.1436	0.0675	-13.4797	0.07042	-11.3759	0.07208	-109.683	0.0675	-206.315	0.06958	-41.8172	0.07167	-51.5938	0.07208	-95.6011	0.06792	-93.4119	0.07	-214.494	0.07125	-143.773
0.07875	-31.6704	0.07792	-32.1379	0.07417	-13.4597	0.07708	-11.3721	0.07875	-109.674	0.07417	-206.317	0.07625	-41.7656	0.07833	-51.6006	0.07875	-95.6125	0.07458	-93.421	0.07667	-214.509	0.07792	-143.798
0.08542	-31.6508	0.08458	-32.1345	0.08083	-13.4358	0.08375	-11.3716	0.08542	-109.665	0.08083	-206.323	0.08292	-41.7018	0.085	-51.612	0.08542	-95.6135	0.08125	-93.4358	0.08333	-214.503	0.08458	-143.816
0.09208	-31.638	0.09125	-32.1307	0.0875	-13.4158	0.09042	-11.373	0.09208	-109.662	0.0875	-206.327	0.08958	-41.6327	0.09167	-51.6369	0.09208	-95.6092	0.08792	-93.4458	0.09	-214.487	0.09125	-143.837
0.09875	-31.6322	0.09792	-32.1245	0.09417	-13.4006	0.09708	-11.3735	0.09875	-109.663	0.09417	-206.332	0.09625	-41.5599	0.09833	-51.6528	0.09875	-95.6059	0.09458	-93.4477	0.09667	-214.476	0.09792	-143.867
0.10542	-31.6224	0.10458	-32.1193	0.10083	-13.3891	0.10375	-11.3711	0.10542	-109.667	0.10083	-206.336	0.10292	-41.4851	0.105	-51.6574	0.10542	-95.6016	0.10125	-93.4448	0.10333	-214.46	0.10458	-143.897
0.11208	-31.6057	0.11125	-32.115	0.1075	-13.3805	0.11042	-11.3664	0.11208	-109.668	0.1075	-206.339	0.10958	-41.4075	0.11167	-51.646	0.11208	-95.593	0.10792	-93.4367	0.11	-214.443	0.11125	-143.923
0.11875	-31.5841	0.11792	-32.1093	0.11417	-13.3777	0.11708	-11.3626	0.11875	-109.666	0.11417	-206.338	0.11625	-41.3322	0.11833	-51.6301	0.11875	-95.5911	0.11458	-93.4186	0.11667	-214.429	0.11792	-143.948
0.12542	-31.5596	0.12458	-32.1026	0.12083	-13.3815	0.12375	-11.3606	0.12542	-109.666	0.12083	-206.336	0.12292	-41.2602	0.125	-51.612	0.12542	-95.6001	0.12125	-93.3952	0.12333	-214.432	0.12458	-143.974
0.13208	-31.5429	0.13125	-32.0988	0.1275	-13.3853	0.13042	-11.3587	0.13208	-109.673	0.1275	-206.335	0.12958	-41.1925	0.13167	-51.5847	0.13208	-95.6078	0.12792	-93.369	0.13	-214.434	0.13125	-143.995
0.13875	-31.5321	0.13792	-32.0997	0.13417	-13.3858	0.13708	-11.354	0.13875	-109.683	0.13417	-206.34	0.13625	-41.1245	0.13833	-51.5688	0.13875	-95.603	0.13458	-93.3414	0.13667	-214.427	0.13792	-144.013
0.14542	-31.5301	0.14458	-32.1035	0.14083	-13.3829	0.14375	-11.3492	0.14542	-109.691	0.14083	-206.352	0.14292	-41.0424	0.145	-51.5733	0.14542	-95.5958	0.14125	-93.3147	0.14333	-214.425	0.14458	-144.031
0.15208	-31.5389	0.15125	-32.1093	0.1475	-13.3796	0.15042	-11.3473	0.15208	-109.7	0.1475	-206.372	0.14958	-40.9434	0.15167	-51.5938	0.15208	-95.5954	0.14792	-93.2894	0.15	-214.432	0.15125	-144.051
0.15875	-31.5488	0.15792	-32.1188	0.15417	-13.3734	0.15708	-11.3487	0.15875	-109.711	0.15417	-206.399	0.15625	-40.8353	0.15833	-51.612	0.15875	-95.5987	0.15458	-93.2727	0.15667	-214.443	0.15792	-144.072
0.16542	-31.5546	0.16458	-32.1293	0.16083	-13.3562	0.16375	-11.3492	0.16542	-109.723	0.16083	-206.428	0.16292	-40.7278	0.165	-51.6165	0.16542	-95.5968	0.16125	-93.2612	0.16333	-214.43	0.16458	-144.094
0.17208	-31.5517	0.17125	-32.1355	0.1675	-13.3324	0.17042	-11.3463	0.17208	-109.729	0.1675	-206.457	0.16958	-40.6175	0.17167	-51.6029	0.17208	-95.593	0.16792	-93.2555	0.17	-214.407	0.17125	-144.121
0.17875	-31.5439	0.17792	-32.1379	0.17417	-13.3095	0.17708	-11.3468	0.17875	-109.726	0.17417	-206.479	0.17625	-40.4982	0.17833	-51.5552	0.17875	-95.5944	0.17458	-93.2531	0.17667	-214.375	0.17792	-144.148
0.18542	-31.5311	0.18458	-32.1364	0.18083	-13.2923	0.18375	-11.3535	0.18542	-109.725	0.18083	-206.497	0.18292	-40.3791	0.185	-51.4757	0.18542	-95.6006	0.18125	-93.2517	0.18333	-214.342	0.18458	-144.173
0.19208	-31.5115	0.19125	-32.1317	0.1875	-13.2756	0.19042	-11.3621	0.19208	-109.733	0.1875	-206.511	0.18958	-40.2702	0.19167	-51.3894	0.19208	-95.6087	0.18792	-93.2493	0.19	-214.31	0.19125	-144.196
0.19875	-31.4948	0.19792	-32.1255	0.19417	-13.2546	0.19708	-11.3659	0.19875	-109.746	0.19417	-206.517	0.19625	-40.1728	0.19833	-51.3213	0.19875	-95.612	0.19458	-93.2455	0.19667	-214.274	0.19792	-144.215
0.20542	-31.4879	0.20458	-32.1217	0.20083	-13.2322	0.20375	-11.3659	0.20542	-109.756	0.20083	-206.52	0.20292	-40.0823	0.205	-51.2759	0.20542	-95.6116	0.20125	-93.2422	0.20333	-214.252	0.20458	-144.234
0.21208	-31.4879	0.21125	-32.1217	0.2075	-13.2098	0.21042	-11.3668	0.21208	-109.764	0.2075	-206.522	0.20958	-39.9968	0.21167	-51.2577	0.21208	-95.6178	0.20792	-93.2403	0.21	-214.237	0.21125	-144.256
0.21875	-31.4889	0.21792	-32.1217	0.21417	-13.1865	0.21708	-11.3692	0.21875	-109.771	0.21417	-206.532	0.21625	-39.9271	0.21833	-51.2895	0.21875	-95.6302	0.21458	-93.2355	0.21667	-214.233	0.21792	-144.276
0.22542	-31.4948	0.22458	-32.1193	0.22083	-13.1602	0.22375	-11.3711	0.22542	-109.778	0.22083	-206.544	0.22292	-39.8797	0.225	-51.3622	0.22542	-95.6421	0.22125	-93.225	0.22333	-214.227	0.22458	-144.289
0.23208	-31.5085	0.23125	-32.1193	0.2275	-13.1331	0.23042	-11.3716	0.23208	-109.785	0.2275	-206.553	0.22958	-39.8537	0.23167	-51.4462	0.23208	-95.6435	0.22792	-93.2102	0.23	-214.223	0.23125	-144.301
0.23875	-31.5272	0.23792	-32.1221	0.23417	-13.1154	0.23708	-11.3764	0.23875	-109.791	0.23417	-206.56	0.23625	-39.843	0.23833	-51.5143	0.23875	-95.643	0.23458	-93.1988	0.23667	-214.231	0.23792	-144.317
0.24542	-31.5448	0.24458	-32.1264	0.24083	-13.1102	0.24375	-11.3821	0.24542	-109.795	0.24083	-206.571	0.24292	-39.8385	0.245	-51.5665	0.24542	-95.6449	0.24125	-93.1888	0.24333	-214.244	0.24458	-144.339
0.25208	-31.5586	0.25125	-32.1298	0.2475	-13.1149	0.25042	-11.3854	0.25208	-109.794	0.2475	-206.587	0.24958	-39.8368	0.25167	-51.6006	0.25208	-95.6459	0.24792	-93.1773	0.25	-214.261	0.25125	-144.359
0.25875	-31.5733	0.25792	-32.136	0.25417	-13.1245	0.25708	-11.3831	0.25875	-109.791	0.25417	-206.606	0.25625	-39.8345	0.25833	-51.5892	0.25875	-95.6426	0.25458	-93.1702	0.25667	-214.282	0.25792	-144.379
0.26542	-31.5929	0.26458	-32.145	0.26083	-13.1373	0.26375	-11.3773	0.26542	-109.787	0.26083	-206.628	0.26292	-39.832	0.265	-51.5438	0.26542	-95.6335	0.26125	-93.173	0.26333	-214.316	0.26458	-144.396
0.27208	-31.6106	0.27125	-32.156	0.2675	-13.155	0.27042	-11.3697	0.27208	-109.782	0.2675	-206.65	0.26958	-39.8331	0.27167	-51.4848	0.27208	-95.6235	0.26792	-93.184	0.27	-214.346	0.27125	-144.406
0.27875	-31.6243	0.27792	-32.1636	0.27417	-13.1745	0.27708	-11.3626	0.27875	-109.779	0.27417	-206.67	0.27625	-39.8374	0.27833	-51.4348	0.27875	-95.6125	0.27458	-93.1883	0.27667	-214.363	0.27792	-144.405
0.28542	-31.6282	0.28458	-32.167	0.28083	-13.1941	0.28375	-11.3578	0.28542	-109.783	0.28083	-206.679	0.28292	-39.85	0.285	-51.3962	0.28542	-95.6059	0.28125	-93.1845	0.28333	-214.365	0.28458	-144.392
0.29208	-31.6273	0.29125	-32.1713	0.2875	-13.2141	0.29042	-11.3587	0.29208	-109.795	0.2875	-206.679	0.28958	-39.8721	0.29167	-51.3758	0.29208	-95.5982	0.28792	-93.1706	0.29	-214.359	0.29125	-144.375
0.29875	-31.6174	0.29792	-32.1755	0.29417	-13.2361	0.29708	-11.3616	0.29875	-109.813	0.29417	-206.671	0.29625	-39.9039	0.29833	-51.3826	0.29875	-95.583	0.29458	-93.1439	0.29667	-214.346	0.29792	-144.356
0.30542	-31.6047	0.30458	-32.1789	0.30083	-13.2585	0.30375	-11.3602	0.30542	-109.833	0.30083	-206.668	0.30292	-39.9432	0.305	-51.4031	0.30542	-95.5648	0.30125	-93.102	0.30333	-214.311	0.30458	-144.343
0.31208	-31.59	0.31125	-32.1779	0.3075	-13.2823	0.31042	-11.3564	0.31208	-109.851	0.3075	-206.674	0.30958	-39.9858	0.31167	-51.428	0.31208	-95.5529	0.30792	-93.0481	0.31	-214.261	0.31125	-144.342
0.31875	-31.5762	0.31792	-32.1741	0.31417	-13.3047	0.31708	-11.354	0.31875	-109.865	0.31417	-206.686	0.31625	-40.0312	0.31833	-51.4553	0.31875	-95.5439	0.31458	-92.9871	0.31667	-214.208	0.31792	-144.351
0.32542	-31.5684	0.32458	-32.1698	0.32083	-13.329	0.32375	-11.354	0.32542	-109.876	0.32083	-206.692	0.32292	-40.0707	0.325	-51.4825	0.32542	-95.531	0.32125	-92.9184	0.32333	-214.169	0.32458	-144.36
0.33208	-31.5615	0.33125	-32.1679	0.3275	-13.3529	0.33042	-11.353	0.33208	-109.881	0.3275	-206.698	0.32958	-40.1003	0.33167	-51.5075	0.33208	-95.5157	0.32792	-92.8521	0.33	-214.146	0.33125	-144.364
0.33875	-31.5556	0.33792	-32.1674	0.33417	-13.3738	0.33708	-11.354	0.33875	-109.884	0.33417	-206.704	0.33625	-40.122	0.33833	-51.5234	0.33875	-95.5091	0.33458	-92.7911	0.33667	-214.138	0.33792	-144.362
0.34542	-31.5497	0.34458	-32.167	0.34083	-13.3905	0.34375	-11.3606	0.34542	-109.885	0.34083	-206.703	0.34292	-40.135	0.345	-51.5461	0.34542	-95.5076	0.34125	-92.7281	0.34333	-214.142	0.34458	-144.353
0.35208	-31.5517	0.35125	-32.167	0.3475	-13.4039	0.35042	-11.3702	0.35208	-109.881	0.3475	-206.685	0.34958	-40.1367	0.35167	-51.5802	0.35208	-95.5076	0.34792	-92.6514	0.35	-214.158	0.35125	-144.338
0.35875	-31.5586	0.35792	-32.1693	0.35417	-13.4182	0.35708	-11.374	0.35875	-109.871	0.35417	-206.661	0.35625	-40.1285	0.35833	-51.6051	0.35875	-95.5024	0.35458	-92.5646	0.35667	-214.174	0.35792	-144.32
0.36542	-31.5635	0.36458	-32.1722	0.36083	-13.433	0.36375	-11.3711	0.36542	-109.854	0.36083	-206.645	0.36292	-40.1181	0.365	-51.621	0.36542	-95.4957	0.36125	-92.4721	0.36333	-214.177	0.36458	-144.305
0.37208	-31.5615	0.37125	-32.1708	0.3675	-13.4497	0.37042	-11.3678	0.37208	-109.838	0.3675	-206.633	0.36958	-40.1113	0.37167	-51.6188	0.37208	-95.49	0.36792	-92.3676	0.37	-214.162	0.37125	-144.298
0.37875	-31.5517	0.37792	-32.1641	0.37417	-13.4683	0.37708	-11.3654	0.37875	-109.821	0.37417	-206.612	0.37625	-40.1028	0.37833	-51.6051	0.37875	-95.4876	0.37458	-92.2465	0.37667	-214.146	0.37792	-144.301
0.38542	-31.5399	0.38458	-32.156	0.38083	-13.4873	0.38375	-11.3611	0.38542	-109.808	0.38083	-206.586	0.38292	-40.0865	0.385	-51.5779	0.38542	-95.49	0.38125	-92.1159	0.38333	-214.146	0.38458	-144.306
0.39208	-31.5213	0.39125	-32.1503	0.3875	-13.5026	0.39042	-11.354	0.39208	-109.804	0.3875	-206.573	0.38958	-40.0605	0.39167	-51.5552	0.39208	-95.4943	0.38792	-91.9814	0.39	-214.159	0.39125	-144.309
0.39875	-31.5026	0.39792	-32.1474	0.39417	-13.5145	0.39708	-11.3511	0.39875	-109.806	0.39417	-206.571	0.39625	-40.0244	0.39833	-51.5257	0.39875	-95.5024	0.39458	-91.8398	0.39667	-214.18	0.39792	-144.309
0.40542	-31.487	0.40458	-32.1455	0.40083	-13.5293	0.40375	-11.353	0.40542	-109.813	0.40083	-206.564	0.40292	-39.9852	0.405	-51.4961	0.40542	-95.5124	0.40125	-91.6886	0.40333	-214.212	0.40458	-144.308
0.41208	-31.484	0.41125	-32.1474	0.4075	-13.5446	0.41042	-11.3544	0.41208	-109.825	0.4075	-206.55	0.40958	-39.946	0.41167	-51.478	0.41208	-95.5267	0.40792	-91.5251	0.41	-214.255	0.41125	-144.308
0.41875	-31.4909	0.41792	-32.1531	0.41417	-13.5579	0.41708	-11.3525	0.41875	-109.84	0.41417	-206.537	0.41625	-39.907	0.41833	-51.4712	0.41875	-95.5348	0.41458	-91.3582	0.41667	-214.293	0.41792	-144.309
0.42542	-31.5007	0.42458	-32.1589	0.42083	-13.5646	0.42375	-11.3521	0.42542	-109.851	0.42083	-206.52	0.42292	-39.8675	0.425	-51.478	0.42542	-95.5291	0.42125	-91.1841	0.42333	-214.314	0.42458	-144.315
0.43208	-31.5056	0.43125	-32.1598	0.4275	-13.5698	0.43042	-11.3554	0.43208	-109.856	0.4275	-206.492	0.42958	-39.83	0.43167	-51.4712	0.43208	-95.5114	0.42792	-91.0044	0.43	-214.328	0.43125	-144.333
0.43875	-31.5066	0.43792	-32.1589	0.43417	-13.5732	0.43708	-11.3587	0.43875	-109.856	0.43417	-206.454	0.43625	-39.7987	0.43833	-51.4644	0.43875	-95.489	0.43458	-90.8151	0.43667	-214.353	0.43792	-144.364
0.44542	-31.5066	0.44458	-32.1584	0.44083	-13.5746	0.44375	-11.3587	0.44542	-109.856	0.44083	-206.421	0.44292	-39.7651	0.445	-51.4575	0.44542	-95.4709	0.44125	-90.6186	0.44333	-214.392	0.44458	-144.402
0.45208	-31.4977	0.45125	-32.1565	0.4475	-13.5708	0.45042	-11.3573	0.45208	-109.855	0.4475	-206.39	0.44958	-39.727	0.45167	-51.4553	0.45208	-95.4566	0.44792	-90.4212	0.45	-214.434	0.45125	-144.442
0.45875	-31.4811	0.45792	-32.1536	0.45417	-13.5684	0.45708	-11.3583	0.45875	-109.851	0.45417	-206.359	0.45625	-39.6853	0.45833	-51.4575	0.45875	-95.4437	0.45458	-90.219	0.45667	-214.466	0.45792	-144.482
0.46542	-31.4605	0.46458	-32.1527	0.46083	-13.5717	0.46375	-11.3616	0.46542	-109.846	0.46083	-206.321	0.46292	-39.6384	0.465	-51.453	0.46542	-95.437	0.46125	-90.0097	0.46333	-214.485	0.46458	-144.522
0.47208	-31.4467	0.47125	-32.1565	0.4675	-13.5775	0.47042	-11.364	0.47208	-109.84	0.4675	-206.28	0.46958	-39.5814	0.47167	-51.4507	0.47208	-95.4351	0.46792	-89.7951	0.47	-214.496	0.47125	-144.557
0.47875	-31.435	0.47792	-32.1617	0.47417	-13.5832	0.47708	-11.3635	0.47875	-109.839	0.47417	-206.238	0.47625	-39.5052	0.47833	-51.453	0.47875	-95.4385	0.47458	-89.5781	0.47667	-214.499	0.47792	-144.586
0.48542	-31.4212	0.48458	-32.1646	0.48083	-13.5841	0.48375	-11.3602	0.48542	-109.84	0.48083	-206.195	0.48292	-39.4051	0.485	-51.4644	0.48542	-95.4366	0.48125	-89.3569	0.48333	-214.498	0.48458	-144.614
0.49208	-31.4094	0.49125	-32.166	0.4875	-13.5846	0.49042	-11.3549	0.49208	-109.84	0.4875	-206.162	0.48958	-39.2699	0.49167	-51.4848	0.49208	-95.427	0.48792	-89.129	0.49	-214.496	0.49125	-144.641
0.49875	-31.4045	0.49792	-32.167	0.49417	-13.5808	0.49708	-11.3478	0.49875	-109.843	0.49417	-206.137	0.49625	-39.0913	0.49833	-51.5052	0.49875	-95.418	0.49458	-88.8982	0.49667	-214.49	0.49792	-144.661
0.50542	-31.4055	0.50458	-32.167	0.50083	-13.5708	0.50375	-11.3406	0.50542	-109.848	0.50083	-206.122	0.50292	-38.8611	0.505	-51.5416	0.50542	-95.4132	0.50125	-88.6717	0.50333	-214.481	0.50458	-144.675
0.51208	-31.4055	0.51125	-32.1651	0.5075	-13.5574	0.51042	-11.3339	0.51208	-109.855	0.5075	-206.113	0.50958	-38.5541	0.51167	-51.587	0.51208	-95.4151	0.50792	-88.4466	0.51	-214.464	0.51125	-144.695
0.51875	-31.4035	0.51792	-32.1617	0.51417	-13.5422	0.51708	-11.3325	0.51875	-109.862	0.51417	-206.108	0.51625	-37.9895	0.51833	-51.6392	0.51875	-95.4166	0.51458	-88.2182	0.51667	-214.44	0.51792	-144.722
0.52542	-31.4035	0.52458	-32.1593	0.52083	-13.5269	0.52375	-11.3382	0.52542	-109.865	0.52083	-206.107	0.52292	-35.8629	0.525	-51.7028	0.52542	-95.4185	0.52125	-87.9874	0.52333	-214.408	0.52458	-144.746
0.53208	-31.4035	0.53125	-32.1584	0.5275	-13.5078	0.53042	-11.3463	0.53208	-109.865	0.5275	-206.098	0.52958	-29.8652	0.53167	-51.7777	0.53208	-95.4151	0.52792	-87.7585	0.53	-214.387	0.53125	-144.768
0.53875	-31.4016	0.53792	-32.1579	0.53417	-13.484	0.53708	-11.3544	0.53875	-109.859	0.53417	-206.087	0.53625	-19.9978	0.53833	-51.8458	0.53875	-95.4027	0.53458	-87.5287	0.53667	-214.387	0.53792	-144.8
0.54542	-31.3957	0.54458	-32.1593	0.54083	-13.4578	0.54375	-11.3568	0.54542	-109.855	0.54083	-206.083	0.54292	-8.8655	0.545	-51.8822	0.54542	-95.3822	0.54125	-87.2936	0.54333	-214.407	0.54458	-144.84
0.55208	-31.3879	0.55125	-32.1631	0.5475	-13.4253	0.55042	-11.3583	0.55208	-109.856	0.5475	-206.086	0.54958	0.24519	0.55167	-51.8799	0.55208	-95.3579	0.54792	-87.0595	0.55	-214.436	0.55125	-144.869
0.55875	-31.378	0.55792	-32.1679	0.55417	-13.3805	0.55708	-11.3573	0.55875	-109.863	0.55417	-206.089	0.55625	6.44661	0.55833	-51.8526	0.55875	-95.3369	0.55458	-86.834	0.55667	-214.466	0.55792	-144.886
0.56542	-31.3653	0.56458	-32.1713	0.56083	-13.3138	0.56375	-11.3549	0.56542	-109.866	0.56083	-206.08	0.56292	9.42106	0.565	-51.8027	0.56542	-95.3174	0.56125	-86.6137	0.56333	-214.485	0.56458	-144.907
0.57208	-31.3545	0.57125	-32.1755	0.5675	-13.2208	0.57042	-11.3554	0.57208	-109.868	0.5675	-206.067	0.56958	7.60908	0.57167	-51.73	0.57208	-95.3088	0.56792	-86.3881	0.57	-214.475	0.57125	-144.934
0.57875	-31.3476	0.57792	-32.1789	0.57417	-13.1001	0.57708	-11.3602	0.57875	-109.868	0.57417	-206.054	0.57625	1.40173	0.57833	-51.646	0.57875	-95.3159	0.57458	-86.164	0.57667	-214.444	0.57792	-144.956
0.58542	-31.3506	0.58458	-32.1832	0.58083	-12.9466	0.58375	-11.3678	0.58542	-109.868	0.58083	-206.035	0.58292	-6.40401	0.585	-51.5733	0.58542	-95.3326	0.58125	-85.9494	0.58333	-214.408	0.58458	-144.971
0.59208	-31.3584	0.59125	-32.1865	0.5875	-12.7516	0.59042	-11.3735	0.59208	-109.865	0.5875	-206.009	0.58958	-12.4432	0.59167	-51.512	0.59208	-95.3493	0.58792	-85.741	0.59	-214.367	0.59125	-144.997
0.59875	-31.3722	0.59792	-32.1875	0.59417	-12.4998	0.59708	-11.3797	0.59875	-109.858	0.59417	-205.982	0.59625	-15.9568	0.59833	-51.4802	0.59875	-95.3608	0.59458	-85.5284	0.59667	-214.32	0.59792	-145.031
0.60542	-31.3849	0.60458	-32.1846	0.60083	-12.1765	0.60375	-11.3864	0.60542	-109.854	0.60083	-205.965	0.60292	-17.9172	0.605	-51.4802	0.60542	-95.3755	0.60125	-85.3081	0.60333	-214.284	0.60458	-145.062
0.61208	-31.3898	0.61125	-32.1808	0.6075	-11.7536	0.61042	-11.3897	0.61208	-109.85	0.6075	-205.954	0.60958	-19.0819	0.61167	-51.5052	0.61208	-95.3903	0.60792	-85.0921	0.61	-214.283	0.61125	-145.088
0.61875	-31.3839	0.61792	-32.1813	0.61417	-11.1833	0.61708	-11.3859	0.61875	-109.848	0.61417	-205.945	0.61625	-19.8525	0.61833	-51.5416	0.61875	-95.3994	0.61458	-84.8827	0.61667	-214.304	0.61792	-145.113
0.62542	-31.3761	0.62458	-32.1851	0.62083	-10.3297	0.62375	-11.3783	0.62542	-109.845	0.62083	-205.941	0.62292	-20.4335	0.625	-51.5733	0.62542	-95.4008	0.62125	-84.682	0.62333	-214.319	0.62458	-145.14
0.63208	-31.3771	0.63125	-32.1894	0.6275	-8.65507	0.63042	-11.3716	0.63208	-109.838	0.6275	-205.943	0.62958	-20.9348	0.63167	-51.6142	0.63208	-95.4027	0.62792	-84.4851	0.63	-214.321	0.63125	-145.169
0.63875	-31.3771	0.63792	-32.1932	0.63417	-4.94146	0.63708	-11.3635	0.63875	-109.832	0.63417	-205.951	0.63625	-21.4184	0.63833	-51.6369	0.63875	-95.4008	0.63458	-84.2957	0.63667	-214.324	0.63792	-145.202
0.64542	-31.3731	0.64458	-32.1975	0.64083	1.52349	0.64375	-11.353	0.64542	-109.829	0.64083	-205.95	0.64292	-21.9139	0.645	-51.6324	0.64542	-95.3956	0.64125	-84.1155	0.64333	-214.34	0.64458	-145.235
0.65208	-31.3731	0.65125	-32.2013	0.6475	9.65977	0.65042	-11.3421	0.65208	-109.834	0.6475	-205.944	0.64958	-22.4328	0.65167	-51.6097	0.65208	-95.3832	0.64792	-83.9434	0.65	-214.351	0.65125	-145.261
0.65875	-31.3751	0.65792	-32.2008	0.65417	17.148	0.65708	-11.3368	0.65875	-109.846	0.65417	-205.938	0.65625	-22.9977	0.65833	-51.596	0.65875	-95.3689	0.65458	-83.7731	0.65667	-214.357	0.65792	-145.287
0.66542	-31.3741	0.66458	-32.197	0.66083	22.1672	0.66375	-11.3382	0.66542	-109.855	0.66083	-205.936	0.66292	-23.6359	0.665	-51.6029	0.66542	-95.3565	0.66125	-83.5934	0.66333	-214.357	0.66458	-145.322
0.67208	-31.3623	0.67125	-32.1927	0.6675	24.0908	0.67042	-11.344	0.67208	-109.859	0.6675	-205.938	0.66958	-24.3717	0.67167	-51.612	0.67208	-95.3469	0.66792	-83.405	0.67	-214.368	0.67125	-145.36
0.67875	-31.3515	0.67792	-32.1903	0.67417	22.2745	0.67708	-11.3497	0.67875	-109.857	0.67417	-205.951	0.67625	-25.2193	0.67833	-51.6165	0.67875	-95.3469	0.67458	-83.2133	0.67667	-214.386	0.67792	-145.39
0.68542	-31.3525	0.68458	-32.1913	0.68083	16.5133	0.68375	-11.3554	0.68542	-109.854	0.68083	-205.983	0.68292	-26.1964	0.685	-51.612	0.68542	-95.3479	0.68125	-83.0326	0.68333	-214.397	0.68458	-145.414
0.69208	-31.3584	0.69125	-32.1927	0.6875	8.2221	0.69042	-11.3626	0.69208	-109.851	0.6875	-206.026	0.68958	-27.327	0.69167	-51.6006	0.69208	-95.3512	0.68792	-82.8605	0.69	-214.4	0.69125	-145.443
0.69875	-31.3623	0.69792	-32.1932	0.69417	-0.08345	0.69708	-11.3711	0.69875	-109.843	0.69417	-206.069	0.69625	-28.6356	0.69833	-51.5915	0.69875	-95.3574	0.69458	-82.6883	0.69667	-214.396	0.69792	-145.475
0.70542	-31.3594	0.70458	-32.1922	0.70083	-6.56176	0.70375	-11.3773	0.70542	-109.835	0.70083	-206.103	0.70292	-30.1488	0.705	-51.5847	0.70542	-95.3693	0.70125	-82.5133	0.70333	-214.393	0.70458	-145.498
0.71208	-31.3555	0.71125	-32.1922	0.7075	-11.0254	0.71042	-11.3811	0.71208	-109.833	0.7075	-206.127	0.70958	-31.9044	0.71167	-51.5779	0.71208	-95.3817	0.70792	-82.3422	0.71	-214.399	0.71125	-145.513
0.71875	-31.3496	0.71792	-32.1922	0.71417	-13.9956	0.71708	-11.3864	0.71875	-109.843	0.71417	-206.139	0.71625	-33.9618	0.71833	-51.5779	0.71875	-95.3894	0.71458	-82.1767	0.71667	-214.406	0.71792	-145.527
0.72542	-31.331	0.72458	-32.1946	0.72083	-15.9559	0.72375	-11.3907	0.72542	-109.862	0.72083	-206.147	0.72292	-36.3875	0.725	-51.5915	0.72542	-95.3979	0.72125	-82.0069	0.72333	-214.418	0.72458	-145.545
0.73208	-31.2956	0.73125	-32.1979	0.7275	-17.2558	0.73042	-11.3931	0.73208	-109.878	0.7275	-206.161	0.72958	-39.2502	0.73167	-51.6097	0.73208	-95.4113	0.72792	-81.8291	0.73	-214.42	0.73125	-145.562
0.73875	-31.2397	0.73792	-32.2013	0.73417	-18.1289	0.73708	-11.3897	0.73875	-109.888	0.73417	-206.189	0.73625	-42.6168	0.73833	-51.6233	0.73875	-95.4251	0.73458	-81.6493	0.73667	-214.415	0.73792	-145.571
0.74542	-31.1514	0.74458	-32.2051	0.74083	-18.7273	0.74375	-11.384	0.74542	-109.888	0.74083	-206.216	0.74292	-46.5475	0.745	-51.6256	0.74542	-95.4328	0.74125	-81.4738	0.74333	-214.413	0.74458	-145.58
0.75208	-31.0229	0.75125	-32.2065	0.7475	-19.1541	0.75042	-11.3745	0.75208	-109.884	0.7475	-206.241	0.74958	-51.0955	0.75167	-51.6278	0.75208	-95.4332	0.74792	-81.3036	0.75	-214.416	0.75125	-145.589
0.75875	-30.861	0.75792	-32.2051	0.75417	-19.4788	0.75708	-11.364	0.75875	-109.874	0.75417	-206.259	0.75625	-56.2885	0.75833	-51.6233	0.75875	-95.4318	0.75458	-81.1305	0.75667	-214.428	0.75792	-145.599
0.76542	-30.706	0.76458	-32.2003	0.76083	-19.7434	0.76375	-11.354	0.76542	-109.861	0.76083	-206.275	0.76292	-62.1133	0.765	-51.6097	0.76542	-95.4328	0.76125	-80.955	0.76333	-214.43	0.76458	-145.61
0.77208	-30.5902	0.77125	-32.196	0.7675	-19.9623	0.77042	-11.3487	0.77208	-109.847	0.7675	-206.281	0.76958	-68.4986	0.77167	-51.5915	0.77208	-95.4351	0.76792	-80.7862	0.77	-214.438	0.77125	-145.626
0.77875	-30.5294	0.77792	-32.1908	0.77417	-20.1497	0.77708	-11.3468	0.77875	-109.843	0.77417	-206.275	0.77625	-75.3075	0.77833	-51.5802	0.77875	-95.4428	0.77458	-80.6308	0.77667	-214.454	0.77792	-145.642
0.78542	-30.5235	0.78458	-32.1855	0.78083	-20.3209	0.78375	-11.3468	0.78542	-109.847	0.78083	-206.27	0.78292	-82.3503	0.785	-51.5779	0.78542	-95.4571	0.78125	-80.4834	0.78333	-214.466	0.78458	-145.66
0.79208	-30.5637	0.79125	-32.1813	0.7875	-20.4802	0.79042	-11.3492	0.79208	-109.848	0.7875	-206.276	0.78958	-89.3813	0.79167	-51.587	0.79208	-95.4771	0.78792	-80.338	0.79	-214.46	0.79125	-145.676
0.79875	-30.6383	0.79792	-32.1794	0.79417	-20.6294	0.79708	-11.3511	0.79875	-109.844	0.79417	-206.29	0.79625	-96.1329	0.79833	-51.6074	0.79875	-95.501	0.79458	-80.1897	0.79667	-214.434	0.79792	-145.688
0.80542	-30.7256	0.80458	-32.1789	0.80083	-20.7696	0.80375	-11.3506	0.80542	-109.841	0.80083	-206.293	0.80292	-102.354	0.805	-51.6574	0.80542	-95.5262	0.80125	-80.0395	0.80333	-214.408	0.80458	-145.69
0.81208	-30.8051	0.81125	-32.1794	0.8075	-20.9069	0.81042	-11.3459	0.81208	-109.843	0.8075	-206.282	0.80958	-107.862	0.81167	-51.7118	0.81208	-95.5501	0.80792	-79.8817	0.81	-214.376	0.81125	-145.686
0.81875	-30.8679	0.81792	-32.1837	0.81417	-21.0438	0.81708	-11.3421	0.81875	-109.846	0.81417	-206.268	0.81625	-112.554	0.81833	-51.7482	0.81875	-95.5691	0.81458	-79.7162	0.81667	-214.339	0.81792	-145.679
0.82542	-30.9189	0.82458	-32.1894	0.82083	-21.1787	0.82375	-11.3401	0.82542	-109.851	0.82083	-206.257	0.82292	-116.403	0.825	-51.755	0.82542	-95.5825	0.82125	-79.545	0.82333	-214.308	0.82458	-145.668
0.83208	-30.963	0.83125	-32.196	0.8275	-21.3137	0.83042	-11.3382	0.83208	-109.865	0.8275	-206.244	0.82958	-119.456	0.83167	-51.7436	0.83208	-95.5949	0.82792	-79.3738	0.83	-214.288	0.83125	-145.659
0.83875	-31.0052	0.83792	-32.2018	0.83417	-21.4529	0.83708	-11.3354	0.83875	-109.886	0.83417	-206.229	0.83625	-121.818	0.83833	-51.7209	0.83875	-95.6068	0.83458	-79.2088	0.83667	-214.275	0.83792	-145.655
0.84542	-31.0405	0.84458	-32.208	0.84083	-21.5964	0.84375	-11.3325	0.84542	-109.9	0.84083	-206.227	0.84292	-123.614	0.845	-51.6801	0.84542	-95.6135	0.84125	-79.0458	0.84333	-214.261	0.84458	-145.656
0.85208	-31.067	0.85125	-32.2132	0.8475	-21.7433	0.85042	-11.3301	0.85208	-109.907	0.8475	-206.235	0.84958	-124.963	0.85167	-51.6301	0.85208	-95.6159	0.84792	-78.8779	0.85	-214.249	0.85125	-145.657
0.85875	-31.0837	0.85792	-32.2156	0.85417	-21.8906	0.85708	-11.3273	0.85875	-109.907	0.85417	-206.247	0.85625	-125.969	0.85833	-51.5824	0.85875	-95.6187	0.85458	-78.7005	0.85667	-214.239	0.85792	-145.658
0.86542	-31.0955	0.86458	-32.2151	0.86083	-22.0404	0.86375	-11.3273	0.86542	-109.909	0.86083	-206.25	0.86292	-126.721	0.865	-51.5506	0.86542	-95.6259	0.86125	-78.5146	0.86333	-214.226	0.86458	-145.655
0.87208	-31.1131	0.87125	-32.2127	0.8675	-22.1963	0.87042	-11.3282	0.87208	-109.908	0.8675	-206.247	0.86958	-127.292	0.87167	-51.5279	0.87208	-95.634	0.86792	-78.3262	0.87	-214.205	0.87125	-145.645
0.87875	-31.1357	0.87792	-32.2094	0.87417	-22.3603	0.87708	-11.3306	0.87875	-109.904	0.87417	-206.246	0.87625	-127.727	0.87833	-51.4984	0.87875	-95.6373	0.87458	-78.1379	0.87667	-214.175	0.87792	-145.629
0.88542	-31.1524	0.88458	-32.207	0.88083	-22.5329	0.88375	-11.332	0.88542	-109.9	0.88083	-206.242	0.88292	-128.061	0.885	-51.4553	0.88542	-95.6373	0.88125	-77.9481	0.88333	-214.148	0.88458	-145.615
0.89208	-31.1573	0.89125	-32.2032	0.8875	-22.717	0.89042	-11.333	0.89208	-109.894	0.8875	-206.242	0.88958	-128.323	0.89167	-51.4121	0.89208	-95.6345	0.88792	-77.7559	0.89	-214.133	0.89125	-145.603
0.89875	-31.1573	0.89792	-32.1979	0.89417	-22.9101	0.89708	-11.3359	0.89875	-109.888	0.89417	-206.241	0.89625	-128.533	0.89833	-51.3871	0.89875	-95.6292	0.89458	-77.5638	0.89667	-214.124	0.89792	-145.592
0.90542	-31.1622	0.90458	-32.1927	0.90083	-23.1075	0.90375	-11.3368	0.90542	-109.877	0.90083	-206.235	0.90292	-128.704	0.905	-51.3849	0.90542	-95.6259	0.90125	-77.3683	0.90333	-214.113	0.90458	-145.585
0.91208	-31.171	0.91125	-32.1884	0.9075	-23.3026	0.91042	-11.3373	0.91208	-109.861	0.9075	-206.227	0.90958	-128.842	0.91167	-51.3849	0.91208	-95.6278	0.90792	-77.1656	0.91	-214.104	0.91125	-145.587
0.91875	-31.1828	0.91792	-32.186	0.91417	-23.49	0.91708	-11.3378	0.91875	-109.844	0.91417	-206.219	0.91625	-128.961	0.91833	-51.3826	0.91875	-95.6373	0.91458	-76.9587	0.91667	-214.107	0.91792	-145.595
0.92542	-31.2034	0.92458	-32.1832	0.92083	-23.6664	0.92375	-11.3421	0.92542	-109.826	0.92083	-206.219	0.92292	-129.07	0.925	-51.3917	0.92542	-95.6492	0.92125	-76.7508	0.92333	-214.115	0.92458	-145.608
0.93208	-31.2289	0.93125	-32.1813	0.9275	-23.8295	0.93042	-11.3483	0.93208	-109.813	0.9275	-206.222	0.92958	-129.169	0.93167	-51.4212	0.93208	-95.6597	0.92792	-76.5429	0.93	-214.115	0.93125	-145.621
0.93875	-31.2505	0.93792	-32.1832	0.93417	-23.9768	0.93708	-11.353	0.93875	-109.805	0.93417	-206.23	0.93625	-129.255	0.93833	-51.4553	0.93875	-95.6659	0.93458	-76.3287	0.93667	-214.104	0.93792	-145.634
0.94542	-31.2652	0.94458	-32.1875	0.94083	-24.1075	0.94375	-11.3573	0.94542	-109.799	0.94083	-206.244	0.94292	-129.327	0.945	-51.4871	0.94542	-95.6621	0.94125	-76.1123	0.94333	-214.088	0.94458	-145.641
0.95208	-31.2731	0.95125	-32.1941	0.9475	-24.2157	0.95042	-11.364	0.95208	-109.795	0.9475	-206.26	0.94958	-129.385	0.95167	-51.5325	0.95208	-95.6502	0.94792	-75.8967	0.95	-214.073	0.95125	-145.643
0.95875	-31.274	0.95792	-32.2008	0.95417	-24.3015	0.95708	-11.3726	0.95875	-109.79	0.95417	-206.274	0.95625	-129.431	0.95833	-51.5847	0.95875	-95.634	0.95458	-75.6793	0.95667	-214.067	0.95792	-145.641
0.96542	-31.2632	0.96458	-32.2084	0.96083	-24.3654	0.96375	-11.3811	0.96542	-109.78	0.96083	-206.275	0.96292	-129.46	0.965	-51.6188	0.96542	-95.6225	0.96125	-75.4561	0.96333	-214.069	0.96458	-145.629
0.97208	-31.2515	0.97125	-32.2142	0.9675	-24.4112	0.97042	-11.3878	0.97208	-109.768	0.9675	-206.265	0.96958	-129.475	0.97167	-51.6165	0.97208	-95.6154	0.96792	-75.2306	0.97	-214.083	0.97125	-145.613
0.97875	-31.2427	0.97792	-32.2175	0.97417	-24.4408	0.97708	-11.3897	0.97875	-109.756	0.97417	-206.25	0.97625	-129.475	0.97833	-51.587	0.97875	-95.6116	0.97458	-75.0093	0.97667	-214.109	0.97792	-145.596
0.98542	-31.2319	0.98458	-32.2199	0.98083	-24.4608	0.98375	-11.3854	0.98542	-109.749	0.98083	-206.235	0.98292	-129.46	0.985	-51.5484	0.98542	-95.613	0.98125	-74.7895	0.98333	-214.146	0.98458	-145.583
0.99208	-31.2171	0.99125	-32.2218	0.9875	-24.477	0.99042	-11.3769	0.99208	-109.746	0.9875	-206.223	0.98958	-129.425	0.99167	-51.512	0.99208	-95.6197	0.98792	-74.5649	0.99	-214.184	0.99125	-145.578
0.99875	-31.2044	0.99792	-32.2242	0.99417	-24.4932	0.99708	-11.3697	0.99875	-109.745	0.99417	-206.215	0.99625	-129.372	0.99833	-51.4893	0.99875	-95.6316	0.99458	-74.3341	0.99667	-214.209	0.99792	-145.579
1.00542	-31.2014	1.00458	-32.2251	1.00083	-24.5094	1.00375	-11.3659	1.00542	-109.749	1.00083	-206.214	1.00292	-129.303	1.005	-51.4757	1.00542	-95.6388	1.00125	-74.1062	1.00333	-214.221	1.00458	-145.593
1.01208	-31.2024	1.01125	-32.227	1.0075	-24.5233	1.01042	-11.3626	1.01208	-109.761	1.0075	-206.212	1.00958	-129.216	1.01167	-51.4757	1.01208	-95.6383	1.00792	-73.8821	1.01	-214.22	1.01125	-145.607
1.01875	-31.2034	1.01792	-32.227	1.01417	-24.5352	1.01708	-11.3606	1.01875	-109.777	1.01417	-206.2	1.01625	-129.113	1.01833	-51.4848	1.01875	-95.6292	1.01458	-73.6551	1.01667	-214.208	1.01792	-145.614
1.02542	-31.2073	1.02458	-32.2256	1.02083	-24.5438	1.02375	-11.3597	1.02542	-109.792	1.02083	-206.18	1.02292	-128.996	1.025	-51.5098	1.02542	-95.6149	1.02125	-73.4239	1.02333	-214.19	1.02458	-145.611
1.03208	-31.2152	1.03125	-32.2232	1.0275	-24.5504	1.03042	-11.3606	1.03208	-109.804	1.0275	-206.161	1.02958	-128.867	1.03167	-51.5393	1.03208	-95.5944	1.02792	-73.1878	1.03	-214.178	1.03125	-145.6
1.03875	-31.222	1.03792	-32.2194	1.03417	-24.5542	1.03708	-11.3592	1.03875	-109.818	1.03417	-206.144	1.03625	-128.724	1.03833	-51.5461	1.03875	-95.571	1.03458	-72.9513	1.03667	-214.182	1.03792	-145.586
1.04542	-31.222	1.04458	-32.2146	1.04083	-24.5538	1.04375	-11.3549	1.04542	-109.833	1.04083	-206.134	1.04292	-128.564	1.045	-51.5529	1.04542	-95.5491	1.04125	-72.7067	1.04333	-214.193	1.04458	-145.57
1.05208	-31.2191	1.05125	-32.2113	1.0475	-24.548	1.05042	-11.3544	1.05208	-109.842	1.0475	-206.127	1.04958	-128.385	1.05167	-51.5643	1.05208	-95.53	1.04792	-72.4583	1.05	-214.201	1.05125	-145.558
1.05875	-31.2211	1.05792	-32.2113	1.05417	-24.5385	1.05708	-11.3587	1.05875	-109.844	1.05417	-206.129	1.05625	-128.186	1.05833	-51.5892	1.05875	-95.5129	1.05458	-72.2151	1.05667	-214.2	1.05792	-145.557
1.06542	-31.224	1.06458	-32.2127	1.06083	-24.5285	1.06375	-11.3645	1.06542	-109.839	1.06083	-206.139	1.06292	-127.965	1.065	-51.6029	1.06542	-95.4909	1.06125	-71.9791	1.06333	-214.191	1.06458	-145.566
1.07208	-31.2211	1.07125	-32.2146	1.0675	-24.5214	1.07042	-11.3683	1.07208	-109.834	1.0675	-206.161	1.06958	-127.723	1.07167	-51.6097	1.07208	-95.4676	1.06792	-71.7478	1.07	-214.175	1.07125	-145.573
1.07875	-31.2093	1.07792	-32.217	1.07417	-24.5199	1.07708	-11.3726	1.07875	-109.829	1.07417	-206.186	1.07625	-127.461	1.07833	-51.6392	1.07875	-95.439	1.07458	-71.516	1.07667	-214.148	1.07792	-145.571
1.08542	-31.2005	1.08458	-32.2189	1.08083	-24.5242	1.08375	-11.3788	1.08542	-109.824	1.08083	-206.204	1.08292	-127.179	1.085	-51.6801	1.08542	-95.4108	1.08125	-71.2853	1.08333	-214.116	1.08458	-145.559
1.09208	-31.1965	1.09125	-32.218	1.0875	-24.5342	1.09042	-11.3811	1.09208	-109.823	1.0875	-206.218	1.08958	-126.879	1.09167	-51.7164	1.09208	-95.3846	1.08792	-71.0516	1.09	-214.081	1.09125	-145.552
1.09875	-31.1926	1.09792	-32.2156	1.09417	-24.5476	1.09708	-11.3792	1.09875	-109.827	1.09417	-206.238	1.09625	-126.564	1.09833	-51.7209	1.09875	-95.365	1.09458	-70.8141	1.09667	-214.053	1.09792	-145.548
1.10542	-31.1887	1.10458	-32.2118	1.10083	-24.56	1.10375	-11.3764	1.10542	-109.835	1.10083	-206.26	1.10292	-126.237	1.105	-51.7073	1.10542	-95.3579	1.10125	-70.5738	1.10333	-214.039	1.10458	-145.549
1.11208	-31.1916	1.11125	-32.2084	1.1075	-24.57	1.11042	-11.3769	1.11208	-109.842	1.1075	-206.27	1.10958	-125.901	1.11167	-51.6914	1.11208	-95.3608	1.10792	-70.3344	1.11	-214.03	1.11125	-145.552
1.11875	-31.2044	1.11792	-32.2051	1.11417	-24.5743	1.11708	-11.3778	1.11875	-109.844	1.11417	-206.274	1.11625	-125.561	1.11833	-51.6869	1.11875	-95.3631	1.11458	-70.0941	1.11667	-214.019	1.11792	-145.565
1.12542	-31.222	1.12458	-32.2032	1.12083	-24.5728	1.12375	-11.3764	1.12542	-109.851	1.12083	-206.281	1.12292	-125.216	1.125	-51.6891	1.12542	-95.3536	1.12125	-69.8585	1.12333	-214.007	1.12458	-145.585
1.13208	-31.2368	1.13125	-32.2041	1.1275	-24.5681	1.13042	-11.375	1.13208	-109.861	1.1275	-206.302	1.12958	-124.861	1.13167	-51.6891	1.13208	-95.3355	1.12792	-69.6316	1.13	-214.006	1.13125	-145.602
1.13875	-31.2397	1.13792	-32.2084	1.13417	-24.5595	1.13708	-11.3764	1.13875	-109.876	1.13417	-206.332	1.13625	-124.493	1.13833	-51.6937	1.13875	-95.3169	1.13458	-69.4079	1.13667	-214.015	1.13792	-145.611
1.14542	-31.2368	1.14458	-32.2161	1.14083	-24.55	1.14375	-11.3807	1.14542	-109.893	1.14083	-206.366	1.14292	-124.113	1.145	-51.705	1.14542	-95.2978	1.14125	-69.1762	1.14333	-214.019	1.14458	-145.617
1.15208	-31.2319	1.15125	-32.2227	1.1475	-24.54	1.15042	-11.3854	1.15208	-109.916	1.1475	-206.404	1.14958	-123.725	1.15167	-51.7096	1.15208	-95.2783	1.14792	-68.933	1.15	-214.019	1.15125	-145.627
1.15875	-31.2279	1.15792	-32.2266	1.15417	-24.529	1.15708	-11.3883	1.15875	-109.948	1.15417	-206.435	1.15625	-123.33	1.15833	-51.6937	1.15875	-95.2649	1.15458	-68.6908	1.15667	-214.015	1.15792	-145.642
1.16542	-31.222	1.16458	-32.2299	1.16083	-24.5185	1.16375	-11.3873	1.16542	-109.975	1.16083	-206.458	1.16292	-122.93	1.165	-51.6596	1.16542	-95.2635	1.16125	-68.449	1.16333	-214.011	1.16458	-145.653
1.17208	-31.2152	1.17125	-32.2308	1.1675	-24.508	1.17042	-11.3864	1.17208	-109.995	1.1675	-206.472	1.16958	-122.526	1.17167	-51.646	1.17208	-95.273	1.16792	-68.2011	1.17	-214.006	1.17125	-145.662
1.17875	-31.2181	1.17792	-32.2294	1.17417	-24.5013	1.17708	-11.3869	1.17875	-110.005	1.17417	-206.483	1.17625	-122.124	1.17833	-51.6642	1.17875	-95.2892	1.17458	-67.9498	1.17667	-214.005	1.17792	-145.679
1.18542	-31.2299	1.18458	-32.227	1.18083	-24.4956	1.18375	-11.3907	1.18542	-110.009	1.18083	-206.488	1.18292	-121.725	1.185	-51.6937	1.18542	-95.3097	1.18125	-67.7128	1.18333	-214.002	1.18458	-145.703
1.19208	-31.2436	1.19125	-32.2299	1.1875	-24.4851	1.19042	-11.3945	1.19208	-110.01	1.1875	-206.483	1.18958	-121.329	1.19167	-51.7187	1.19208	-95.3278	1.18792	-67.4982	1.19	-213.992	1.19125	-145.724
1.19875	-31.2485	1.19792	-32.2366	1.19417	-24.4713	1.19708	-11.3983	1.19875	-110.01	1.19417	-206.473	1.19625	-120.933	1.19833	-51.7459	1.19875	-95.3402	1.19458	-67.2932	1.19667	-213.983	1.19792	-145.738
1.20542	-31.2505	1.20458	-32.2409	1.20083	-24.4565	1.20375	-11.4036	1.20542	-110.014	1.20083	-206.462	1.20292	-120.541	1.205	-51.7754	1.20542	-95.3441	1.20125	-67.0867	1.20333	-213.976	1.20458	-145.754
1.21208	-31.2515	1.21125	-32.2423	1.2075	-24.4441	1.21042	-11.4074	1.21208	-110.019	1.2075	-206.451	1.20958	-120.158	1.21167	-51.7936	1.21208	-95.3417	1.20792	-66.885	1.21	-213.969	1.21125	-145.77
1.21875	-31.2534	1.21792	-32.2433	1.21417	-24.4288	1.21708	-11.4088	1.21875	-110.027	1.21417	-206.428	1.21625	-119.782	1.21833	-51.7845	1.21875	-95.3302	1.21458	-66.6914	1.21667	-213.958	1.21792	-145.782
1.22542	-31.2554	1.22458	-32.2456	1.22083	-24.4107	1.22375	-11.405	1.22542	-110.039	1.22083	-206.395	1.22292	-119.408	1.225	-51.7618	1.22542	-95.3093	1.22125	-66.4973	1.22333	-213.953	1.22458	-145.789
1.23208	-31.2525	1.23125	-32.2466	1.2275	-24.3945	1.23042	-11.3988	1.23208	-110.05	1.2275	-206.364	1.22958	-119.037	1.23167	-51.7414	1.23208	-95.2864	1.22792	-66.2975	1.23	-213.961	1.23125	-145.795
1.23875	-31.2427	1.23792	-32.2428	1.23417	-24.3816	1.23708	-11.3912	1.23875	-110.057	1.23417	-206.348	1.23625	-118.675	1.23833	-51.7323	1.23875	-95.2754	1.23458	-66.0958	1.23667	-213.975	1.23792	-145.802
1.24542	-31.2289	1.24458	-32.2385	1.24083	-24.3692	1.24375	-11.384	1.24542	-110.065	1.24083	-206.338	1.24292	-118.319	1.245	-51.73	1.24542	-95.2835	1.24125	-65.8979	1.24333	-213.996	1.24458	-145.814
1.25208	-31.2181	1.25125	-32.238	1.2475	-24.3511	1.25042	-11.3811	1.25208	-110.077	1.2475	-206.332	1.24958	-117.976	1.25167	-51.7346	1.25208	-95.3078	1.24792	-65.6939	1.25	-214.023	1.25125	-145.83
1.25875	-31.2093	1.25792	-32.2399	1.25417	-24.332	1.25708	-11.3797	1.25875	-110.09	1.25417	-206.332	1.25625	-117.65	1.25833	-51.7391	1.25875	-95.3355	1.25458	-65.4883	1.25667	-214.058	1.25792	-145.843
1.26542	-31.2014	1.26458	-32.2418	1.26083	-24.3158	1.26375	-11.3788	1.26542	-110.1	1.26083	-206.343	1.26292	-117.342	1.265	-51.7255	1.26542	-95.3608	1.26125	-65.2871	1.26333	-214.096	1.26458	-145.847
1.27208	-31.1946	1.27125	-32.2409	1.2675	-24.3001	1.27042	-11.3778	1.27208	-110.107	1.2675	-206.357	1.26958	-117.048	1.27167	-51.705	1.27208	-95.3789	1.26792	-65.0973	1.27	-214.137	1.27125	-145.84
1.27875	-31.1965	1.27792	-32.2399	1.27417	-24.2825	1.27708	-11.3778	1.27875	-110.113	1.27417	-206.365	1.27625	-116.769	1.27833	-51.6823	1.27875	-95.387	1.27458	-64.9147	1.27667	-214.175	1.27792	-145.826
1.28542	-31.2112	1.28458	-32.2413	1.28083	-24.2634	1.28375	-11.3792	1.28542	-110.114	1.28083	-206.376	1.28292	-116.51	1.285	-51.6687	1.28542	-95.3817	1.28125	-64.7316	1.28333	-214.208	1.28458	-145.813
1.29208	-31.2269	1.29125	-32.2452	1.2875	-24.2453	1.29042	-11.3811	1.29208	-110.107	1.2875	-206.393	1.28958	-116.267	1.29167	-51.6596	1.29208	-95.3665	1.28792	-64.5533	1.29	-214.231	1.29125	-145.803
1.29875	-31.2368	1.29792	-32.2475	1.29417	-24.2276	1.29708	-11.384	1.29875	-110.098	1.29417	-206.406	1.29625	-116.034	1.29833	-51.6551	1.29875	-95.355	1.29458	-64.3754	1.29667	-214.243	1.29792	-145.797
1.30542	-31.2407	1.30458	-32.2461	1.30083	-24.2062	1.30375	-11.3897	1.30542	-110.091	1.30083	-206.406	1.30292	-115.812	1.305	-51.6642	1.30542	-95.3507	1.30125	-64.1961	1.30333	-214.253	1.30458	-145.792
1.31208	-31.2436	1.31125	-32.2428	1.3075	-24.1804	1.31042	-11.3997	1.31208	-110.083	1.3075	-206.399	1.30958	-115.6	1.31167	-51.6664	1.31208	-95.3569	1.30792	-64.0106	1.31	-214.265	1.31125	-145.794
1.31875	-31.2456	1.31792	-32.2394	1.31417	-24.1489	1.31708	-11.4121	1.31875	-110.072	1.31417	-206.392	1.31625	-115.399	1.31833	-51.6574	1.31875	-95.3698	1.31458	-63.8242	1.31667	-214.275	1.31792	-145.803
1.32542	-31.2417	1.32458	-32.2371	1.32083	-24.116	1.32375	-11.4217	1.32542	-110.059	1.32083	-206.384	1.32292	-115.209	1.325	-51.6347	1.32542	-95.3922	1.32125	-63.6411	1.32333	-214.274	1.32458	-145.8
1.33208	-31.2319	1.33125	-32.2347	1.3275	-24.0841	1.33042	-11.4269	1.33208	-110.046	1.3275	-206.371	1.32958	-115.035	1.33167	-51.612	1.33208	-95.4208	1.32792	-63.4632	1.33	-214.275	1.33125	-145.784
1.33875	-31.2201	1.33792	-32.2308	1.33417	-24.0531	1.33708	-11.4293	1.33875	-110.034	1.33417	-206.362	1.33625	-114.876	1.33833	-51.596	1.33875	-95.4494	1.33458	-63.2868	1.33667	-214.287	1.33792	-145.764
1.34542	-31.2093	1.34458	-32.2289	1.34083	-24.0231	1.34375	-11.4274	1.34542	-110.022	1.34083	-206.367	1.34292	-114.728	1.345	-51.587	1.34542	-95.4747	1.34125	-63.1165	1.34333	-214.304	1.34458	-145.752
1.35208	-31.2054	1.35125	-32.2304	1.3475	-23.9968	1.35042	-11.4193	1.35208	-110.013	1.3475	-206.384	1.34958	-114.59	1.35167	-51.5983	1.35208	-95.4962	1.34792	-62.9463	1.35	-214.323	1.35125	-145.741
1.35875	-31.2014	1.35792	-32.2323	1.35417	-23.9768	1.35708	-11.4107	1.35875	-110.008	1.35417	-206.396	1.35625	-114.46	1.35833	-51.6256	1.35875	-95.5105	1.35458	-62.7699	1.35667	-214.34	1.35792	-145.727
1.36542	-31.1975	1.36458	-32.2332	1.36083	-23.9582	1.36375	-11.4064	1.36542	-110.007	1.36083	-206.397	1.36292	-114.338	1.365	-51.6574	1.36542	-95.5129	1.36125	-62.5906	1.36333	-214.365	1.36458	-145.713
1.37208	-31.1926	1.37125	-32.2328	1.3675	-23.9396	1.37042	-11.4074	1.37208	-110.006	1.3675	-206.397	1.36958	-114.224	1.37167	-51.6687	1.37208	-95.5071	1.36792	-62.4123	1.37	-214.395	1.37125	-145.707
1.37875	-31.1946	1.37792	-32.2289	1.37417	-23.9186	1.37708	-11.4069	1.37875	-110.001	1.37417	-206.396	1.37625	-114.119	1.37833	-51.6596	1.37875	-95.4971	1.37458	-62.2392	1.37667	-214.427	1.37792	-145.705
1.38542	-31.2054	1.38458	-32.2232	1.38083	-23.8948	1.38375	-11.404	1.38542	-109.993	1.38083	-206.396	1.38292	-114.025	1.385	-51.6574	1.38542	-95.4895	1.38125	-62.0651	1.38333	-214.455	1.38458	-145.699
1.39208	-31.2201	1.39125	-32.218	1.3875	-23.8652	1.39042	-11.4031	1.39208	-109.986	1.3875	-206.392	1.38958	-113.94	1.39167	-51.6551	1.39208	-95.4833	1.38792	-61.8939	1.39	-214.47	1.39125	-145.679
1.39875	-31.2358	1.39792	-32.217	1.39417	-23.8342	1.39708	-11.4031	1.39875	-109.984	1.39417	-206.397	1.39625	-113.863	1.39833	-51.6415	1.39875	-95.4785	1.39458	-61.7294	1.39667	-214.481	1.39792	-145.651
1.40542	-31.2427	1.40458	-32.2189	1.40083	-23.8047	1.40375	-11.404	1.40542	-109.985	1.40083	-206.407	1.40292	-113.787	1.405	-51.6051	1.40542	-95.4771	1.40125	-61.5716	1.40333	-214.496	1.40458	-145.627
1.41208	-31.2417	1.41125	-32.2247	1.4075	-23.7765	1.41042	-11.4021	1.41208	-109.987	1.4075	-206.407	1.40958	-113.712	1.41167	-51.5779	1.41208	-95.4814	1.40792	-61.4204	1.41	-214.517	1.41125	-145.604
1.41875	-31.2319	1.41792	-32.2351	1.41417	-23.7513	1.41708	-11.4031	1.41875	-109.991	1.41417	-206.394	1.41625	-113.638	1.41833	-51.5711	1.41875	-95.4895	1.41458	-61.275	1.41667	-214.538	1.41792	-145.586
1.42542	-31.2211	1.42458	-32.2456	1.42083	-23.7303	1.42375	-11.4055	1.42542	-110	1.42083	-206.378	1.42292	-113.567	1.425	-51.5643	1.42542	-95.4957	1.42125	-61.1343	1.42333	-214.551	1.42458	-145.572
1.43208	-31.2073	1.43125	-32.2533	1.4275	-23.7131	1.43042	-11.4078	1.43208	-110.011	1.4275	-206.372	1.42958	-113.497	1.43167	-51.5461	1.43208	-95.5028	1.42792	-60.9913	1.43	-214.563	1.43125	-145.564
1.43875	-31.1975	1.43792	-32.2571	1.43417	-23.695	1.43708	-11.4093	1.43875	-110.018	1.43417	-206.373	1.43625	-113.431	1.43833	-51.5189	1.43875	-95.5133	1.43458	-60.8506	1.43667	-214.581	1.43792	-145.561
1.44542	-31.2005	1.44458	-32.259	1.44083	-23.6754	1.44375	-11.4078	1.44542	-110.018	1.44083	-206.372	1.44292	-113.371	1.445	-51.5029	1.44542	-95.5296	1.44125	-60.7104	1.44333	-214.592	1.44458	-145.562
1.45208	-31.2161	1.45125	-32.2576	1.4475	-23.6549	1.45042	-11.4064	1.45208	-110.019	1.4475	-206.376	1.44958	-113.317	1.45167	-51.4939	1.45208	-95.5367	1.44792	-60.5722	1.45	-214.597	1.45125	-145.565
1.45875	-31.2338	1.45792	-32.2547	1.45417	-23.634	1.45708	-11.4064	1.45875	-110.025	1.45417	-206.396	1.45625	-113.263	1.45833	-51.4916	1.45875	-95.5343	1.45458	-60.4277	1.45667	-214.603	1.45792	-145.561
1.46542	-31.2456	1.46458	-32.2542	1.46083	-23.6125	1.46375	-11.4093	1.46542	-110.035	1.46083	-206.424	1.46292	-113.214	1.465	-51.5234	1.46542	-95.5248	1.46125	-60.2751	1.46333	-214.618	1.46458	-145.552
1.47208	-31.2593	1.47125	-32.2557	1.4675	-23.5925	1.47042	-11.4136	1.47208	-110.04	1.4675	-206.448	1.46958	-113.172	1.47167	-51.587	1.47208	-95.5148	1.46792	-60.1172	1.47	-214.636	1.47125	-145.544
1.47875	-31.2731	1.47792	-32.2576	1.47417	-23.5739	1.47708	-11.4131	1.47875	-110.038	1.47417	-206.467	1.47625	-113.137	1.47833	-51.6664	1.47875	-95.501	1.47458	-59.957	1.47667	-214.646	1.47792	-145.54
1.48542	-31.2799	1.48458	-32.2595	1.48083	-23.5543	1.48375	-11.4107	1.48542	-110.035	1.48083	-206.489	1.48292	-113.104	1.485	-51.7323	1.48542	-95.4847	1.48125	-59.7997	1.48333	-214.65	1.48458	-145.529
1.49208	-31.277	1.49125	-32.2638	1.4875	-23.5329	1.49042	-11.4083	1.49208	-110.033	1.4875	-206.515	1.48958	-113.067	1.49167	-51.7754	1.49208	-95.4742	1.48792	-59.6414	1.49	-214.644	1.49125	-145.497
1.49875	-31.2701	1.49792	-32.27	1.49417	-23.5119	1.49708	-11.4055	1.49875	-110.03	1.49417	-206.535	1.49625	-113.03	1.49833	-51.7959	1.49875	-95.4714	1.49458	-59.485	1.49667	-214.639	1.49792	-145.461
1.50542	-31.2632	1.50458	-32.2752	1.50083	-23.4971	1.50375	-11.4036	1.50542	-110.025	1.50083	-206.547	1.50292	-112.997	1.505	-51.7868	1.50542	-95.4757	1.50125	-59.3367	1.50333	-214.635	1.50458	-145.435
1.51208	-31.2583	1.51125	-32.2785	1.5075	-23.4857	1.51042	-11.4026	1.51208	-110.026	1.5075	-206.551	1.50958	-112.968	1.51167	-51.7459	1.51208	-95.4742	1.50792	-59.1984	1.51	-214.636	1.51125	-145.425
1.51875	-31.2515	1.51792	-32.2824	1.51417	-23.4757	1.51708	-11.404	1.51875	-110.035	1.51417	-206.55	1.51625	-112.94	1.51833	-51.6982	1.51875	-95.4676	1.51458	-59.0649	1.51667	-214.641	1.51792	-145.417
1.52542	-31.2476	1.52458	-32.2866	1.52083	-23.4652	1.52375	-11.4074	1.52542	-110.047	1.52083	-206.549	1.52292	-112.91	1.525	-51.671	1.52542	-95.4533	1.52125	-58.9247	1.52333	-214.652	1.52458	-145.412
1.53208	-31.2476	1.53125	-32.2895	1.5275	-23.4551	1.53042	-11.4107	1.53208	-110.061	1.5275	-206.554	1.52958	-112.882	1.53167	-51.6664	1.53208	-95.4418	1.52792	-58.7759	1.53	-214.669	1.53125	-145.411
1.53875	-31.2495	1.53792	-32.2909	1.53417	-23.4456	1.53708	-11.4145	1.53875	-110.071	1.53417	-206.56	1.53625	-112.858	1.53833	-51.6619	1.53875	-95.4347	1.53458	-58.6238	1.53667	-214.685	1.53792	-145.413
1.54542	-31.2466	1.54458	-32.2924	1.54083	-23.4313	1.54375	-11.416	1.54542	-110.076	1.54083	-206.567	1.54292	-112.838	1.545	-51.6415	1.54542	-95.4309	1.54125	-58.475	1.54333	-214.697	1.54458	-145.412
1.55208	-31.2377	1.55125	-32.2938	1.5475	-23.4156	1.55042	-11.4131	1.55208	-110.075	1.5475	-206.59	1.54958	-112.819	1.55167	-51.6256	1.55208	-95.4304	1.54792	-58.3301	1.55	-214.702	1.55125	-145.406
1.55875	-31.225	1.55792	-32.2943	1.55417	-23.4008	1.55708	-11.4074	1.55875	-110.074	1.55417	-206.629	1.55625	-112.8	1.55833	-51.6188	1.55875	-95.4304	1.55458	-58.1889	1.55667	-214.705	1.55792	-145.401
1.56542	-31.2142	1.56458	-32.2943	1.56083	-23.3903	1.56375	-11.3988	1.56542	-110.078	1.56083	-206.667	1.56292	-112.783	1.565	-51.6233	1.56542	-95.4328	1.56125	-58.0545	1.56333	-214.7	1.56458	-145.401
1.57208	-31.2054	1.57125	-32.2952	1.5675	-23.3812	1.57042	-11.3888	1.57208	-110.081	1.5675	-206.686	1.56958	-112.769	1.57167	-51.6256	1.57208	-95.4328	1.56792	-57.9362	1.57	-214.682	1.57125	-145.405
1.57875	-31.2024	1.57792	-32.2981	1.57417	-23.3722	1.57708	-11.3788	1.57875	-110.085	1.57417	-206.691	1.57625	-112.753	1.57833	-51.6256	1.57875	-95.4289	1.57458	-57.828	1.57667	-214.651	1.57792	-145.41
1.58542	-31.2054	1.58458	-32.3005	1.58083	-23.3665	1.58375	-11.3707	1.58542	-110.094	1.58083	-206.695	1.58292	-112.735	1.585	-51.6369	1.58542	-95.4237	1.58125	-57.7211	1.58333	-214.614	1.58458	-145.416
1.59208	-31.2093	1.59125	-32.3014	1.5875	-23.3636	1.59042	-11.3668	1.59208	-110.107	1.5875	-206.688	1.58958	-112.717	1.59167	-51.6551	1.59208	-95.4237	1.58792	-57.611	1.59	-214.578	1.59125	-145.42
1.59875	-31.2083	1.59792	-32.3005	1.59417	-23.3641	1.59708	-11.3702	1.59875	-110.115	1.59417	-206.667	1.59625	-112.703	1.59833	-51.6755	1.59875	-95.4294	1.59458	-57.5042	1.59667	-214.549	1.59792	-145.422
1.60542	-31.2083	1.60458	-32.2986	1.60083	-23.366	1.60375	-11.3811	1.60542	-110.114	1.60083	-206.641	1.60292	-112.691	1.605	-51.6982	1.60542	-95.438	1.60125	-57.4045	1.60333	-214.525	1.60458	-145.422
1.61208	-31.2181	1.61125	-32.2962	1.6075	-23.3674	1.61042	-11.395	1.61208	-110.111	1.6075	-206.62	1.60958	-112.678	1.61167	-51.7209	1.61208	-95.4433	1.60792	-57.3068	1.61	-214.502	1.61125	-145.43
1.61875	-31.2279	1.61792	-32.2933	1.61417	-23.3655	1.61708	-11.4069	1.61875	-110.107	1.61417	-206.603	1.61625	-112.664	1.61833	-51.7436	1.61875	-95.4504	1.61458	-57.2071	1.61667	-214.476	1.61792	-145.436
1.62542	-31.2358	1.62458	-32.289	1.62083	-23.3598	1.62375	-11.4174	1.62542	-110.098	1.62083	-206.582	1.62292	-112.65	1.625	-51.7527	1.62542	-95.459	1.62125	-57.1055	1.62333	-214.451	1.62458	-145.436
1.63208	-31.2407	1.63125	-32.2857	1.6275	-23.3502	1.63042	-11.426	1.63208	-110.079	1.6275	-206.558	1.62958	-112.634	1.63167	-51.7436	1.63208	-95.4647	1.62792	-57.0083	1.63	-214.423	1.63125	-145.432
1.63875	-31.2417	1.63792	-32.2866	1.63417	-23.3378	1.63708	-11.4307	1.63875	-110.059	1.63417	-206.535	1.63625	-112.611	1.63833	-51.7278	1.63875	-95.4661	1.63458	-56.9158	1.63667	-214.393	1.63792	-145.43
1.64542	-31.2368	1.64458	-32.29	1.64083	-23.3254	1.64375	-11.4312	1.64542	-110.045	1.64083	-206.518	1.64292	-112.585	1.645	-51.7118	1.64542	-95.4618	1.64125	-56.8266	1.64333	-214.375	1.64458	-145.431
1.65208	-31.226	1.65125	-32.2933	1.6475	-23.3159	1.65042	-11.4312	1.65208	-110.033	1.6475	-206.517	1.64958	-112.561	1.65167	-51.705	1.65208	-95.4599	1.64792	-56.7336	1.65	-214.368	1.65125	-145.429
1.65875	-31.2152	1.65792	-32.2952	1.65417	-23.3126	1.65708	-11.4327	1.65875	-110.021	1.65417	-206.53	1.65625	-112.545	1.65833	-51.7096	1.65875	-95.458	1.65458	-56.6378	1.65667	-214.363	1.65792	-145.429
1.66542	-31.2083	1.66458	-32.2981	1.66083	-23.3131	1.66375	-11.4346	1.66542	-110.008	1.66083	-206.546	1.66292	-112.535	1.665	-51.7368	1.66542	-95.4537	1.66125	-56.5429	1.66333	-214.355	1.66458	-145.436
1.67208	-31.2063	1.67125	-32.3014	1.6675	-23.314	1.67042	-11.4346	1.67208	-109.997	1.6675	-206.551	1.66958	-112.531	1.67167	-51.7822	1.67208	-95.4471	1.66792	-56.4518	1.67	-214.351	1.67125	-145.449
1.67875	-31.2132	1.67792	-32.3043	1.67417	-23.3149	1.67708	-11.4327	1.67875	-109.987	1.67417	-206.546	1.67625	-112.535	1.67833	-51.8163	1.67875	-95.4399	1.67458	-56.3631	1.67667	-214.357	1.67792	-145.455
1.68542	-31.223	1.68458	-32.3052	1.68083	-23.3145	1.68375	-11.4288	1.68542	-109.975	1.68083	-206.535	1.68292	-112.539	1.685	-51.8436	1.68542	-95.4461	1.68125	-56.2754	1.68333	-214.362	1.68458	-145.45
1.69208	-31.226	1.69125	-32.3052	1.6875	-23.3107	1.69042	-11.4245	1.69208	-109.963	1.6875	-206.515	1.68958	-112.543	1.69167	-51.8436	1.69208	-95.4561	1.68792	-56.1886	1.69	-214.359	1.69125	-145.441
1.69875	-31.2142	1.69792	-32.3024	1.69417	-23.3045	1.69708	-11.4222	1.69875	-109.953	1.69417	-206.496	1.69625	-112.544	1.69833	-51.8254	1.69875	-95.4595	1.69458	-56.108	1.69667	-214.354	1.69792	-145.43
1.70542	-31.1867	1.70458	-32.2995	1.70083	-23.2987	1.70375	-11.4212	1.70542	-109.943	1.70083	-206.491	1.70292	-112.541	1.705	-51.7754	1.70542	-95.4528	1.70125	-56.0341	1.70333	-214.349	1.70458	-145.418
1.71208	-31.1504	1.71125	-32.299	1.7075	-23.2945	1.71042	-11.4198	1.71208	-109.931	1.7075	-206.498	1.70958	-112.534	1.71167	-51.7255	1.71208	-95.4404	1.70792	-55.964	1.71	-214.329	1.71125	-145.402
1.71875	-31.118	1.71792	-32.3014	1.71417	-23.2902	1.71708	-11.4202	1.71875	-109.916	1.71417	-206.511	1.71625	-112.525	1.71833	-51.7005	1.71875	-95.4304	1.71458	-55.8901	1.71667	-214.277	1.71792	-145.391
1.72542	-31.1004	1.72458	-32.3024	1.72083	-23.2873	1.72375	-11.4231	1.72542	-109.902	1.72083	-206.529	1.72292	-112.518	1.725	-51.6937	1.72542	-95.417	1.72125	-55.8081	1.72333	-214.21	1.72458	-145.387
1.73208	-31.0945	1.73125	-32.299	1.7275	-23.2878	1.73042	-11.426	1.73208	-109.888	1.7275	-206.553	1.72958	-112.516	1.73167	-51.6937	1.73208	-95.4022	1.72792	-55.7275	1.73	-214.146	1.73125	-145.389
1.73875	-31.0916	1.73792	-32.2948	1.73417	-23.2873	1.73708	-11.425	1.73875	-109.877	1.73417	-206.571	1.73625	-112.514	1.73833	-51.6846	1.73875	-95.3898	1.73458	-55.655	1.73667	-214.092	1.73792	-145.391
1.74542	-31.0798	1.74458	-32.2909	1.74083	-23.2844	1.74375	-11.4212	1.74542	-109.873	1.74083	-206.574	1.74292	-112.515	1.745	-51.6869	1.74542	-95.386	1.74125	-55.5868	1.74333	-214.047	1.74458	-145.387
1.75208	-31.0523	1.75125	-32.2847	1.7475	-23.2806	1.75042	-11.4217	1.75208	-109.877	1.7475	-206.57	1.74958	-112.513	1.75167	-51.6982	1.75208	-95.3884	1.74792	-55.5143	1.75	-214.022	1.75125	-145.374
1.75875	-31.0023	1.75792	-32.2766	1.75417	-23.2778	1.75708	-11.4265	1.75875	-109.886	1.75417	-206.564	1.75625	-112.506	1.75833	-51.7028	1.75875	-95.3898	1.75458	-55.4409	1.75667	-214.028	1.75792	-145.359
1.76542	-30.914	1.76458	-32.2714	1.76083	-23.2725	1.76375	-11.4331	1.76542	-109.895	1.76083	-206.554	1.76292	-112.5	1.765	-51.7005	1.76542	-95.3841	1.76125	-55.3703	1.76333	-214.049	1.76458	-145.338
1.77208	-30.7884	1.77125	-32.2738	1.7675	-23.2663	1.77042	-11.4369	1.77208	-109.902	1.7675	-206.541	1.76958	-112.493	1.77167	-51.7141	1.77208	-95.3717	1.76792	-55.3002	1.77	-214.06	1.77125	-145.319
1.77875	-30.6265	1.77792	-32.28	1.77417	-23.263	1.77708	-11.4389	1.77875	-109.906	1.77417	-206.532	1.77625	-112.487	1.77833	-51.755	1.77875	-95.3579	1.77458	-55.2263	1.77667	-214.059	1.77792	-145.307
1.78542	-30.4303	1.78458	-32.2852	1.78083	-23.263	1.78375	-11.4398	1.78542	-109.906	1.78083	-206.534	1.78292	-112.482	1.785	-51.8027	1.78542	-95.3436	1.78125	-55.1553	1.78333	-214.052	1.78458	-145.303
1.79208	-30.1909	1.79125	-32.2895	1.7875	-23.2634	1.79042	-11.4374	1.79208	-109.908	1.7875	-206.545	1.78958	-112.48	1.79167	-51.8186	1.79208	-95.3298	1.78792	-55.09	1.79	-214.034	1.79125	-145.304
1.79875	-29.8916	1.79792	-32.2943	1.79417	-23.2634	1.79708	-11.4327	1.79875	-109.913	1.79417	-206.566	1.79625	-112.48	1.79833	-51.8004	1.79875	-95.3145	1.79458	-55.026	1.79667	-214	1.79792	-145.304
1.80542	-29.5237	1.80458	-32.2967	1.80083	-23.2639	1.80375	-11.4269	1.80542	-109.92	1.80083	-206.584	1.80292	-112.478	1.805	-51.7664	1.80542	-95.3045	1.80125	-54.9579	1.80333	-213.965	1.80458	-145.312
1.81208	-29.0802	1.81125	-32.2948	1.8075	-23.2658	1.81042	-11.4212	1.81208	-109.93	1.8075	-206.595	1.80958	-112.475	1.81167	-51.7436	1.81208	-95.3012	1.80792	-54.884	1.81	-213.945	1.81125	-145.325
1.81875	-28.5523	1.81792	-32.2909	1.81417	-23.2682	1.81708	-11.416	1.81875	-109.94	1.81417	-206.605	1.81625	-112.468	1.81833	-51.7482	1.81875	-95.3021	1.81458	-54.8134	1.81667	-213.937	1.81792	-145.338
1.82542	-27.9215	1.82458	-32.2909	1.82083	-23.2706	1.82375	-11.4131	1.82542	-109.954	1.82083	-206.613	1.82292	-112.455	1.825	-51.7709	1.82542	-95.3007	1.82125	-54.74	1.82333	-213.935	1.82458	-145.343
1.83208	-27.1729	1.83125	-32.2948	1.8275	-23.272	1.83042	-11.4136	1.83208	-109.968	1.8275	-206.622	1.82958	-112.441	1.83167	-51.7913	1.83208	-95.2964	1.82792	-54.6656	1.83	-213.932	1.83125	-145.345
1.83875	-26.3016	1.83792	-32.2986	1.83417	-23.272	1.83708	-11.4155	1.83875	-109.982	1.83417	-206.627	1.83625	-112.429	1.83833	-51.8027	1.83875	-95.2969	1.83458	-54.5902	1.83667	-213.929	1.83792	-145.345
1.84542	-25.2979	1.84458	-32.3014	1.84083	-23.2711	1.84375	-11.4179	1.84542	-109.994	1.84083	-206.634	1.84292	-112.42	1.845	-51.814	1.84542	-95.2978	1.84125	-54.5187	1.84333	-213.928	1.84458	-145.341
1.85208	-24.1401	1.85125	-32.3024	1.8475	-23.2706	1.85042	-11.4231	1.85208	-110.005	1.8475	-206.646	1.84958	-112.409	1.85167	-51.8209	1.85208	-95.2964	1.84792	-54.4553	1.85	-213.929	1.85125	-145.326
1.85875	-22.8028	1.85792	-32.3038	1.85417	-23.2673	1.85708	-11.4303	1.85875	-110.016	1.85417	-206.653	1.85625	-112.403	1.85833	-51.8027	1.85875	-95.293	1.85458	-54.3957	1.85667	-213.926	1.85792	-145.304
1.86542	-21.2242	1.86458	-32.3048	1.86083	-23.2625	1.86375	-11.4355	1.86542	-110.026	1.86083	-206.652	1.86292	-112.403	1.865	-51.7595	1.86542	-95.2973	1.86125	-54.3485	1.86333	-213.925	1.86458	-145.282
1.87208	-18.8459	1.87125	-32.3038	1.8675	-23.2625	1.87042	-11.4384	1.87208	-110.028	1.8675	-206.642	1.86958	-112.404	1.87167	-51.7187	1.87208	-95.3078	1.86792	-54.3084	1.87	-213.924	1.87125	-145.271
1.87875	-11.4853	1.87792	-32.3024	1.87417	-23.2649	1.87708	-11.4398	1.87875	-110.02	1.87417	-206.63	1.87625	-112.401	1.87833	-51.7118	1.87875	-95.3164	1.87458	-54.2698	1.87667	-213.923	1.87792	-145.277
1.88542	9.30814	1.88458	-32.3	1.88083	-23.2677	1.88375	-11.4403	1.88542	-110.008	1.88083	-206.616	1.88292	-112.396	1.885	-51.73	1.88542	-95.3193	1.88125	-54.225	1.88333	-213.921	1.88458	-145.287
1.89208	45.7617	1.89125	-32.2981	1.8875	-23.2687	1.89042	-11.4374	1.89208	-109.993	1.8875	-206.599	1.88958	-112.389	1.89167	-51.7641	1.89208	-95.3188	1.88792	-54.1687	1.89	-213.912	1.89125	-145.293
1.89875	90.0771	1.89792	-32.2938	1.89417	-23.2716	1.89708	-11.4346	1.89875	-109.976	1.89417	-206.575	1.89625	-112.381	1.89833	-51.8027	1.89875	-95.3231	1.89458	-54.101	1.89667	-213.897	1.89792	-145.298
1.90542	129.685	1.90458	-32.2876	1.90083	-23.2758	1.90375	-11.4341	1.90542	-109.959	1.90083	-206.547	1.90292	-112.371	1.905	-51.8345	1.90542	-95.3283	1.90125	-54.0166	1.90333	-213.872	1.90458	-145.309
1.91208	158.227	1.91125	-32.2819	1.9075	-23.2768	1.91042	-11.4346	1.91208	-109.95	1.9075	-206.53	1.90958	-112.365	1.91167	-51.8572	1.91208	-95.3336	1.90792	-53.9236	1.91	-213.853	1.91125	-145.317
1.91875	172.918	1.91792	-32.279	1.91417	-23.2739	1.91708	-11.4346	1.91875	-109.951	1.91417	-206.528	1.91625	-112.365	1.91833	-51.8617	1.91875	-95.3321	1.91458	-53.8364	1.91667	-213.843	1.91792	-145.309
1.92542	167.633	1.92458	-32.279	1.92083	-23.2687	1.92375	-11.4327	1.92542	-109.959	1.92083	-206.532	1.92292	-112.37	1.925	-51.8254	1.92542	-95.3269	1.92125	-53.7701	1.92333	-213.846	1.92458	-145.291
1.93208	141.816	1.93125	-32.279	1.9275	-23.2644	1.93042	-11.4303	1.93208	-109.97	1.9275	-206.53	1.92958	-112.38	1.93167	-51.7505	1.93208	-95.3183	1.92792	-53.7219	1.93	-213.857	1.93125	-145.28
1.93875	104.362	1.93792	-32.28	1.93417	-23.2615	1.93708	-11.4284	1.93875	-109.981	1.93417	-206.529	1.93625	-112.389	1.93833	-51.6664	1.93875	-95.304	1.93458	-53.6838	1.93667	-213.875	1.93792	-145.276
1.94542	68.54	1.94458	-32.2809	1.94083	-23.2606	1.94375	-11.4284	1.94542	-109.988	1.94083	-206.533	1.94292	-112.396	1.945	-51.6097	1.94542	-95.2821	1.94125	-53.647	1.94333	-213.906	1.94458	-145.266
1.95208	40.7117	1.95125	-32.279	1.9475	-23.263	1.95042	-11.4274	1.95208	-109.986	1.9475	-206.527	1.94958	-112.401	1.95167	-51.587	1.95208	-95.2587	1.94792	-53.6103	1.95	-213.945	1.95125	-145.251
1.95875	19.8898	1.95792	-32.2757	1.95417	-23.2658	1.95708	-11.425	1.95875	-109.978	1.95417	-206.513	1.95625	-112.403	1.95833	-51.5824	1.95875	-95.2497	1.95458	-53.5707	1.95667	-213.992	1.95792	-145.238
1.96542	4.04625	1.96458	-32.2733	1.96083	-23.2682	1.96375	-11.4255	1.96542	-109.966	1.96083	-206.486	1.96292	-112.402	1.965	-51.5915	1.96542	-95.2539	1.96125	-53.5216	1.96333	-214.039	1.96458	-145.234
1.97208	-8.27499	1.97125	-32.2747	1.9675	-23.2673	1.97042	-11.4279	1.97208	-109.953	1.9675	-206.462	1.96958	-112.398	1.97167	-51.5892	1.97208	-95.2697	1.96792	-53.4663	1.97	-214.084	1.97125	-145.226
1.97875	-17.9942	1.97792	-32.2814	1.97417	-23.262	1.97708	-11.4288	1.97875	-109.94	1.97417	-206.45	1.97625	-112.394	1.97833	-51.5824	1.97875	-95.2864	1.97458	-53.411	1.97667	-214.13	1.97792	-145.219
1.98542	-25.7139	1.98458	-32.289	1.98083	-23.2515	1.98375	-11.4241	1.98542	-109.928	1.98083	-206.443	1.98292	-112.393	1.985	-51.587	1.98542	-95.3012	1.98125	-53.3619	1.98333	-214.165	1.98458	-145.218
1.99208	-31.8794	1.99125	-32.2948	1.9875	-23.2382	1.99042	-11.4188	1.99208	-109.919	1.9875	-206.438	1.98958	-112.391	1.99167	-51.6142	1.99208	-95.3088	1.98792	-53.3171	1.99	-214.193	1.99125	-145.226
1.99875	-36.8234	1.99792	-32.2957	1.99417	-23.2277	1.99708	-11.4179	1.99875	-109.911	1.99417	-206.431	1.99625	-112.389	1.99833	-51.6528	1.99875	-95.3045	1.99458	-53.2751	1.99667	-214.224	1.99792	-145.242
2.00542	-40.7921	2.00458	-32.2924	2.00083	-23.222	2.00375	-11.4198	2.00542	-109.908	2.00083	-206.435	2.00292	-112.387	2.005	-51.6937	2.00542	-95.2921	2.00125	-53.2422	2.00333	-214.259	2.00458	-145.26
2.01208	-43.9701	2.01125	-32.2866	2.0075	-23.2201	2.01042	-11.4212	2.01208	-109.905	2.0075	-206.448	2.00958	-112.39	2.01167	-51.7436	2.01208	-95.2768	2.00792	-53.216	2.01	-214.291	2.01125	-145.287
2.01875	-46.5191	2.01792	-32.2785	2.01417	-23.2191	2.01708	-11.4245	2.01875	-109.903	2.01417	-206.457	2.01625	-112.391	2.01833	-51.7913	2.01875	-95.2673	2.01458	-53.1864	2.01667	-214.31	2.01792	-145.319
2.02542	-48.5815	2.02458	-32.2666	2.02083	-23.2186	2.02375	-11.4288	2.02542	-109.904	2.02083	-206.462	2.02292	-112.389	2.025	-51.8163	2.02542	-95.2654	2.02125	-53.1449	2.02333	-214.334	2.02458	-145.351
2.03208	-50.2671	2.03125	-32.2537	2.0275	-23.2167	2.03042	-11.4327	2.03208	-109.911	2.0275	-206.467	2.02958	-112.385	2.03167	-51.8004	2.03208	-95.2697	2.02792	-53.0939	2.03	-214.364	2.03125	-145.382
2.03875	-51.6564	2.03792	-32.2447	2.03417	-23.2124	2.03708	-11.4312	2.03875	-109.919	2.03417	-206.473	2.03625	-112.383	2.03833	-51.7641	2.03875	-95.2754	2.03458	-53.0391	2.03667	-214.392	2.03792	-145.412
2.04542	-52.8082	2.04458	-32.238	2.04083	-23.2086	2.04375	-11.4265	2.04542	-109.925	2.04083	-206.471	2.04292	-112.382	2.045	-51.7141	2.04542	-95.2754	2.04125	-52.9823	2.04333	-214.408	2.04458	-145.441
2.05208	-53.7786	2.05125	-32.2323	2.0475	-23.2062	2.05042	-11.4236	2.05208	-109.929	2.0475	-206.465	2.04958	-112.378	2.05167	-51.6687	2.05208	-95.2654	2.04792	-52.9222	2.05	-214.422	2.05125	-145.47
2.05875	-54.6135	2.05792	-32.228	2.05417	-23.2048	2.05708	-11.4207	2.05875	-109.937	2.05417	-206.465	2.05625	-112.375	2.05833	-51.6301	2.05875	-95.2544	2.05458	-52.8669	2.05667	-214.44	2.05792	-145.504
2.06542	-55.3475	2.06458	-32.2275	2.06083	-23.2024	2.06375	-11.4202	2.06542	-109.948	2.06083	-206.466	2.06292	-112.371	2.065	-51.6029	2.06542	-95.2444	2.06125	-52.8221	2.06333	-214.455	2.06458	-145.546
2.07208	-56.0009	2.07125	-32.2294	2.0675	-23.2038	2.07042	-11.4217	2.07208	-109.957	2.0675	-206.463	2.06958	-112.37	2.07167	-51.5892	2.07208	-95.2377	2.06792	-52.7902	2.07	-214.46	2.07125	-145.586
2.07875	-56.5915	2.07792	-32.2304	2.07417	-23.2053	2.07708	-11.426	2.07875	-109.964	2.07417	-206.453	2.07625	-112.369	2.07833	-51.5892	2.07875	-95.2392	2.07458	-52.7639	2.07667	-214.462	2.07792	-145.611
2.08542	-57.1282	2.08458	-32.2308	2.08083	-23.2048	2.08375	-11.4317	2.08542	-109.969	2.08083	-206.446	2.08292	-112.367	2.085	-51.6006	2.08542	-95.2544	2.08125	-52.7368	2.08333	-214.47	2.08458	-145.625
2.09208	-57.6149	2.09125	-32.2318	2.0875	-23.1976	2.09042	-11.436	2.09208	-109.973	2.0875	-206.445	2.08958	-112.367	2.09167	-51.6165	2.09208	-95.2802	2.08792	-52.7091	2.09	-214.476	2.09125	-145.636
2.09875	-58.0544	2.09792	-32.2332	2.09417	-23.1843	2.09708	-11.4393	2.09875	-109.979	2.09417	-206.442	2.09625	-112.372	2.09833	-51.6324	2.09875	-95.3012	2.09458	-52.681	2.09667	-214.487	2.09792	-145.646
2.10542	-58.4577	2.10458	-32.2328	2.10083	-23.1695	2.10375	-11.4431	2.10542	-109.988	2.10083	-206.438	2.10292	-112.381	2.105	-51.6392	2.10542	-95.3083	2.10125	-52.6538	2.10333	-214.501	2.10458	-145.65
2.11208	-58.8315	2.11125	-32.2313	2.1075	-23.1571	2.11042	-11.4469	2.11208	-109.999	2.1075	-206.437	2.10958	-112.388	2.11167	-51.6415	2.11208	-95.3073	2.10792	-52.6242	2.11	-214.519	2.11125	-145.654
2.11875	-59.1778	2.11792	-32.2313	2.11417	-23.1485	2.11708	-11.4469	2.11875	-110.009	2.11417	-206.441	2.11625	-112.385	2.11833	-51.6415	2.11875	-95.3016	2.11458	-52.5947	2.11667	-214.53	2.11792	-145.668
2.12542	-59.5055	2.12458	-32.2332	2.12083	-23.1438	2.12375	-11.446	2.12542	-110.019	2.12083	-206.447	2.12292	-112.379	2.125	-51.6392	2.12542	-95.2959	2.12125	-52.5622	2.12333	-214.533	2.12458	-145.693
2.13208	-59.8195	2.13125	-32.2342	2.1275	-23.1438	2.13042	-11.4446	2.13208	-110.028	2.1275	-206.452	2.12958	-112.373	2.13167	-51.646	2.13208	-95.2859	2.12792	-52.5265	2.13	-214.543	2.13125	-145.72
2.13875	-60.1247	2.13792	-32.2361	2.13417	-23.1519	2.13708	-11.4441	2.13875	-110.033	2.13417	-206.46	2.13625	-112.366	2.13833	-51.646	2.13875	-95.2764	2.13458	-52.4898	2.13667	-214.56	2.13792	-145.736
2.14542	-60.4229	2.14458	-32.2409	2.14083	-23.1652	2.14375	-11.4417	2.14542	-110.032	2.14083	-206.47	2.14292	-112.353	2.145	-51.6347	2.14542	-95.2783	2.14125	-52.4554	2.14333	-214.575	2.14458	-145.749
2.15208	-60.7084	2.15125	-32.2499	2.1475	-23.1772	2.15042	-11.4346	2.15208	-110.025	2.1475	-206.483	2.14958	-112.333	2.15167	-51.6233	2.15208	-95.2916	2.14792	-52.4268	2.15	-214.579	2.15125	-145.764
2.15875	-60.9743	2.15792	-32.2576	2.15417	-23.1848	2.15708	-11.4288	2.15875	-110.016	2.15417	-206.495	2.15625	-112.315	2.15833	-51.6165	2.15875	-95.3078	2.15458	-52.402	2.15667	-214.573	2.15792	-145.772
2.16542	-61.2137	2.16458	-32.2623	2.16083	-23.1867	2.16375	-11.4255	2.16542	-110.012	2.16083	-206.513	2.16292	-112.303	2.165	-51.621	2.16542	-95.3145	2.16125	-52.3787	2.16333	-214.56	2.16458	-145.764
2.17208	-61.4286	2.17125	-32.2647	2.1675	-23.1881	2.17042	-11.4269	2.17208	-110.008	2.1675	-206.543	2.16958	-112.294	2.17167	-51.6233	2.17208	-95.3197	2.16792	-52.3572	2.17	-214.536	2.17125	-145.749
2.17875	-61.6356	2.17792	-32.2652	2.17417	-23.1891	2.17708	-11.4303	2.17875	-110.001	2.17417	-206.584	2.17625	-112.282	2.17833	-51.6415	2.17875	-95.325	2.17458	-52.3348	2.17667	-214.493	2.17792	-145.735
2.18542	-61.8387	2.18458	-32.2623	2.18083	-23.1895	2.18375	-11.4365	2.18542	-109.99	2.18083	-206.626	2.18292	-112.274	2.185	-51.6687	2.18542	-95.3236	2.18125	-52.3066	2.18333	-214.443	2.18458	-145.722
2.19208	-62.034	2.19125	-32.2571	2.1875	-23.1876	2.19042	-11.4441	2.19208	-109.98	2.1875	-206.664	2.18958	-112.272	2.19167	-51.6823	2.19208	-95.3121	2.18792	-52.2785	2.19	-214.408	2.19125	-145.706
2.19875	-62.2243	2.19792	-32.2499	2.19417	-23.1843	2.19708	-11.4479	2.19875	-109.975	2.19417	-206.697	2.19625	-112.275	2.19833	-51.6823	2.19875	-95.2969	2.19458	-52.2556	2.19667	-214.397	2.19792	-145.689
2.20542	-62.4156	2.20458	-32.2461	2.20083	-23.1824	2.20375	-11.4484	2.20542	-109.974	2.20083	-206.718	2.20292	-112.273	2.205	-51.6823	2.20542	-95.2878	2.20125	-52.2437	2.20333	-214.4	2.20458	-145.665
2.21208	-62.6079	2.21125	-32.2456	2.2075	-23.1814	2.21042	-11.446	2.21208	-109.972	2.2075	-206.729	2.20958	-112.268	2.21167	-51.6982	2.21208	-95.2854	2.20792	-52.2409	2.21	-214.411	2.21125	-145.635
2.21875	-62.7895	2.21792	-32.2475	2.21417	-23.1776	2.21708	-11.4422	2.21875	-109.969	2.21417	-206.73	2.21625	-112.263	2.21833	-51.696	2.21875	-95.293	2.21458	-52.2451	2.21667	-214.43	2.21792	-145.596
2.22542	-62.9602	2.22458	-32.2485	2.22083	-23.1681	2.22375	-11.4389	2.22542	-109.968	2.22083	-206.727	2.22292	-112.26	2.225	-51.6755	2.22542	-95.3121	2.22125	-52.2504	2.22333	-214.443	2.22458	-145.554
2.23208	-63.1279	2.23125	-32.2475	2.2275	-23.1562	2.23042	-11.4365	2.23208	-109.968	2.2275	-206.725	2.22958	-112.257	2.23167	-51.6733	2.23208	-95.3393	2.22792	-52.2428	2.23	-214.439	2.23125	-145.515
2.23875	-63.2977	2.23792	-32.2471	2.23417	-23.1452	2.23708	-11.4346	2.23875	-109.966	2.23417	-206.734	2.23625	-112.251	2.23833	-51.7005	2.23875	-95.3698	2.23458	-52.2141	2.23667	-214.413	2.23792	-145.479
2.24542	-63.4635	2.24458	-32.2452	2.24083	-23.1399	2.24375	-11.4312	2.24542	-109.967	2.24083	-206.753	2.24292	-112.244	2.245	-51.7368	2.24542	-95.3946	2.24125	-52.176	2.24333	-214.374	2.24458	-145.459
2.25208	-63.6234	2.25125	-32.2423	2.2475	-23.1385	2.25042	-11.4265	2.25208	-109.974	2.2475	-206.776	2.24958	-112.238	2.25167	-51.7482	2.25208	-95.4089	2.24792	-52.1407	2.25	-214.327	2.25125	-145.448
2.25875	-63.7794	2.25792	-32.2385	2.25417	-23.1395	2.25708	-11.4202	2.25875	-109.983	2.25417	-206.8	2.25625	-112.236	2.25833	-51.7595	2.25875	-95.4118	2.25458	-52.1116	2.25667	-214.286	2.25792	-145.436
2.26542	-63.9344	2.26458	-32.2361	2.26083	-23.1447	2.26375	-11.4136	2.26542	-109.99	2.26083	-206.834	2.26292	-112.237	2.265	-51.7845	2.26542	-95.4084	2.26125	-52.0844	2.26333	-214.267	2.26458	-145.417
2.27208	-64.0846	2.27125	-32.2356	2.2675	-23.1504	2.27042	-11.4083	2.27208	-109.998	2.2675	-206.881	2.26958	-112.239	2.27167	-51.7981	2.27208	-95.4065	2.26792	-52.0639	2.27	-214.265	2.27125	-145.393
2.27875	-64.2258	2.27792	-32.2323	2.27417	-23.1557	2.27708	-11.4102	2.27875	-110.01	2.27417	-206.927	2.27625	-112.245	2.27833	-51.7845	2.27875	-95.4051	2.27458	-52.0563	2.27667	-214.274	2.27792	-145.37
2.28542	-64.3583	2.28458	-32.2266	2.28083	-23.1562	2.28375	-11.4179	2.28542	-110.016	2.28083	-206.962	2.28292	-112.254	2.285	-51.73	2.28542	-95.4127	2.28125	-52.0515	2.28333	-214.284	2.28458	-145.335
2.29208	-64.4839	2.29125	-32.2227	2.2875	-23.1543	2.29042	-11.4241	2.29208	-110.015	2.2875	-206.985	2.28958	-112.265	2.29167	-51.6733	2.29208	-95.4294	2.28792	-52.0391	2.29	-214.301	2.29125	-145.294
2.29875	-64.6046	2.29792	-32.2218	2.29417	-23.1519	2.29708	-11.4265	2.29875	-110.013	2.29417	-207.001	2.29625	-112.269	2.29833	-51.6324	2.29875	-95.4499	2.29458	-52.0229	2.29667	-214.323	2.29792	-145.256
2.30542	-64.7223	2.30458	-32.2227	2.30083	-23.1509	2.30375	-11.4245	2.30542	-110.018	2.30083	-207.017	2.30292	-112.268	2.305	-51.6165	2.30542	-95.4585	2.30125	-52.0139	2.30333	-214.342	2.30458	-145.226
2.31208	-64.8312	2.31125	-32.2242	2.3075	-23.1528	2.31042	-11.4226	2.31208	-110.027	2.3075	-207.03	2.30958	-112.266	2.31167	-51.6165	2.31208	-95.4514	2.30792	-52.012	2.31	-214.355	2.31125	-145.2
2.31875	-64.9313	2.31792	-32.2289	2.31417	-23.1562	2.31708	-11.4202	2.31875	-110.038	2.31417	-207.039	2.31625	-112.262	2.31833	-51.6188	2.31875	-95.4347	2.31458	-52.0062	2.31667	-214.357	2.31792	-145.171
2.32542	-65.0196	2.32458	-32.2356	2.32083	-23.1609	2.32375	-11.414	2.32542	-110.049	2.32083	-207.043	2.32292	-112.252	2.325	-51.6301	2.32542	-95.4146	2.32125	-51.9948	2.32333	-214.352	2.32458	-145.146
2.33208	-65.1059	2.33125	-32.2375	2.3275	-23.1662	2.33042	-11.4088	2.33208	-110.061	2.3275	-207.047	2.32958	-112.234	2.33167	-51.6483	2.33208	-95.3975	2.32792	-51.981	2.33	-214.333	2.33125	-145.126
2.33875	-65.1883	2.33792	-32.238	2.33417	-23.171	2.33708	-11.4083	2.33875	-110.074	2.33417	-207.053	2.33625	-112.217	2.33833	-51.671	2.33875	-95.3798	2.33458	-51.9614	2.33667	-214.299	2.33792	-145.112
2.34542	-65.2678	2.34458	-32.239	2.34083	-23.1738	2.34375	-11.414	2.34542	-110.084	2.34083	-207.049	2.34292	-112.199	2.345	-51.6733	2.34542	-95.366	2.34125	-51.9338	2.34333	-214.264	2.34458	-145.097
2.35208	-65.3522	2.35125	-32.2409	2.3475	-23.1748	2.35042	-11.4212	2.35208	-110.092	2.3475	-207.035	2.34958	-112.181	2.35167	-51.6619	2.35208	-95.3541	2.34792	-51.9071	2.35	-214.243	2.35125	-145.085
2.35875	-65.4444	2.35792	-32.239	2.35417	-23.1724	2.35708	-11.4255	2.35875	-110.097	2.35417	-207.017	2.35625	-112.167	2.35833	-51.646	2.35875	-95.345	2.35458	-51.8937	2.35667	-214.238	2.35792	-145.076
2.36542	-65.5465	2.36458	-32.2361	2.36083	-23.1667	2.36375	-11.4288	2.36542	-110.105	2.36083	-207.011	2.36292	-112.159	2.365	-51.6301	2.36542	-95.3341	2.36125	-51.8851	2.36333	-214.242	2.36458	-145.07
2.37208	-65.6465	2.37125	-32.2337	2.3675	-23.1576	2.37042	-11.4307	2.37208	-110.119	2.3675	-207.017	2.36958	-112.159	2.37167	-51.6097	2.37208	-95.3188	2.36792	-51.8699	2.37	-214.249	2.37125	-145.072
2.37875	-65.7427	2.37792	-32.2289	2.37417	-23.1471	2.37708	-11.4312	2.37875	-110.137	2.37417	-207.026	2.37625	-112.164	2.37833	-51.596	2.37875	-95.3031	2.37458	-51.8479	2.37667	-214.258	2.37792	-145.075
2.38542	-65.831	2.38458	-32.2223	2.38083	-23.1385	2.38375	-11.4341	2.38542	-110.152	2.38083	-207.033	2.38292	-112.173	2.385	-51.6029	2.38542	-95.293	2.38125	-51.8317	2.38333	-214.261	2.38458	-145.086
2.39208	-65.9134	2.39125	-32.2142	2.3875	-23.1347	2.39042	-11.4393	2.39208	-110.161	2.3875	-207.035	2.38958	-112.181	2.39167	-51.6347	2.39208	-95.2849	2.38792	-51.8241	2.39	-214.257	2.39125	-145.098
2.39875	-65.988	2.39792	-32.2099	2.39417	-23.1371	2.39708	-11.4427	2.39875	-110.163	2.39417	-207.031	2.39625	-112.185	2.39833	-51.6846	2.39875	-95.2735	2.39458	-51.8146	2.39667	-214.263	2.39792	-145.114
2.40542	-66.0567	2.40458	-32.208	2.40083	-23.1428	2.40375	-11.4417	2.40542	-110.161	2.40083	-207.025	2.40292	-112.185	2.405	-51.7414	2.40542	-95.2611	2.40125	-51.8036	2.40333	-214.286	2.40458	-145.132
2.41208	-66.1253	2.41125	-32.2089	2.4075	-23.1495	2.41042	-11.4403	2.41208	-110.149	2.4075	-207.015	2.40958	-112.182	2.41167	-51.7891	2.41208	-95.2511	2.40792	-51.7983	2.41	-214.316	2.41125	-145.151
2.41875	-66.1911	2.41792	-32.2123	2.41417	-23.1547	2.41708	-11.4412	2.41875	-110.136	2.41417	-207.002	2.41625	-112.178	2.41833	-51.8163	2.41875	-95.2439	2.41458	-51.7998	2.41667	-214.34	2.41792	-145.17
2.42542	-66.2558	2.42458	-32.2146	2.42083	-23.1557	2.42375	-11.4393	2.42542	-110.126	2.42083	-206.985	2.42292	-112.166	2.425	-51.8345	2.42542	-95.2349	2.42125	-51.7902	2.42333	-214.364	2.42458	-145.179
2.43208	-66.3226	2.43125	-32.2151	2.4275	-23.1538	2.43042	-11.435	2.43208	-110.12	2.4275	-206.971	2.42958	-112.15	2.43167	-51.8413	2.43208	-95.2287	2.42792	-51.7597	2.43	-214.387	2.43125	-145.19
2.43875	-66.3902	2.43792	-32.2146	2.43417	-23.15	2.43708	-11.4327	2.43875	-110.118	2.43417	-206.96	2.43625	-112.139	2.43833	-51.8322	2.43875	-95.2244	2.43458	-51.7154	2.43667	-214.39	2.43792	-145.21
2.44542	-66.4609	2.44458	-32.217	2.44083	-23.149	2.44375	-11.4369	2.44542	-110.114	2.44083	-206.948	2.44292	-112.134	2.445	-51.8027	2.44542	-95.2187	2.44125	-51.6686	2.44333	-214.382	2.44458	-145.243
2.45208	-66.5276	2.45125	-32.2194	2.4475	-23.1476	2.45042	-11.4436	2.45208	-110.11	2.4475	-206.932	2.44958	-112.128	2.45167	-51.7664	2.45208	-95.2058	2.44792	-51.6281	2.45	-214.377	2.45125	-145.278
2.45875	-66.5835	2.45792	-32.2204	2.45417	-23.1457	2.45708	-11.4441	2.45875	-110.102	2.45417	-206.913	2.45625	-112.122	2.45833	-51.7232	2.45875	-95.1896	2.45458	-51.5933	2.45667	-214.38	2.45792	-145.31
2.46542	-66.6296	2.46458	-32.2242	2.46083	-23.1466	2.46375	-11.4422	2.46542	-110.095	2.46083	-206.896	2.46292	-112.121	2.465	-51.6823	2.46542	-95.1776	2.46125	-51.569	2.46333	-214.38	2.46458	-145.344
2.47208	-66.6709	2.47125	-32.2337	2.4675	-23.1481	2.47042	-11.4379	2.47208	-110.091	2.4675	-206.881	2.46958	-112.13	2.47167	-51.6506	2.47208	-95.1672	2.46792	-51.5499	2.47	-214.385	2.47125	-145.371
2.47875	-66.714	2.47792	-32.2447	2.47417	-23.1495	2.47708	-11.4346	2.47875	-110.09	2.47417	-206.866	2.47625	-112.148	2.47833	-51.6301	2.47875	-95.1552	2.47458	-51.5356	2.47667	-214.406	2.47792	-145.383
2.48542	-66.7562	2.48458	-32.2509	2.48083	-23.1476	2.48375	-11.4288	2.48542	-110.092	2.48083	-206.843	2.48292	-112.165	2.485	-51.6369	2.48542	-95.1409	2.48125	-51.5218	2.48333	-214.429	2.48458	-145.384
2.49208	-66.8004	2.49125	-32.2528	2.4875	-23.1461	2.49042	-11.4226	2.49208	-110.096	2.4875	-206.807	2.48958	-112.179	2.49167	-51.6551	2.49208	-95.1295	2.48792	-51.5084	2.49	-214.438	2.49125	-145.39
2.49875	-66.8583	2.49792	-32.2542	2.49417	-23.1485	2.49708	-11.4188	2.49875	-110.099	2.49417	-206.77	2.49625	-112.193	2.49833	-51.6869	2.49875	-95.1257	2.49458	-51.4951	2.49667	-214.445	2.49792	-145.402
2.50542	-66.922	2.50458	-32.2557	2.50083	-23.15	2.50375	-11.416	2.50542	-110.102	2.50083	-206.744	2.50292	-112.207	2.505	-51.7073	2.50542	-95.1252	2.50125	-51.4817	2.50333	-214.458	2.50458	-145.415
2.51208	-66.977	2.51125	-32.2557	2.5075	-23.1485	2.51042	-11.4155	2.51208	-110.102	2.5075	-206.722	2.50958	-112.218	2.51167	-51.696	2.51208	-95.129	2.50792	-51.4736	2.51	-214.462	2.51125	-145.427
2.51875	-67.0172	2.51792	-32.2561	2.51417	-23.1433	2.51708	-11.415	2.51875	-110.101	2.51417	-206.695	2.51625	-112.222	2.51833	-51.6801	2.51875	-95.1362	2.51458	-51.4669	2.51667	-214.449	2.51792	-145.442
2.52542	-67.0564	2.52458	-32.2585	2.52083	-23.139	2.52375	-11.416	2.52542	-110.1	2.52083	-206.662	2.52292	-112.222	2.525	-51.6664	2.52542	-95.1462	2.52125	-51.4574	2.52333	-214.426	2.52458	-145.451
2.53208	-67.0967	2.53125	-32.2628	2.5275	-23.1319	2.53042	-11.4193	2.53208	-110.105	2.5275	-206.636	2.52958	-112.224	2.53167	-51.6642	2.53208	-95.1538	2.52792	-51.4412	2.53	-214.42	2.53125	-145.449
2.53875	-67.1291	2.53792	-32.2661	2.53417	-23.1199	2.53708	-11.4241	2.53875	-110.119	2.53417	-206.619	2.53625	-112.223	2.53833	-51.6528	2.53875	-95.15	2.53458	-51.4183	2.53667	-214.415	2.53792	-145.446
2.54542	-67.1575	2.54458	-32.2676	2.54083	-23.1085	2.54375	-11.4307	2.54542	-110.133	2.54083	-206.606	2.54292	-112.215	2.545	-51.6369	2.54542	-95.1409	2.54125	-51.393	2.54333	-214.406	2.54458	-145.447
2.55208	-67.1928	2.55125	-32.27	2.5475	-23.0994	2.55042	-11.436	2.55208	-110.149	2.5475	-206.601	2.54958	-112.198	2.55167	-51.6301	2.55208	-95.1319	2.54792	-51.3587	2.55	-214.389	2.55125	-145.445
2.55875	-67.234	2.55792	-32.2733	2.55417	-23.0927	2.55708	-11.4374	2.55875	-110.161	2.55417	-206.601	2.55625	-112.181	2.55833	-51.6256	2.55875	-95.1257	2.55458	-51.3201	2.55667	-214.365	2.55792	-145.434
2.56542	-67.2713	2.56458	-32.2766	2.56083	-23.087	2.56375	-11.4384	2.56542	-110.171	2.56083	-206.611	2.56292	-112.166	2.565	-51.6188	2.56542	-95.1219	2.56125	-51.2814	2.56333	-214.349	2.56458	-145.422
2.57208	-67.2998	2.57125	-32.2795	2.5675	-23.0885	2.57042	-11.4389	2.57208	-110.173	2.5675	-206.626	2.56958	-112.153	2.57167	-51.621	2.57208	-95.1214	2.56792	-51.2514	2.57	-214.325	2.57125	-145.417
2.57875	-67.3292	2.57792	-32.2828	2.57417	-23.0937	2.57708	-11.4412	2.57875	-110.169	2.57417	-206.648	2.57625	-112.146	2.57833	-51.6233	2.57875	-95.13	2.57458	-51.2257	2.57667	-214.303	2.57792	-145.41
2.58542	-67.3616	2.58458	-32.2843	2.58083	-23.0947	2.58375	-11.4431	2.58542	-110.166	2.58083	-206.666	2.58292	-112.148	2.585	-51.6392	2.58542	-95.14	2.58125	-51.1999	2.58333	-214.272	2.58458	-145.402
2.59208	-67.39	2.59125	-32.2833	2.5875	-23.0904	2.59042	-11.4441	2.59208	-110.168	2.5875	-206.67	2.58958	-112.155	2.59167	-51.6619	2.59208	-95.1467	2.58792	-51.1832	2.59	-214.243	2.59125	-145.405
2.59875	-67.4146	2.59792	-32.28	2.59417	-23.0875	2.59708	-11.446	2.59875	-110.17	2.59417	-206.671	2.59625	-112.159	2.59833	-51.6937	2.59875	-95.1505	2.59458	-51.1751	2.59667	-214.223	2.59792	-145.425
2.60542	-67.4381	2.60458	-32.2762	2.60083	-23.0851	2.60375	-11.4474	2.60542	-110.17	2.60083	-206.678	2.60292	-112.156	2.605	-51.7278	2.60542	-95.1567	2.60125	-51.1732	2.60333	-214.207	2.60458	-145.453
2.61208	-67.4676	2.61125	-32.2762	2.6075	-23.0794	2.61042	-11.4469	2.61208	-110.171	2.6075	-206.689	2.60958	-112.149	2.61167	-51.7436	2.61208	-95.1653	2.60792	-51.167	2.61	-214.194	2.61125	-145.478
2.61875	-67.498	2.61792	-32.2781	2.61417	-23.0746	2.61708	-11.4431	2.61875	-110.169	2.61417	-206.7	2.61625	-112.143	2.61833	-51.7664	2.61875	-95.1748	2.61458	-51.1608	2.61667	-214.186	2.61792	-145.496
2.62542	-67.5323	2.62458	-32.2809	2.62083	-23.0775	2.62375	-11.4365	2.62542	-110.161	2.62083	-206.708	2.62292	-112.137	2.625	-51.7891	2.62542	-95.1853	2.62125	-51.1594	2.62333	-214.19	2.62458	-145.51
2.63208	-67.5686	2.63125	-32.279	2.6275	-23.0837	2.63042	-11.4317	2.63208	-110.149	2.6275	-206.72	2.62958	-112.129	2.63167	-51.8004	2.63208	-95.1924	2.62792	-51.1594	2.63	-214.202	2.63125	-145.521
2.63875	-67.603	2.63792	-32.2752	2.63417	-23.0861	2.63708	-11.4336	2.63875	-110.14	2.63417	-206.739	2.63625	-112.124	2.63833	-51.7845	2.63875	-95.1943	2.63458	-51.1551	2.63667	-214.212	2.63792	-145.524
2.64542	-67.6314	2.64458	-32.2704	2.64083	-23.0861	2.64375	-11.4427	2.64542	-110.136	2.64083	-206.772	2.64292	-112.126	2.645	-51.7505	2.64542	-95.1915	2.64125	-51.1522	2.64333	-214.213	2.64458	-145.515
2.65208	-67.6481	2.65125	-32.2633	2.6475	-23.0875	2.65042	-11.4536	2.65208	-110.136	2.6475	-206.812	2.64958	-112.137	2.65167	-51.73	2.65208	-95.1848	2.64792	-51.1618	2.65	-214.205	2.65125	-145.505
2.65875	-67.6589	2.65792	-32.2542	2.65417	-23.0889	2.65708	-11.4632	2.65875	-110.136	2.65417	-206.851	2.65625	-112.151	2.65833	-51.7187	2.65875	-95.1748	2.65458	-51.1756	2.65667	-214.197	2.65792	-145.503
2.66542	-67.6657	2.66458	-32.2447	2.66083	-23.0875	2.66375	-11.4713	2.66542	-110.139	2.66083	-206.883	2.66292	-112.163	2.665	-51.7073	2.66542	-95.1672	2.66125	-51.1813	2.66333	-214.192	2.66458	-145.502
2.67208	-67.6706	2.67125	-32.2394	2.6675	-23.0875	2.67042	-11.477	2.67208	-110.137	2.6675	-206.904	2.66958	-112.172	2.67167	-51.6914	2.67208	-95.1676	2.66792	-51.1723	2.67	-214.18	2.67125	-145.5
2.67875	-67.6785	2.67792	-32.2356	2.67417	-23.0913	2.67708	-11.476	2.67875	-110.128	2.67417	-206.919	2.67625	-112.181	2.67833	-51.6801	2.67875	-95.1781	2.67458	-51.1608	2.67667	-214.165	2.67792	-145.5
2.68542	-67.6942	2.68458	-32.2318	2.68083	-23.0947	2.68375	-11.4665	2.68542	-110.11	2.68083	-206.919	2.68292	-112.185	2.685	-51.6755	2.68542	-95.1953	2.68125	-51.147	2.68333	-214.151	2.68458	-145.505
2.69208	-67.7187	2.69125	-32.2275	2.6875	-23.0951	2.69042	-11.4555	2.69208	-110.089	2.6875	-206.909	2.68958	-112.185	2.69167	-51.6733	2.69208	-95.2168	2.68792	-51.1255	2.69	-214.146	2.69125	-145.501
2.69875	-67.7442	2.69792	-32.2242	2.69417	-23.0951	2.69708	-11.4484	2.69875	-110.069	2.69417	-206.894	2.69625	-112.183	2.69833	-51.6755	2.69875	-95.2344	2.69458	-51.1026	2.69667	-214.142	2.69792	-145.48
2.70542	-67.7639	2.70458	-32.2247	2.70083	-23.098	2.70375	-11.4465	2.70542	-110.051	2.70083	-206.883	2.70292	-112.18	2.705	-51.6891	2.70542	-95.2454	2.70125	-51.0898	2.70333	-214.132	2.70458	-145.45
2.71208	-67.7805	2.71125	-32.2266	2.7075	-23.1009	2.71042	-11.4455	2.71208	-110.035	2.7075	-206.881	2.70958	-112.179	2.71167	-51.6937	2.71208	-95.2468	2.70792	-51.0902	2.71	-214.131	2.71125	-145.419
2.71875	-67.7933	2.71792	-32.228	2.71417	-23.1028	2.71708	-11.4436	2.71875	-110.022	2.71417	-206.888	2.71625	-112.179	2.71833	-51.6846	2.71875	-95.2396	2.71458	-51.0936	2.71667	-214.146	2.71792	-145.395
2.72542	-67.8021	2.72458	-32.2289	2.72083	-23.1023	2.72375	-11.4436	2.72542	-110.014	2.72083	-206.902	2.72292	-112.179	2.725	-51.6596	2.72542	-95.2301	2.72125	-51.0921	2.72333	-214.163	2.72458	-145.382
2.73208	-67.809	2.73125	-32.2299	2.7275	-23.1032	2.73042	-11.4465	2.73208	-110.013	2.7275	-206.921	2.72958	-112.172	2.73167	-51.6369	2.73208	-95.2253	2.72792	-51.084	2.73	-214.168	2.73125	-145.382
2.73875	-67.8149	2.73792	-32.2294	2.73417	-23.1028	2.73708	-11.4522	2.73875	-110.014	2.73417	-206.947	2.73625	-112.161	2.73833	-51.6074	2.73875	-95.2263	2.73458	-51.0669	2.73667	-214.167	2.73792	-145.389
2.74542	-67.8217	2.74458	-32.2247	2.74083	-23.098	2.74375	-11.456	2.74542	-110.016	2.74083	-206.973	2.74292	-112.15	2.745	-51.5824	2.74542	-95.2301	2.74125	-51.0397	2.74333	-214.169	2.74458	-145.397
2.75208	-67.8257	2.75125	-32.2156	2.7475	-23.0918	2.75042	-11.4584	2.75208	-110.016	2.7475	-206.985	2.74958	-112.142	2.75167	-51.5733	2.75208	-95.2416	2.74792	-51.0073	2.75	-214.168	2.75125	-145.402
2.75875	-67.8188	2.75792	-32.2065	2.75417	-23.0861	2.75708	-11.4636	2.75875	-110.022	2.75417	-206.993	2.75625	-112.135	2.75833	-51.5847	2.75875	-95.2616	2.75458	-50.9744	2.75667	-214.161	2.75792	-145.401
2.76542	-67.8021	2.76458	-32.2018	2.76083	-23.0813	2.76375	-11.4722	2.76542	-110.031	2.76083	-207	2.76292	-112.13	2.765	-51.6006	2.76542	-95.2845	2.76125	-50.9481	2.76333	-214.161	2.76458	-145.392
2.77208	-67.7825	2.77125	-32.2018	2.7675	-23.0756	2.77042	-11.477	2.77208	-110.04	2.7675	-206.998	2.76958	-112.132	2.77167	-51.6097	2.77208	-95.3016	2.76792	-50.9314	2.77	-214.179	2.77125	-145.389
2.77875	-67.7737	2.77792	-32.2041	2.77417	-23.0699	2.77708	-11.4727	2.77875	-110.048	2.77417	-206.976	2.77625	-112.136	2.77833	-51.6142	2.77875	-95.3197	2.77458	-50.9224	2.77667	-214.215	2.77792	-145.393
2.78542	-67.7746	2.78458	-32.2084	2.78083	-23.0679	2.78375	-11.4651	2.78542	-110.056	2.78083	-206.953	2.78292	-112.136	2.785	-51.6051	2.78542	-95.3426	2.78125	-50.9186	2.78333	-214.263	2.78458	-145.394
2.79208	-67.7845	2.79125	-32.2146	2.7875	-23.0684	2.79042	-11.4608	2.79208	-110.067	2.7875	-206.948	2.78958	-112.135	2.79167	-51.5802	2.79208	-95.3636	2.78792	-50.9176	2.79	-214.321	2.79125	-145.389
2.79875	-67.7972	2.79792	-32.2232	2.79417	-23.0694	2.79708	-11.4555	2.79875	-110.076	2.79417	-206.948	2.79625	-112.133	2.79833	-51.537	2.79875	-95.3717	2.79458	-50.9181	2.79667	-214.379	2.79792	-145.382
2.80542	-67.8129	2.80458	-32.2285	2.80083	-23.0737	2.80375	-11.4465	2.80542	-110.083	2.80083	-206.941	2.80292	-112.125	2.805	-51.5007	2.80542	-95.3703	2.80125	-50.9171	2.80333	-214.422	2.80458	-145.379
2.81208	-67.8227	2.81125	-32.2289	2.8075	-23.0818	2.81042	-11.4379	2.81208	-110.088	2.8075	-206.938	2.80958	-112.108	2.81167	-51.4734	2.81208	-95.365	2.80792	-50.9067	2.81	-214.441	2.81125	-145.373
2.81875	-67.8178	2.81792	-32.2266	2.81417	-23.0913	2.81708	-11.4355	2.81875	-110.089	2.81417	-206.947	2.81625	-112.091	2.81833	-51.4598	2.81875	-95.3546	2.81458	-50.8871	2.81667	-214.443	2.81792	-145.362
2.82542	-67.7972	2.82458	-32.2256	2.82083	-23.0961	2.82375	-11.4379	2.82542	-110.086	2.82083	-206.957	2.82292	-112.08	2.825	-51.453	2.82542	-95.3407	2.82125	-50.8623	2.82333	-214.433	2.82458	-145.355
2.83208	-67.7678	2.83125	-32.228	2.8275	-23.0966	2.83042	-11.4441	2.83208	-110.082	2.8275	-206.953	2.82958	-112.068	2.83167	-51.4666	2.83208	-95.3278	2.82792	-50.8409	2.83	-214.413	2.83125	-145.361
2.83875	-67.7452	2.83792	-32.2289	2.83417	-23.0923	2.83708	-11.4527	2.83875	-110.081	2.83417	-206.937	2.83625	-112.055	2.83833	-51.512	2.83875	-95.3236	2.83458	-50.8213	2.83667	-214.39	2.83792	-145.371
2.84542	-67.7285	2.84458	-32.2304	2.84083	-23.087	2.84375	-11.4603	2.84542	-110.081	2.84083	-206.926	2.84292	-112.043	2.845	-51.5665	2.84542	-95.3278	2.84125	-50.8027	2.84333	-214.374	2.84458	-145.376
2.85208	-67.7168	2.85125	-32.2328	2.8475	-23.0799	2.85042	-11.466	2.85208	-110.081	2.8475	-206.915	2.84958	-112.035	2.85167	-51.6051	2.85208	-95.3388	2.84792	-50.7865	2.85	-214.368	2.85125	-145.375
2.85875	-67.7128	2.85792	-32.2371	2.85417	-23.0713	2.85708	-11.4698	2.85875	-110.084	2.85417	-206.903	2.85625	-112.033	2.85833	-51.6142	2.85875	-95.345	2.85458	-50.776	2.85667	-214.366	2.85792	-145.371
2.86542	-67.7177	2.86458	-32.2394	2.86083	-23.0622	2.86375	-11.4713	2.86542	-110.091	2.86083	-206.896	2.86292	-112.035	2.865	-51.6188	2.86542	-95.3517	2.86125	-50.7708	2.86333	-214.359	2.86458	-145.361
2.87208	-67.7266	2.87125	-32.2375	2.8675	-23.0584	2.87042	-11.4703	2.87208	-110.097	2.8675	-206.898	2.86958	-112.038	2.87167	-51.6188	2.87208	-95.3617	2.86792	-50.7689	2.87	-214.346	2.87125	-145.342
2.87875	-67.7236	2.87792	-32.2361	2.87417	-23.0608	2.87708	-11.4684	2.87875	-110.097	2.87417	-206.908	2.87625	-112.038	2.87833	-51.6006	2.87875	-95.3779	2.87458	-50.7674	2.87667	-214.324	2.87792	-145.329
2.88542	-67.7148	2.88458	-32.2375	2.88083	-23.0632	2.88375	-11.4708	2.88542	-110.091	2.88083	-206.916	2.88292	-112.04	2.885	-51.5711	2.88542	-95.3889	2.88125	-50.7669	2.88333	-214.31	2.88458	-145.326
2.89208	-67.703	2.89125	-32.2404	2.8875	-23.0632	2.89042	-11.4756	2.89208	-110.083	2.8875	-206.919	2.88958	-112.045	2.89167	-51.5438	2.89208	-95.3865	2.88792	-50.7712	2.89	-214.312	2.89125	-145.337
2.89875	-67.6864	2.89792	-32.2418	2.89417	-23.0608	2.89708	-11.4784	2.89875	-110.075	2.89417	-206.913	2.89625	-112.046	2.89833	-51.5325	2.89875	-95.3765	2.89458	-50.7817	2.89667	-214.329	2.89792	-145.354
2.90542	-67.6559	2.90458	-32.2413	2.90083	-23.0613	2.90375	-11.4779	2.90542	-110.07	2.90083	-206.897	2.90292	-112.038	2.905	-51.537	2.90542	-95.3574	2.90125	-50.7941	2.90333	-214.353	2.90458	-145.379
2.91208	-67.6196	2.91125	-32.2437	2.9075	-23.0641	2.91042	-11.4746	2.91208	-110.067	2.9075	-206.881	2.90958	-112.023	2.91167	-51.5484	2.91208	-95.3312	2.90792	-50.8037	2.91	-214.393	2.91125	-145.412
2.91875	-67.5892	2.91792	-32.2475	2.91417	-23.0684	2.91708	-11.4698	2.91875	-110.066	2.91417	-206.872	2.91625	-112.011	2.91833	-51.5733	2.91875	-95.3035	2.91458	-50.8118	2.91667	-214.442	2.91792	-145.445
2.92542	-67.5676	2.92458	-32.249	2.92083	-23.0703	2.92375	-11.4598	2.92542	-110.068	2.92083	-206.862	2.92292	-112	2.925	-51.6074	2.92542	-95.2802	2.92125	-50.8251	2.92333	-214.482	2.92458	-145.464
2.93208	-67.549	2.93125	-32.2495	2.9275	-23.0703	2.93042	-11.4517	2.93208	-110.072	2.9275	-206.848	2.92958	-111.985	2.93167	-51.6415	2.93208	-95.2673	2.92792	-50.8428	2.93	-214.502	2.93125	-145.465
2.93875	-67.5284	2.93792	-32.2523	2.93417	-23.0722	2.93708	-11.4517	2.93875	-110.073	2.93417	-206.838	2.93625	-111.968	2.93833	-51.6664	2.93875	-95.2616	2.93458	-50.858	2.93667	-214.505	2.93792	-145.461
2.94542	-67.5088	2.94458	-32.2609	2.94083	-23.0746	2.94375	-11.4589	2.94542	-110.071	2.94083	-206.838	2.94292	-111.953	2.945	-51.6823	2.94542	-95.2601	2.94125	-50.8752	2.94333	-214.5	2.94458	-145.46
2.95208	-67.4852	2.95125	-32.27	2.9475	-23.0732	2.95042	-11.4665	2.95208	-110.061	2.9475	-206.838	2.94958	-111.946	2.95167	-51.7028	2.95208	-95.2554	2.94792	-50.8938	2.95	-214.481	2.95125	-145.459
2.95875	-67.4577	2.95792	-32.2752	2.95417	-23.0675	2.95708	-11.4727	2.95875	-110.052	2.95417	-206.825	2.95625	-111.943	2.95833	-51.7141	2.95875	-95.2373	2.95458	-50.9124	2.95667	-214.454	2.95792	-145.461
2.96542	-67.4244	2.96458	-32.2762	2.96083	-23.0646	2.96375	-11.4799	2.96542	-110.048	2.96083	-206.819	2.96292	-111.939	2.965	-51.7209	2.96542	-95.211	2.96125	-50.9205	2.96333	-214.419	2.96458	-145.473
2.97208	-67.3871	2.97125	-32.2766	2.9675	-23.067	2.97042	-11.4861	2.97208	-110.05	2.9675	-206.823	2.96958	-111.931	2.97167	-51.73	2.97208	-95.1862	2.96792	-50.9205	2.97	-214.382	2.97125	-145.496
2.97875	-67.3478	2.97792	-32.2776	2.97417	-23.0722	2.97708	-11.4899	2.97875	-110.057	2.97417	-206.834	2.97625	-111.924	2.97833	-51.7459	2.97875	-95.1705	2.97458	-50.9138	2.97667	-214.346	2.97792	-145.524
2.98542	-67.3115	2.98458	-32.2776	2.98083	-23.0732	2.98375	-11.4913	2.98542	-110.067	2.98083	-206.838	2.98292	-111.907	2.985	-51.7505	2.98542	-95.1629	2.98125	-50.9043	2.98333	-214.262	2.98458	-145.551
2.99208	-67.2762	2.99125	-32.2762	2.9875	-23.0703	2.99042	-11.4937	2.99208	-110.08	2.9875	-206.837	2.98958	-111.857	2.99167	-51.7436	2.99208	-95.1519	2.98792	-50.8995	2.99	-214.021	2.99125	-145.574
2.99875	-67.239	2.99792	-32.2781	2.99417	-23.0622	2.99708	-11.4999	2.99875	-110.092	2.99417	-206.836	2.99625	-111.758	2.99833	-51.7346	2.99875	-95.1438	2.99458	-50.8986	2.99667	-213.504	2.99792	-145.586
3.00542	-67.2007	3.00458	-32.2843	3.00083	-23.0441	3.00375	-11.5066	3.00542	-110.101	3.00083	-206.827	3.00292	-111.61	3.005	-51.73	3.00542	-95.1467	3.00125	-50.9019	3.00333	-212.661	3.00458	-145.59
3.01208	-67.1654	3.01125	-32.2924	3.0075	-23.0107	3.01042	-11.5118	3.01208	-110.104	3.0075	-206.818	3.00958	-111.424	3.01167	-51.7118	3.01208	-95.1548	3.00792	-50.9024	3.01	-211.492	3.01125	-145.597
3.01875	-67.1359	3.01792	-32.3005	3.01417	-22.964	3.01708	-11.5108	3.01875	-110.105	3.01417	-206.815	3.01625	-111.203	3.01833	-51.6801	3.01875	-95.1595	3.01458	-50.8966	3.01667	-209.961	3.01792	-145.614
3.02542	-67.1045	3.02458	-32.3076	3.02083	-22.9154	3.02375	-11.5061	3.02542	-110.106	3.02083	-206.819	3.02292	-110.957	3.025	-51.6506	3.02542	-95.1557	3.02125	-50.8838	3.02333	-208.022	3.02458	-145.638
3.03208	-67.0721	3.03125	-32.3133	3.0275	-22.8725	3.03042	-11.4985	3.03208	-110.107	3.0275	-206.817	3.02958	-110.703	3.03167	-51.6256	3.03208	-95.159	3.02792	-50.8618	3.03	-205.637	3.03125	-145.664
3.03875	-67.0437	3.03792	-32.3148	3.03417	-22.8362	3.03708	-11.4908	3.03875	-110.109	3.03417	-206.813	3.03625	-110.46	3.03833	-51.612	3.03875	-95.1729	3.03458	-50.838	3.03667	-202.756	3.03792	-145.69
3.04542	-67.0172	3.04458	-32.3129	3.04083	-22.8081	3.04375	-11.4846	3.04542	-110.109	3.04083	-206.813	3.04292	-110.23	3.045	-51.6051	3.04542	-95.1824	3.04125	-50.8127	3.04333	-199.226	3.04458	-145.715
3.05208	-66.9878	3.05125	-32.3105	3.0475	-22.7923	3.05042	-11.4803	3.05208	-110.111	3.0475	-206.808	3.04958	-110.007	3.05167	-51.6074	3.05208	-95.1829	3.04792	-50.7927	3.05	-194.736	3.05125	-145.732
3.05875	-66.9485	3.05792	-32.3091	3.05417	-22.7885	3.05708	-11.4832	3.05875	-110.111	3.05417	-206.798	3.05625	-109.789	3.05833	-51.6074	3.05875	-95.1753	3.05458	-50.7855	3.05667	-188.907	3.05792	-145.741
3.06542	-66.9093	3.06458	-32.3072	3.06083	-22.79	3.06375	-11.4894	3.06542	-110.113	3.06083	-206.794	3.06292	-109.576	3.065	-51.5983	3.06542	-95.1681	3.06125	-50.7865	3.06333	-181.408	3.06458	-145.745
3.07208	-66.8691	3.07125	-32.3067	3.0675	-22.7895	3.07042	-11.4946	3.07208	-110.116	3.0675	-206.804	3.06958	-109.365	3.07167	-51.6006	3.07208	-95.161	3.06792	-50.7851	3.07	-172.134	3.07125	-145.75
3.07875	-66.8308	3.07792	-32.3095	3.07417	-22.7723	3.07708	-11.4975	3.07875	-110.117	3.07417	-206.817	3.07625	-109.141	3.07833	-51.6097	3.07875	-95.1529	3.07458	-50.7684	3.07667	-161.21	3.07792	-145.754
3.08542	-66.7857	3.08458	-32.3157	3.08083	-22.7213	3.08375	-11.4999	3.08542	-110.12	3.08083	-206.831	3.08292	-108.887	3.085	-51.6233	3.08542	-95.1443	3.08125	-50.7407	3.08333	-148.877	3.08458	-145.757
3.09208	-66.7366	3.09125	-32.3234	3.0875	-22.6255	3.09042	-11.5037	3.09208	-110.12	3.0875	-206.847	3.08958	-108.593	3.09167	-51.6483	3.09208	-95.1352	3.08792	-50.7078	3.09	-135.435	3.09125	-145.759
3.09875	-66.6974	3.09792	-32.3291	3.09417	-22.4938	3.09708	-11.5066	3.09875	-110.119	3.09417	-206.861	3.09625	-108.252	3.09833	-51.6846	3.09875	-95.1242	3.09458	-50.6663	3.09667	-121.167	3.09792	-145.758
3.10542	-66.6689	3.10458	-32.3315	3.10083	-22.3479	3.10375	-11.5075	3.10542	-110.115	3.10083	-206.862	3.10292	-107.854	3.105	-51.7187	3.10542	-95.1142	3.10125	-50.6172	3.10333	-106.282	3.10458	-145.752
3.11208	-66.6444	3.11125	-32.33	3.1075	-22.2053	3.11042	-11.5089	3.11208	-110.108	3.1075	-206.862	3.10958	-107.36	3.11167	-51.7232	3.11208	-95.108	3.10792	-50.5729	3.11	-90.8429	3.11125	-145.744
3.11875	-66.611	3.11792	-32.3276	3.11417	-22.0852	3.11708	-11.5113	3.11875	-110.1	3.11417	-206.873	3.11625	-106.733	3.11833	-51.7164	3.11875	-95.0995	3.11458	-50.5452	3.11667	-74.8587	3.11792	-145.733
3.12542	-66.5767	3.12458	-32.3234	3.12083	-22.0037	3.12375	-11.5151	3.12542	-110.094	3.12083	-206.9	3.12292	-105.958	3.125	-51.7187	3.12542	-95.0937	3.12125	-50.5333	3.12333	-58.4718	3.12458	-145.724
3.13208	-66.5443	3.13125	-32.3195	3.1275	-21.9655	3.13042	-11.5156	3.13208	-110.091	3.1275	-206.929	3.12958	-105.029	3.13167	-51.7346	3.13208	-95.089	3.12792	-50.5223	3.13	-41.9331	3.13125	-145.717
3.13875	-66.5109	3.13792	-32.3172	3.13417	-21.9464	3.13708	-11.5147	3.13875	-110.088	3.13417	-206.955	3.13625	-103.934	3.13833	-51.7618	3.13875	-95.0885	3.13458	-50.5152	3.13667	-25.568	3.13792	-145.71
3.14542	-66.4737	3.14458	-32.3162	3.14083	-21.9188	3.14375	-11.5132	3.14542	-110.086	3.14083	-206.983	3.14292	-102.664	3.145	-51.7913	3.14542	-95.0875	3.14125	-50.5137	3.14333	-9.6614	3.14458	-145.702
3.15208	-66.4373	3.15125	-32.3181	3.1475	-21.8759	3.15042	-11.5118	3.15208	-110.086	3.1475	-207.007	3.14958	-101.24	3.15167	-51.8277	3.15208	-95.0851	3.14792	-50.5109	3.15	5.63758	3.15125	-145.692
3.15875	-66.4167	3.15792	-32.3219	3.15417	-21.8258	3.15708	-11.5108	3.15875	-110.089	3.15417	-207.02	3.15625	-99.7047	3.15833	-51.8526	3.15875	-95.0871	3.15458	-50.5009	3.15667	20.472	3.15792	-145.686
3.16542	-66.406	3.16458	-32.3257	3.16083	-21.7652	3.16375	-11.5104	3.16542	-110.092	3.16083	-207.021	3.16292	-98.1077	3.165	-51.8458	3.16542	-95.0928	3.16125	-50.488	3.16333	35.322	3.16458	-145.682
[truncated: 4,025 more rows]

## Sheet: Figure 5c
1						2						3
[truncated: 844 more rows]

## Sheet: Supplementary Figure 15
heating 1 h		heating 2 h
[truncated: 65,536 more rows]

[truncated: 9 more sheets: Supplementary Figure 16-18, Supplementary Figure 19, Supplementary Figure 23, Supplementary Figure 24, Supplementary Figure 27, Supplementary Figure 34, Supplementary Figure 35-36, Supplementary Figure 38, Supplementary Figure 62-66]
